# Supplementary material for: Expanding the Biological Role of Lipo-Chitooligosaccharides and Chitooligosaccharides in Laccaria bicolor Growth and Development
Source: Front Fungal Biol. 2022 Feb 14;3:808578. doi: 10.3389/ffunb.2022.808578 (PMC10512320; doi:10.3389/ffunb.2022.808578)
Supplement: Supplementary file 4 [file Table_1.XLSX]

## Sheet: Table S1
Table S1. Abundance values and ANOVA - Tukey's HSD statistical analysis of all quantifiable proteins identified via LC-MS/MS from L. bicolor COs and LCOs-treated samples.
Proteins		Abundance values before data imputation (log2) - Only proteins identified in 2 out of 3 biological replicates in at least one sample group															Imputed abundance values (log2), [imputed values in colored cells]															Averages including imputed values (log2)					ANOVA (Permutation-Based FDR < 0.05)					Post hoc Tukey's HSD Test data from significant proteins by ANOVA (p-value < 0.05)							Log2 Fold Changes (From imputed values)
Protein_Accession	Protein Annotation	CO4_Rep1	CO4_Rep2	CO4_Rep3	CO8_Rep1	CO8_Rep2	CO8_Rep3	Control_Rep1	Control_Rep2	Control_Rep3	NSLCO_Rep1	NSLCO_Rep2	NSLCO_Rep3	SLCO_Rep1	SLCO_Rep2	SLCO_Rep3	CO4_Rep1	CO4_Rep2	CO4_Rep3	CO8_Rep1	CO8_Rep2	CO8_Rep3	Control_Rep1	Control_Rep2	Control_Rep3	NSLCO_Rep1	NSLCO_Rep2	NSLCO_Rep3	SLCO_Rep1	SLCO_Rep2	SLCO_Rep3	CO4	CO8	Control	NSLCO	SLCO	ANOVA p-value Significant? (<0.05)	"-log ANOVA p-value"	ANOVA q-value	ANOVA p-value		Protein_Accession	Protein_Annotation	ANOVA p-value Significant?	"-log ANOVA p-value"	ANOVA p-value	ANOVA_q-value	Significant pair	Log2FC of Significant pair
B0DEZ4	ATP citrate lyase isoform 2	36.1436	36.1508	36.2456	35.1209	36.9997	36.9513	36.5851	36.0606	36.5488	34.6894	34.8797	36.186	37.5166	36.2959	35.5106	36.1436	36.1508	36.2456	35.1209	36.9997	36.9513	36.5851	36.0606	36.5488	34.6894	34.8797	36.186	37.5166	36.2959	35.5106	36.18	36.3573	36.3982	35.2517	36.441		0.46573	0.165064	0.342192		B0CP92	Belongs to the complex I 30 kDa subunit family	+	5.29889	5.02467e-06	1.69e-05	CO4_CO8	5.45181
B0CS95	heat shock protein 70	37.1716	36.5125	36.7377	36.9403	37.2161	37.4391	36.9009	36.5013	37.0664	35.8042	35.8826	36.747	37.2181	37.0062	36.7524	37.1716	36.5125	36.7377	36.9403	37.2161	37.4391	36.9009	36.5013	37.0664	35.8042	35.8826	36.747	37.2181	37.0062	36.7524	36.8073	37.1985	36.8229	36.1446	36.9922	+	1.46318	0.00888527	0.0344206		B0CTN7	Dna-binding protein	+	2.72388	0.0018885	0.000873435	CO4_CO8	6.03794
B0CSN1	ATP2 beta subunit of the F1 sector of mitochondrial F1F0 ATP synthase	36.5156	36.7603	37.0496	35.8669	36.9515	37.4691	36.1532	35.7199	36.2311	34.6385	33.9441	35.8167	36.2642	36.7147	36.4801	36.5156	36.7603	37.0496	35.8669	36.9515	37.4691	36.1532	35.7199	36.2311	34.6385	33.9441	35.8167	36.2642	36.7147	36.4801	36.7752	36.7625	36.0347	34.7998	36.4863	+	1.94616	0.00295464	0.0113199		B0DA58	Poly(A)+ RNA export protein	+	2.99238	0.0010177	0.000618683	CO4_CO8	7.80379
B0D9Q1	fatty acid synthase	33.0638	33.9942	33.6623	31.4028	33.6105	34.0158	34.8392	34.2006	34.9498	32.8987	32.9798	34.2102	34.9579	32.7098	33.4865	33.0638	33.9942	33.6623	31.4028	33.6105	34.0158	34.8392	34.2006	34.9498	32.8987	32.9798	34.2102	34.9579	32.7098	33.4865	33.5734	33.0097	34.6632	33.3629	33.7181		0.502999	0.143653	0.314051		B0DGH7	ubiquitin-conjugating enzyme	+	5.11045	7.75452e-06	1.52e-05	CO4_CO8	8.36145
B0CS71	predicted protein	37.1538	36.0018	36.2457	33.9537	34.7414	35.4316	33.8431	32.0231	33.8959	34.2816	32.4686	33.7981	34.1569	35.2008	36.7757	37.1538	36.0018	36.2457	33.9537	34.7414	35.4316	33.8431	32.0231	33.8959	34.2816	32.4686	33.7981	34.1569	35.2008	36.7757	36.4671	34.7089	33.254	33.5161	35.3778	+	1.92198	0.00307094	0.0119679		B0D4F1	thaumatin-like protein	+	2.61782	0.0024109	0.000973545	CO4_CO8	7.96994
B0DMA1	tyrosinase	39.8425	39.4588	40.5017	39.8894	39.4536	40.3511	37.662	36.9774	37.4523	36.957	36.1523	37.9372	38.6865	40.0264	40.308	39.8425	39.4588	40.5017	39.8894	39.4536	40.3511	37.662	36.9774	37.4523	36.957	36.1523	37.9372	38.6865	40.0264	40.308	39.9343	39.898	37.3639	37.0155	39.6736	+	3.47913	0.000326531	0.000331792		B0DSP5	sh3 domain-containing protein	+	5.6662	2.15673e-06	0	CO4_CO8	7.11055
B0D3P6	HSP90-domain-containing protein	37.4268	36.8479	37.6039	37.0066	38.2245	38.5416	37.3007	36.7741	37.4485	35.9385	35.7779	37.1337	37.8424	37.7264	37.3884	37.4268	36.8479	37.6039	37.0066	38.2245	38.5416	37.3007	36.7741	37.4485	35.9385	35.7779	37.1337	37.8424	37.7264	37.3884	37.2929	37.9243	37.1744	36.2834	37.6524	+	1.39838	0.0103912	0.0399598		B0DK30	mago nashi	+	4.22923	5.89887e-05	0.000116505	CO4_CO8	4.32202
B0CPT4	P-loop containing nucleoside triphosphate hydrolase protein	35.3119	35.6154	35.4683	34.6489	35.6984	35.6003	35.7973	35.581	35.5516	33.9981	34.2376	34.9398	35.9982	34.7644	34.5908	35.3119	35.6154	35.4683	34.6489	35.6984	35.6003	35.7973	35.581	35.5516	33.9981	34.2376	34.9398	35.9982	34.7644	34.5908	35.4652	35.3159	35.6433	34.3919	35.1178		1.1135	0.0213491	0.0770013		B0CUD8	acetyl CoA carboxylase	+	2.42234	0.00378147	0.00124542	CO4_CO8	9.52143
B0CYJ4	Cobalamin-independent synthase, N-terminal domain	36.9763	36.842	37.2007	36.2881	36.9149	37.5115	36.1362	36.1594	36.5446	35.2477	35.2221	36.0624	37.2362	36.6018	37.4608	36.9763	36.842	37.2007	36.2881	36.9149	37.5115	36.1362	36.1594	36.5446	35.2477	35.2221	36.0624	37.2362	36.6018	37.4608	37.0063	36.9048	36.28	35.5107	37.0996	+	2.347	0.00140758	0.00449779		B0CU49	predicted protein	+	6.59053	2.56727e-07	0	CO4_CO8	6.38116
B0D1K0	tectonin 1	38.6814	36.0785	39.0306	39.3332	38.2096	37.9031	37.3315	37.799	37.6125	37.3873	37.5555	38.1141	39.0285	36.9916	40.1474	38.6814	36.0785	39.0306	39.3332	38.2096	37.9031	37.3315	37.799	37.6125	37.3873	37.5555	38.1141	39.0285	36.9916	40.1474	37.9301	38.482	37.581	37.6856	38.7225		0.187013	0.522284	0.65011		B0DBF6	TPT-domain-containing protein	+	2.31517	0.00483988	0.00147591	CO4_CO8	5.636
B0D1S0	heat shock protein 70	33.5916	34.0185	34.3867	33.4141	34.7876	34.7793	34.5335	33.5382	34.0933	33.1612	32.6534	33.885	34.5539	33.7797	33.3148	33.5916	34.0185	34.3867	33.4141	34.7876	34.7793	34.5335	33.5382	34.0933	33.1612	32.6534	33.885	34.5539	33.7797	33.3148	33.9989	34.327	34.055	33.2332	33.8828		0.507129	0.141383	0.311079		B0CSN8	2-isopropylmalate synthase	+	6.25784	5.52282e-07	0	CO4_CO8	5.85936
B0CNH9	phosphopyruvate hydratase	38.103	38.404	38.3532	36.6109	37.7315	37.9366	36.7162	35.6597	36.5817	36.048	35.5249	36.3034	38.1111	37.9826	38.2628	38.103	38.404	38.3532	36.6109	37.7315	37.9366	36.7162	35.6597	36.5817	36.048	35.5249	36.3034	38.1111	37.9826	38.2628	38.2868	37.4263	36.3192	35.9588	38.1188	+	3.59507	0.00027027	0.000254055		B0DK62	cap binding protein 80-PB	+	4.69322	2.02666e-05	4.8e-05	CO4_CO8	2.87881
B0D3C8	aconitate hydratase	33.8395	34.243	34.7098	33.5872	35.0016	34.986	34.707	34.3341	34.7702	33.4604	33.5638	34.5299	35.1229	35.1503	34.5649	33.8395	34.243	34.7098	33.5872	35.0016	34.986	34.707	34.3341	34.7702	33.4604	33.5638	34.5299	35.1229	35.1503	34.5649	34.2641	34.5249	34.6038	33.8514	34.946		0.702784	0.0717175	0.198251		B0CT90	glycosyltransferase family 66 protein	+	3.42344	0.000377186	0.000353153	CO4_CO8	5.96737
B0CTA1	AAA ATPase cdc48	35.1873	35.6852	34.7513	33.3478	35.554	35.8969	35.3965	34.4909	35.0193	33.9398	33.1968	34.7065	35.7453	35.706	35.2	35.1873	35.6852	34.7513	33.3478	35.554	35.8969	35.3965	34.4909	35.0193	33.9398	33.1968	34.7065	35.7453	35.706	35.2	35.208	34.9329	34.9689	33.9477	35.5504		0.680894	0.0768061	0.2085		B0CRU6	Fe-S cluster assembly protein DRE2	+	3.65277	0.00022245	0.000242188	CO4_CO8	4.51323
B0CPI5	Cobalamin-independent synthase, N-terminal domain	36.5781	36.2941	36.5808	35.8008	36.1734	36.8928	35.7988	35.5914	35.9705	34.7868	34.5306	35.4434	36.3004	36.0246	37.0831	36.5781	36.2941	36.5808	35.8008	36.1734	36.8928	35.7988	35.5914	35.9705	34.7868	34.5306	35.4434	36.3004	36.0246	37.0831	36.4844	36.289	35.7869	34.9203	36.4693	+	2.29897	0.00154884	0.00502381		B0DCN0	7S RNA binding	+	1.74101	0.0181546	0.00456261	CO4_CO8	6.81248
B0CN80	P-loop containing nucleoside triphosphate hydrolase protein	35.5041	35.2707	36.0686	35.1659	35.6412	36.0076	35.6692	35.6423	35.5194	33.6379	33.9395	35.4255	36.5014	35.4059	35.8559	35.5041	35.2707	36.0686	35.1659	35.6412	36.0076	35.6692	35.6423	35.5194	33.6379	33.9395	35.4255	36.5014	35.4059	35.8559	35.6145	35.6049	35.6103	34.3343	35.9211	+	1.36229	0.0113763	0.0434225		B0CT88	Belongs to the TRAFAC class dynamin-like GTPase superfamily. Dynamin Fzo YdjA family	+	2.00846	0.00980699	0.00260834	CO4_CO8	4.65302
B0D5V2	GMC oxidoreductase	33.1777	32.8059	33.1763	35.3177	34.942	33.5957	34.7115	34.928	34.8611	34.2174	35.1829	35.2126	35.0138	33.5824	34.1002	33.1777	32.8059	33.1763	35.3177	34.942	33.5957	34.7115	34.928	34.8611	34.2174	35.1829	35.2126	35.0138	33.5824	34.1002	33.0533	34.6185	34.8335	34.871	34.2321	+	1.73132	0.00468416	0.0185646		B0D228	Belongs to the Nudix hydrolase family	+	2.79343	0.00160904	0.000771429	CO4_CO8	6.98659
B0D8L2	70-kilodalton heat shock protein	32.5467	32.6851	32.5687	32.9506	34.0093	33.9731	33.9704	33.2503	33.9512	32.8376	31.9005	33.6757	33.4139	32.4797	32.8948	32.5467	32.6851	32.5687	32.9506	34.0093	33.9731	33.9704	33.2503	33.9512	32.8376	31.9005	33.6757	33.4139	32.4797	32.8948	32.6002	33.6443	33.724	32.8046	32.9295		0.974624	0.0314616	0.106017		B0D0C1	ARF/SAR superfamily	+	4.51302	3.06889e-05	6.59e-05	CO4_CO8	6.08659
B0CY32	cysteine peroxiredoxin	35.2249	35.6253	34.4241	35.4865	35.9343	36.1492	35.6648	34.7276	35.2748	33.9574	32.7958	34.8904	37.3726	35.1855	34.5438	35.2249	35.6253	34.4241	35.4865	35.9343	36.1492	35.6648	34.7276	35.2748	33.9574	32.7958	34.8904	37.3726	35.1855	34.5438	35.0914	35.8567	35.2224	33.8812	35.7006		0.871605	0.0427685	0.134399		B0CQ68	Component of the eukaryotic translation initiation factor 3 (eIF-3) complex, which is involved in protein synthesis of a specialized repertoire of mRNAs and, together with other initiation factors, stimulates binding of mRNA and methionyl-tRNAi to the 40S ribosome. The eIF-3 complex specifically targets and initiates translation of a subset of mRNAs involved in cell proliferation	+	3.1874	0.00064953	0.000509091	CO4_CO8	1.62619
B0CTV0	heme peroxidase	34.305	34.663	34.3684	36.3629	35.8993	35.9839	35.574	35.6223	35.7284	34.5299	34.7403	35.4856	36.8582	36.2454	36.6902	34.305	34.663	34.3684	36.3629	35.8993	35.9839	35.574	35.6223	35.7284	34.5299	34.7403	35.4856	36.8582	36.2454	36.6902	34.4455	36.082	35.6416	34.9186	36.5979	+	4.4415	6.4e-05	3.61824e-05		B0CNY6	DNA helicase	+	3.9504	0.000112098	0.000165939	CO4_CO8	6.75378
B0CQ43	translation elongation factor 1a	37.3411	37.0242	38.0436	38.3714	38.3242	39.2388	37.8944	38.2077	37.9839	36.6029	37.4307	37.2245	37.71	37.4993	37.8259	37.3411	37.0242	38.0436	38.3714	38.3242	39.2388	37.8944	38.2077	37.9839	36.6029	37.4307	37.2245	37.71	37.4993	37.8259	37.4696	38.6448	38.0286	37.086	37.6784	+	2.17389	0.00187076	0.00670052		B0D8Q1	carbamoyl-phosphate synthase	+	5.5403	2.88205e-06	0	CO4_CO8	6.88999
B0CZL6	tectonin 2	40.0514	39.3631	39.0878	39.5484	40.1261	39.8396	38.3902	37.824	38.0922	38.6371	37.9357	38.4329	39.8658	39.9476	38.0535	40.0514	39.3631	39.0878	39.5484	40.1261	39.8396	38.3902	37.824	38.0922	38.6371	37.9357	38.4329	39.8658	39.9476	38.0535	39.5008	39.838	38.1022	38.3352	39.2889	+	1.76948	0.00431308	0.0170026		B0D7E0	actin-like ATPase domain-containing protein	+	2.4723	0.00337057	0.00117146	CO4_CO8	6.57146
B0D7B5	glyceraldehyde-3-phosphate dehydrogenase	37.3359	37.3591	37.0412	36.8423	37.7955	38.3737	36.886	36.0106	36.4536	35.1689	34.5628	36.1543	38.8056	37.5046	37.0393	37.3359	37.3591	37.0412	36.8423	37.7955	38.3737	36.886	36.0106	36.4536	35.1689	34.5628	36.1543	38.8056	37.5046	37.0393	37.2454	37.6705	36.4501	35.2953	37.7831	+	2.21708	0.00176629	0.00606626		B0CNX2	predicted protein	+	4.26741	5.40249e-05	0.000108374	CO4_CO8	4.1801
B0D3J0	heat shock protein 70	34.0044	33.9067	33.7902	35.1154	34.094	34.7601	34.4745	34.5169	34.9384	34.2719	34.4455	34.2603	35.9233	34.4486	35.0224	34.0044	33.9067	33.7902	35.1154	34.094	34.7601	34.4745	34.5169	34.9384	34.2719	34.4455	34.2603	35.9233	34.4486	35.0224	33.9005	34.6565	34.6432	34.3259	35.1315		1.28095	0.0138133	0.0523657		B0DZ39	cytochrome b5	+	3.43109	0.000370604	0.000341198	CO4_CO8	6.96252
B0D806	6-phosphogluconate dehydrogenase	34.9245	35.0052	34.2382	35.033	35.3751	35.77	34.8994	34.8499	34.8365	33.7943	33.6801	34.6926	36.1469	34.4489	33.6148	34.9245	35.0052	34.2382	35.033	35.3751	35.77	34.8994	34.8499	34.8365	33.7943	33.6801	34.6926	36.1469	34.4489	33.6148	34.7226	35.3927	34.8619	34.0557	34.7369		0.557498	0.117702	0.277014		B0DAD8	serum paraoxonase arylesterase 2	+	2.43832	0.00364488	0.00122811	CO4_CO8	5.88579
B0DZA7	Flavin containing amine oxidoreductase	36.7232	35.3414	35.6919	37.4552	37.0631	35.4607	35.2863	35.9362	35.2678	36.0006	35.4307	34.5435	34.7337	37.3624	36.0191	36.7232	35.3414	35.6919	37.4552	37.0631	35.4607	35.2863	35.9362	35.2678	36.0006	35.4307	34.5435	34.7337	37.3624	36.0191	35.9188	36.6597	35.4968	35.325	36.0384		0.349609	0.263092	0.447086		B0CVV3	mitochondrial alternative oxidase	+	2.90076	0.00125672	0.000681481	CO4_CO8	6.90544
B0D7M5	heat shock protein 70	33.6964	33.1681	33.6522	34.7186	33.7428	34.9876	34.3822	33.8306	34.3037	34.5267	33.6976	33.7616	34.7857	33.5624	33.3311	33.6964	33.1681	33.6522	34.7186	33.7428	34.9876	34.3822	33.8306	34.3037	34.5267	33.6976	33.7616	34.7857	33.5624	33.3311	33.5056	34.483	34.1722	33.9953	33.8931		0.502688	0.143748	0.314276		B0CU78	gamma-glutamyl phosphate reductase	+	3.85441	0.000139825	0.000201258	CO4_CO8	4.85205
B0CY90	HSP90-domain-containing protein	31.8982	32.2686	31.1486	29.911	31.7157	32.7612	32.6684	31.5465	32.4141	31.2091	30.6816	32.47	29.9125	31.7048	31.4751	31.8982	32.2686	31.1486	29.911	31.7157	32.7612	32.6684	31.5465	32.4141	31.2091	30.6816	32.47	29.9125	31.7048	31.4751	31.7718	31.4626	32.2097	31.4535	31.0308		0.185859	0.524428	0.65184		B0CNK0	Inositol-1-monophosphatase	+	1.42929	0.0372145	0.0096256	CO4_CO8	4.74549
B0DRP0	acetate--CoA ligase	32.3761	33.3078	32.2349	33.8454	33.3901	33.3367	33.2489	33.359	33.7773	33.6958	33.8511	33.7725	33.6243	34.0577	33.2293	32.3761	33.3078	32.2349	33.8454	33.3901	33.3367	33.2489	33.359	33.7773	33.6958	33.8511	33.7725	33.6243	34.0577	33.2293	32.6396	33.5241	33.4618	33.7731	33.6371	+	1.58648	0.00659811	0.0259132		B0CT73	carbon-nitrogen hydrolase	+	2.28465	0.00519222	0.0015815	CO4_CO8	8.58528
B0CU77	ATP synthase F1, alpha subunit	36.9697	36.5912	37.2635	36.2873	37.2181	38.1135	36.5723	36.1086	36.6458	34.7306	34.4789	36.0941	37.4727	37.1335	37.0002	36.9697	36.5912	37.2635	36.2873	37.2181	38.1135	36.5723	36.1086	36.6458	34.7306	34.4789	36.0941	37.4727	37.1335	37.0002	36.9415	37.2063	36.4422	35.1012	37.2021	+	2.07805	0.00222315	0.00835508		B0DMR8	Protein of unknown function (DUF410)	+	4.86203	1.37396e-05	2.63e-05	CO4_CO8	6.43241
B0D8S9	fumarate reductase	35.6512	36.0324	35.1003	35.6209	36.2373	36.3424	35.9234	35.6653	35.891	34.5764	34.2071	35.2954	36.2559	35.8198	34.8318	35.6512	36.0324	35.1003	35.6209	36.2373	36.3424	35.9234	35.6653	35.891	34.5764	34.2071	35.2954	36.2559	35.8198	34.8318	35.5946	36.0669	35.8266	34.6929	35.6358		1.2469	0.0150756	0.0566365		B0D7E9	Ubiquitin carboxyl-terminal hydrolase 6	+	2.96348	0.00108772	0.000628399	CO4_CO8	7.5397
B0DAQ7	L-glutamine D-fructose 6-phosphate amidotansferase	33.6984	33.7265	33.6822	34.3901	34.8526	34.8849	34.7341	34.5771	34.6515	32.479	33.5433	34.0846	35.0051	34.919	34.2767	33.6984	33.7265	33.6822	34.3901	34.8526	34.8849	34.7341	34.5771	34.6515	32.479	33.5433	34.0846	35.0051	34.919	34.2767	33.7024	34.7092	34.6542	33.369	34.7336	+	2.2159	0.0017688	0.00608276		B0DHH0	carbamoyl-phosphate synth	+	4.49744	3.18094e-05	6.54e-05	CO4_CO8	8.00643
B0D613	sedoheptulose-7-phosphate:D-glyceraldehyde-3- phosphate transaldolase	37.3798	37.2474	37.0946	35.6941	37.4954	37.8637	36.3881	35.5116	36.371	34.8411	33.6354	35.9289	35.6648	37.6423	37.2549	37.3798	37.2474	37.0946	35.6941	37.4954	37.8637	36.3881	35.5116	36.371	34.8411	33.6354	35.9289	35.6648	37.6423	37.2549	37.2406	37.0177	36.0902	34.8018	36.854	+	1.36151	0.0113627	0.0435003		B0D9K9	RNA recognition motif	+	3.17392	0.000670001	0.000508972	CO4_CO8	5.47264
B0CP36	C2 domain	32.6431	31.4026	32.6894	32.8162	31.8518	31.6336	33.0018	32.1515	32.3629	31.6639	31.3624	32.1324	32.0198	32.2919	31.7708	32.6431	31.4026	32.6894	32.8162	31.8518	31.6336	33.0018	32.1515	32.3629	31.6639	31.3624	32.1324	32.0198	32.2919	31.7708	32.245	32.1005	32.5054	31.7196	32.0275		0.314973	0.305379	0.484203		B0CPH9	Oxysterol-binding protein	+	2.08383	0.00824466	0.00219707	CO4_CO8	6.76307
B0CVZ2	voltage-dependent ion-selective channel	36.2707	35.5608	36.0872	37.2476	36.3446	36.2324	36.2915	36.0796	36.2283	34.3259	34.1011	35.781	37.2406	35.4659	35.213	36.2707	35.5608	36.0872	37.2476	36.3446	36.2324	36.2915	36.0796	36.2283	34.3259	34.1011	35.781	37.2406	35.4659	35.213	35.9729	36.6082	36.1998	34.736	35.9732		1.11418	0.0213343	0.0768815		B0E187	aldehyde dehydrogenase	+	5.13008	7.4118e-06	1.53e-05	CO4_CO8	4.99368
B0CVU9	Calcium-independent phospholipase A2-gamma	35.6195	35.6969	34.0212	36.9594	37.7233	36.584	36.5526	37.4097	36.6582	36.7007	36.5646	36.608	37.7219	36.2738	36.366	35.6195	35.6969	34.0212	36.9594	37.7233	36.584	36.5526	37.4097	36.6582	36.7007	36.5646	36.608	37.7219	36.2738	36.366	35.1126	37.0889	36.8735	36.6244	36.7872	+	1.59804	0.00638349	0.0252322		B0DBJ1	RNA recognition motif	+	2.93121	0.00117162	0.000662687	CO4_CO8	6.65753
B0D232	phosphoglycerate kinase	34.6607	35.3535	35.0404	34.3005	35.6405	35.8398	35.3374	34.8434	35.1257	34.3072	34.241	34.7496	36.4434	35.5574	36.0283	34.6607	35.3535	35.0404	34.3005	35.6405	35.8398	35.3374	34.8434	35.1257	34.3072	34.241	34.7496	36.4434	35.5574	36.0283	35.0182	35.2603	35.1022	34.4326	36.0097	+	1.5149	0.00780651	0.030556		B0DZ55	Alcohol dehydrogenase GroES-like domain	+	6.18342	6.5551e-07	0	CO4_CO8	3.38588
B0D7Z6	elongation factor 1-gamma	34.5889	34.1272	34.5082	35.759	35.3525	35.6125	35.4314	36.2522	35.7773	34.4196	35.2267	35.7153	35.6317	34.555	34.6154	34.5889	34.1272	34.5082	35.759	35.3525	35.6125	35.4314	36.2522	35.7773	34.4196	35.2267	35.7153	35.6317	34.555	34.6154	34.4081	35.5747	35.8203	35.1205	34.9341	+	1.55516	0.0070971	0.0278511		B0D1M7	FKBP-type peptidyl-prolyl cis-trans isomerase	+	7.25828	5.51724e-08	0	CO4_CO8	8.53408
B0D7C1	NAD-malate dehydrogenase	36.6318	36.5078	37.2945	36.2084	37.4668	37.8555	36.5946	35.8656	36.2802	34.8035	34.0567	35.8842	36.2213	36.9316	37.1778	36.6318	36.5078	37.2945	36.2084	37.4668	37.8555	36.5946	35.8656	36.2802	34.8035	34.0567	35.8842	36.2213	36.9316	37.1778	36.8114	37.1769	36.2468	34.9148	36.7769	+	1.8774	0.00341923	0.0132617		B0CTD7	actin-related protein Arp2	+	1.86164	0.013752	0.00355215	CO4_CO8	8.6377
B0CNS2	copper radical oxidase	34.1074	34.3138	34.5418	34.7509	34.0553	35.3011	33.3219	33.1689	33.8074	34.8162	33.9303	33.4989	34.8825	35.8374	35.71	34.1074	34.3138	34.5418	34.7509	34.0553	35.3011	33.3219	33.1689	33.8074	34.8162	33.9303	33.4989	34.8825	35.8374	35.71	34.321	34.7024	33.4327	34.0818	35.4767	+	2.18118	0.00185226	0.00658897		B0CTC7	actin-related protein Arp2	+	1.80144	0.0157966	0.00407484	CO4_CO8	7.87632
B0D3R7	NADPH-dependent glutamate synthase	31.9752	32.7257	31.8226	31.1516	30.9611	30.5646	33.8648	32.9771	33.4647	30.4724	31.2308	32.5446	33.5126	31.918	30.6358	31.9752	32.7257	31.8226	31.1516	30.9611	30.5646	33.8648	32.9771	33.4647	30.4724	31.2308	32.5446	33.5126	31.918	30.6358	32.1745	30.8924	33.4356	31.4159	32.0222	+	1.37544	0.0109953	0.0421274		B0D9M0	leucine-tRNA ligase	+	4.77247	1.6886e-05	3.69e-05	CO4_CO8	4.57464
B0E1B3	Belongs to the TRAFAC class TrmE-Era-EngA-EngB-Septin- like GTPase superfamily. Septin GTPase family	35.442	34.844	36.0661	33.4987	36.0281	36.7385	36.3951	35.7323	36.2331	33.3297	33.1567	35.3818	35.9178	34.9377	37.3189	35.442	34.844	36.0661	33.4987	36.0281	36.7385	36.3951	35.7323	36.2331	33.3297	33.1567	35.3818	35.9178	34.9377	37.3189	35.4507	35.4218	36.1202	33.9561	36.0581		0.684461	0.0759106	0.206795		B0D5K3	predicted protein	+	4.89596	1.2707e-05	1.33e-05	CO4_CO8	3.09954
B0D921	Belongs to the chaperonin (HSP60) family	34.1619	33.959	34.152	34.8754	35.379	35.3316	34.9882	34.3178	34.9969	34.0586	33.329	34.7119	34.694	34.7014	34.7339	34.1619	33.959	34.152	34.8754	35.379	35.3316	34.9882	34.3178	34.9969	34.0586	33.329	34.7119	34.694	34.7014	34.7339	34.091	35.1954	34.7677	34.0332	34.7098	+	1.75598	0.00445463	0.0175398		B0CVQ7	Ubiquitin conjugation factor E4	+	3.91112	0.000122711	0.000171306	CO4_CO8	6.17962
B0D734	glycoside hydrolase family 3 protein	33.598	33.6205	33.6226	35.4025	34.1679	34.539	34.2137	35.2404	34.4069	34.2061	33.5798	34.2427	34.1285	35.5542	35.1273	33.598	33.6205	33.6226	35.4025	34.1679	34.539	34.2137	35.2404	34.4069	34.2061	33.5798	34.2427	34.1285	35.5542	35.1273	33.6137	34.7031	34.6203	34.0095	34.9367		1.2316	0.0156528	0.058668		B0CNJ6	YjgF-like protein	+	4.97919	1.04908e-05	1.4e-05	CO4_CO8	7.96037
B0DKE5	actin 1	35.1699	35.3727	35.1358	34.8854	35.7019	36.3991	35.5023	35.006	35.4889	33.8661	33.8231	35.4072	35.8028	34.5927	34.8267	35.1699	35.3727	35.1358	34.8854	35.7019	36.3991	35.5023	35.006	35.4889	33.8661	33.8231	35.4072	35.8028	34.5927	34.8267	35.2261	35.6621	35.3324	34.3655	35.0741		0.695777	0.0732246	0.201476		B0CYF2	SSD1 protein	+	4.61104	2.44885e-05	5.67e-05	CO4_CO8	6.26037
B0D3G9	nucleoside diphosphate kinase	35.4666	35.7877	35.7217	34.1392	36.2999	37.6462	35.6546	35.1166	35.6641	33.8838	32.7782	35.0401	36.4792	36.4234	35.6721	35.4666	35.7877	35.7217	34.1392	36.2999	37.6462	35.6546	35.1166	35.6641	33.8838	32.7782	35.0401	36.4792	36.4234	35.6721	35.6587	36.0284	35.4784	33.9007	36.1915		1.01053	0.0284605	0.0976049		B0CXF6	FAD/NAD(P)-binding domain-containing protein	+	4.05045	8.90332e-05	0.000146119	CO4_CO8	5.09417
B0DCP5	Belongs to the small heat shock protein (HSP20) family	38.34	38.6473	37.98	36.152	38.7996	38.5899	37.3792	36.8555	37.1796	35.3688	34.8759	36.7012	39.038	36.4418	35.5327	38.34	38.6473	37.98	36.152	38.7996	38.5899	37.3792	36.8555	37.1796	35.3688	34.8759	36.7012	39.038	36.4418	35.5327	38.3224	37.8472	37.1381	35.6486	37.0042		0.909822	0.0382707	0.123077		B0CP50	L domain-like protein	+	4.23688	5.7959e-05	0.000116788	CO4_CO8	8.57829
B0CUZ3	NAD-specific glutamate dehydrogenase	30.7917	32.9633	31.9409	33.2364	33.4188	32.9323	34.3609	33.7269	34.0257	34.0176	32.8829	33.7729	26.1738	33.0109	31.7313	30.7917	32.9633	31.9409	33.2364	33.4188	32.9323	34.3609	33.7269	34.0257	34.0176	32.8829	33.7729	26.1738	33.0109	31.7313	31.8986	33.1958	34.0379	33.5578	30.3053		0.881008	0.0415868	0.13152		B0DZW8	endoplasmic reticulum Ca-transporting P-type ATPase	+	1.88423	0.0130547	0.00338669	CO4_CO8	6.85933
B0CPP7	mitochondrial carrier	36.5838	36.292	37.1655	35.8974	36.3582	37.3794	35.8862	35.2194	35.5831	34.4934	34.2182	35.2091	36.4067	37.0112	36.6118	36.5838	36.292	37.1655	35.8974	36.3582	37.3794	35.8862	35.2194	35.5831	34.4934	34.2182	35.2091	36.4067	37.0112	36.6118	36.6804	36.545	35.5629	34.6402	36.6766	+	2.769	0.000794326	0.00170215		B0CZX7	succinate-semialdehyde dehydrogenase	+	2.42694	0.00374161	0.00125	CO4_CO8	4.52174
B0CRF7	inorganic diphosphatase	34.8517	35.5124	35.2011	34.3173	35.7158	36.0927	35.5743	34.7837	35.3402	33.6929	34.0676	35.1226	35.8445	35.2851	35.2189	34.8517	35.5124	35.2011	34.3173	35.7158	36.0927	35.5743	34.7837	35.3402	33.6929	34.0676	35.1226	35.8445	35.2851	35.2189	35.1884	35.3753	35.2327	34.2944	35.4495		0.687258	0.0750983	0.205467		B0D9Y5	Signal sequence receptor alpha chain	+	2.81912	0.00151663	0.000758621	CO4_CO8	5.90958
B0DV38	leucine aminopeptidase	32.3562	33.1763	31.9782	34.2635	33.2939	33.0395	33.0411	32.4561	33.0049	32.6849	31.7115	32.2783	33.1771	33.5554	33.0328	32.3562	33.1763	31.9782	34.2635	33.2939	33.0395	33.0411	32.4561	33.0049	32.6849	31.7115	32.2783	33.1771	33.5554	33.0328	32.5036	33.5323	32.8341	32.2249	33.2551	+	1.31595	0.012648	0.0483112		B0D5A4	HMGL-like	+	2.79157	0.00161597	0.000776034	CO4_CO8	4.8985
B0DCP8	Belongs to the small heat shock protein (HSP20) family	35.3269	36.7484	34.3037	34.9693	36.9951	36.7879	35.8627	36.0366	36.1318	34.6874	34.3937	35.6859	38.1171	35.5878	34.4612	35.3269	36.7484	34.3037	34.9693	36.9951	36.7879	35.8627	36.0366	36.1318	34.6874	34.3937	35.6859	38.1171	35.5878	34.4612	35.4597	36.2508	36.0103	34.9223	36.0554		0.197169	0.500952	0.635084		B0DAB2	SH3-domain-containing protein	+	5.59171	2.56031e-06	0	CO4_CO8	6.77616
B0DXN9	Cullin-associated NEDD8-dissociated protein 1	33.7329	33.9087	34.1791	32.3554	33.6798	34.2346	33.9213	33.9134	33.9175	32.0556	32.4021	33.1647	33.7724	32.8736	32.9728	33.7329	33.9087	34.1791	32.3554	33.6798	34.2346	33.9213	33.9134	33.9175	32.0556	32.4021	33.1647	33.7724	32.8736	32.9728	33.9402	33.4233	33.9174	32.5408	33.2063		1.22146	0.0160639	0.0600543		B0DBH5	delta-sterol C-methyltransferase	+	6.57004	2.6913e-07	0	CO4_CO8	9.51293
B0DI83	pyruvate carboxylase	32.1998	32.3522	32.7186	31.5949	32.6695	32.7052	33.1779	33.0622	33.1318	31.7573	31.4474	32.4609	32.9094	33.2507	32.7176	32.1998	32.3522	32.7186	31.5949	32.6695	32.7052	33.1779	33.0622	33.1318	31.7573	31.4474	32.4609	32.9094	33.2507	32.7176	32.4235	32.3232	33.1239	31.8885	32.9592	+	1.64146	0.00584939	0.0228317		B0DBI4	Histone H2A	+	7.30334	4.97345e-08	0	CO4_CO8	14.7506
B0D784	Translation elongation factor 1 beta	33.9632	32.8416	33.3973	33.0445	33.8593	34.414	33.6393	33.9494	34.077	32.5655	31.8838	33.1938	34.9647	33.6094	32.0132	33.9632	32.8416	33.3973	33.0445	33.8593	34.414	33.6393	33.9494	34.077	32.5655	31.8838	33.1938	34.9647	33.6094	32.0132	33.4007	33.7726	33.8886	32.5477	33.5291		0.438523	0.183937	0.364315		B0DAU3	histone H2A	+	7.1973	6.34895e-08	0	CO4_CO8	14.111
B0CXI9	14-3-3 protein	32.5198	32.1582	32.5536	33.8828	33.6164	33.2407	35.0203	34.2582	34.8339	31.9845	31.8209	34.4576	34.5184	33.1395	32.7335	32.5198	32.1582	32.5536	33.8828	33.6164	33.2407	35.0203	34.2582	34.8339	31.9845	31.8209	34.4576	34.5184	33.1395	32.7335	32.4105	33.58	34.7041	32.7543	33.4638	+	1.30391	0.0129925	0.04967		B0CV84	Prolyl oligopeptidase family	+	3.77571	0.000167605	0.000220408	CO4_CO8	9.98027
B0D6E7	Ricin-type beta-trefoil lectin domain-like	37.453	38.7837	37.1503	38.2974	36.9415	37.5021	35.7888	35.3219	34.7119	36.9982	35.98	34.8733	33.7322	38.5973	37.2017	37.453	38.7837	37.1503	38.2974	36.9415	37.5021	35.7888	35.3219	34.7119	36.9982	35.98	34.8733	33.7322	38.5973	37.2017	37.7956	37.5803	35.2742	35.9505	36.5104		0.737913	0.0644485	0.182846		B0E0F4	Zinc finger, C2H2 type	+	4.66058	2.18486e-05	4.71e-05	CO4_CO8	6.95301
B0D6M5	Adenosylhomocysteinase	34.3309	34.4859	34.3908	34.788	34.8204	34.9103	34.8455	35.0749	35.0425	34.1899	34.5887	34.4199	35.7639	33.9777	34.3846	34.3309	34.4859	34.3908	34.788	34.8204	34.9103	34.8455	35.0749	35.0425	34.1899	34.5887	34.4199	35.7639	33.9777	34.3846	34.4025	34.8396	34.9877	34.3995	34.7087		0.38824	0.224585	0.409034		B0CRJ1	Lumazine-binding protein	+	3.37238	0.000424247	0.000389381	CO4_CO8	6.35155
B0DZR5	pyruvate decarboxylase	34.0273	34.045	34.4481	33.8939	34.7106	34.9213	34.7838	34.9711	34.4566	32.6906	32.4115	33.6321	34.41	34.1237	34.8712	34.0273	34.045	34.4481	33.8939	34.7106	34.9213	34.7838	34.9711	34.4566	32.6906	32.4115	33.6321	34.41	34.1237	34.8712	34.1734	34.5086	34.7372	32.9114	34.4683	+	2.46372	0.00119202	0.0034378		B0DQB9	Plays an important role in the de novo pathway and in the salvage pathway of purine nucleotide biosynthesis. Catalyzes the first	+	5.13925	7.25686e-06	1.54e-05	CO4_CO8	4.29144
B0DHG8	beta-tubulin 1 tubb1	34.8792	34.553	34.5861	35.0972	35.2881	35.9714	35.2501	35.0496	35.4092	34.3306	34.2375	34.7508	33.1905	35.3952	35.1972	34.8792	34.553	34.5861	35.0972	35.2881	35.9714	35.2501	35.0496	35.4092	34.3306	34.2375	34.7508	33.1905	35.3952	35.1972	34.6727	35.4522	35.2363	34.4396	34.5943		0.594286	0.103287	0.254515		B0D1J6	aldehyde dehydrogenase	+	2.57328	0.00267131	0.00104849	CO4_CO8	8.30729
B0CU46	carbohydrate esterase family 4 protein	31.1254	30.5228	29.9996	28.769	30.5213	31.9958	31.1812	30.742	31.4971	31.601	27.7798	30.1049	29.2639	30.112	30.2109	31.1254	30.5228	29.9996	28.769	30.5213	31.9958	31.1812	30.742	31.4971	31.601	27.7798	30.1049	29.2639	30.112	30.2109	30.5493	30.4287	31.1401	29.8286	29.8623		0.184501	0.527315	0.653882		B0DV56	Protein of unknown function (DUF4246)	+	2.606	0.00247739	0.000973684	CO4_CO8	6.82014
B0DH02	aldehyde dehydrogenase	32.111	33.0502	32.7548	34.7621	34.1089	33.6059	34.5831	34.7579	34.3063	34.8378	33.4815	33.7412	34.124	33.8121	32.7284	32.111	33.0502	32.7548	34.7621	34.1089	33.6059	34.5831	34.7579	34.3063	34.8378	33.4815	33.7412	34.124	33.8121	32.7284	32.6387	34.1589	34.5491	34.0202	33.5548	+	1.69729	0.00514593	0.0200776		B0D4L0	Catalytic component of the signal peptidase complex (SPC), which catalyzes the cleavage of N-terminal signal sequences of proteins targeted to the endoplasmic reticulum. Signal peptide cleavage occurs during the translocation (cotranslationally or post-translationally) through the translocon pore into the endoplasmic reticulum	+	3.35819	0.000438336	0.000414035	CO4_CO8	4.04063
B0DNS5	plasma membrane H+-transporting ATPase	31.7026	30.2368	31.5364	33.8794	31.1652	31.7833	31.9025	32.4663	32.5503	32.0391	32.4368	32.5197	31.375	31.1982	32.4893	31.7026	30.2368	31.5364	33.8794	31.1652	31.7833	31.9025	32.4663	32.5503	32.0391	32.4368	32.5197	31.375	31.1982	32.4893	31.1586	32.276	32.3064	32.3319	31.6875		0.434135	0.187134	0.368015		B0D487	6-phosphogluconate dehydrogenase C-terminal domain-like protein	+	9.38047	4.16415e-10	0	CO4_CO8	1.01776
B0CUH7	ribosomal protein 60S	34.3078	34.1077	33.4846	33.2703	34.5503	34.6782	34.6325	33.361	34.398	33.5735	32.4156	33.8883	33.1038	34.9473	33.9232	34.3078	34.1077	33.4846	33.2703	34.5503	34.6782	34.6325	33.361	34.398	33.5735	32.4156	33.8883	33.1038	34.9473	33.9232	33.9667	34.1662	34.1305	33.2925	33.9914		0.215666	0.465928	0.608603		B0CRE6	P-loop containing nucleoside triphosphate hydrolase protein	+	4.0925	8.08168e-05	0.00012993	CO4_CO8	2.95015
B0D6E6	predicted protein	38.2594	38.7905	37.1583	38.1837	37.8851	37.6953	35.7733	34.585	35.1251	37.4202	35.8892	35.1929	35.3839	38.551	38.3793	38.2594	38.7905	37.1583	38.1837	37.8851	37.6953	35.7733	34.585	35.1251	37.4202	35.8892	35.1929	35.3839	38.551	38.3793	38.0694	37.9213	35.1611	36.1674	37.4381	+	1.52425	0.00768456	0.0299056		B0DTW2	NMDA receptor-regulated protein 1	+	4.17074	6.74937e-05	0.000134293	CO4_CO8	4.7276
B0DVA2	PLAC8 family	32.7755	33.2122	33.5412	33.1433	33.1375	33.5131	33.1488	32.4503	32.8479	31.5263	29.9742	32.5988	30.3359	32.3774	32.9338	32.7755	33.2122	33.5412	33.1433	33.1375	33.5131	33.1488	32.4503	32.8479	31.5263	29.9742	32.5988	30.3359	32.3774	32.9338	33.1763	33.2646	32.8157	31.3664	31.8824		1.02732	0.0271192	0.0939033		B0D3U6	hydroxyacylglutathione hydrolase	+	3.06745	0.000856141	0.000544601	CO4_CO8	5.52574
B0D3G7	transketolase	34.6236	35.5187	35.0559	34.8207	35.2888	35.2506	34.9034	34.4132	34.801	33.4741	33.8542	34.1518	35.1073	35.0616	35.2368	34.6236	35.5187	35.0559	34.8207	35.2888	35.2506	34.9034	34.4132	34.801	33.4741	33.8542	34.1518	35.1073	35.0616	35.2368	35.0661	35.12	34.7059	33.8267	35.1353	+	2.81615	0.000757532	0.00152704		B0DBF8	phosphopantothenate-cysteine ligase	+	3.2639	0.000544629	0.000477816	CO4_CO8	4.54701
B0DI85	Clathrin heavy chain 1	29.1387	29.4955	29.5913	30.0428	29.5995	29.496	32.1294	32.334	32.6328	30.1852	32.0121	30.7906	30.0517	26.6036		29.1387	29.4955	29.5913	30.0428	29.5995	29.496	32.1294	32.334	32.6328	30.1852	32.0121	30.7906	30.0517	26.6036	21.2677	29.4085	29.7128	32.3654	30.996	25.9744	+	1.50343	0.00804983	0.0313741		B0DZZ3	eukaryotic translation initiation factor 3 subunit 6	+	5.49001	3.23586e-06	1.98e-05	CO4_CO8	4.89623
B0CV29	bifunctional acetylglutamate kinase/N-acetyl-gamma-glutamyl-phosphate reductase	31.1237	31.4976	30.4172	32.9941	32.1731	32.8063	33.5373	32.7882	33.4157	30.9817	31.5609	32.8568	28.8899	28.7182	27.9369	31.1237	31.4976	30.4172	32.9941	32.1731	32.8063	33.5373	32.7882	33.4157	30.9817	31.5609	32.8568	28.8899	28.7182	27.9369	31.0129	32.6578	33.2471	31.7998	28.515	+	4.68005	4.74777e-05	2.08906e-05		B0E0Y1	Cwf15/Cwc15 cell cycle control protein	+	6.70317	1.98075e-07	0	CO4_CO8	7.24216
B0DTV6	glyceraldehyde 3-phosphate dehydrogenase	35.6418	34.8747	35.7525	34.9634	36.3167	36.3249	35.1408	34.6953	34.8836	33.9282	33.5434	34.5197	31.6481	36.0596	36.3043	35.6418	34.8747	35.7525	34.9634	36.3167	36.3249	35.1408	34.6953	34.8836	33.9282	33.5434	34.5197	31.6481	36.0596	36.3043	35.423	35.8683	34.9066	33.9971	34.6707		0.328572	0.288495	0.469275		B0CXR5	phophatase 2C family protein	+	3.44543	0.000358568	0.000329068	CO4_CO8	3.44291
B0D3U8	predicted protein	31.5671	31.8122	30.8176	30.3501	30.3217	31.0817	31.7289	30.6215	31.4198	29.8045	30.037	31.3915	31.0964	30.7136	30.2409	31.5671	31.8122	30.8176	30.3501	30.3217	31.0817	31.7289	30.6215	31.4198	29.8045	30.037	31.3915	31.0964	30.7136	30.2409	31.399	30.5845	31.2567	30.411	30.6836		0.633215	0.0902494	0.232694		B0E051	40S ribosomal protein S10	+	1.75229	0.0176894	0.00448673	CO4_CO8	2.458
B0D2M9	Bin/amphiphysin/Rvs domain for vesicular trafficking	31.8545	30.7002	31.6748	32.6841	32.7393	32.7867	33.7483	32.3703	33.0481	31.0527	29.3897	31.6312	30.0945	32.0812	33.1811	31.8545	30.7002	31.6748	32.6841	32.7393	32.7867	33.7483	32.3703	33.0481	31.0527	29.3897	31.6312	30.0945	32.0812	33.1811	31.4098	32.7367	33.0555	30.6912	31.7856		1.14401	0.0196256	0.0717786		B0CSZ7	acetyl-CoA synthetase	+	3.90024	0.000125824	0.000178344	CO4_CO8	7.21751
B0D8B2	UTP-glucose-1-phosphate uridylyltransferase	34.5809	33.9209	35.0286	38.568	35.2416	35.6526	36.062	35.7135	35.965	35.5065	34.8447	36.1337	33.85	35.2317	34.3425	34.5809	33.9209	35.0286	38.568	35.2416	35.6526	36.062	35.7135	35.965	35.5065	34.8447	36.1337	33.85	35.2317	34.3425	34.5101	36.4874	35.9135	35.4949	34.4747		0.984101	0.0307187	0.103729		B0E589	plasma membrane H+-transporting ATPase	+	2.49126	0.00322659	0.00114141	CO4_CO8	9.25937
B0CY47	peroxisomal 3-ketoacyl-CoA-thiolase	34.7347	34.2848	35.2566	35.5067	35.3389	35.6729	34.7887	34.5062	34.9935	34.1255	34.3914	34.605	35.1185	35.0761	35.3969	34.7347	34.2848	35.2566	35.5067	35.3389	35.6729	34.7887	34.5062	34.9935	34.1255	34.3914	34.605	35.1185	35.0761	35.3969	34.7587	35.5062	34.7628	34.374	35.1972	+	2.2275	0.00173559	0.00592238		B0DXZ2	kinase-like protein	+	3.94263	0.000114122	0.000165217	CO4_CO8	4.75242
B0D6J9	aconitate hydratase	33.5285	34.1302	34.0536	33.2716	34.8753	34.7579	34.2452	33.8994	34.261	32.5904	31.5534	34.0167	34.9544	35.1473	34.4248	33.5285	34.1302	34.0536	33.2716	34.8753	34.7579	34.2452	33.8994	34.261	32.5904	31.5534	34.0167	34.9544	35.1473	34.4248	33.9041	34.3016	34.1352	32.7201	34.8422	+	1.31771	0.0125939	0.0481163		B0CPD9	ribosomal protein S16	+	5.66539	2.16076e-06	0	CO4_CO8	6.85455
B0DPB7	40S ribosomal protein S6	32.491	31.949	33.5124	32.1417	32.365	33.3009	34.6203	34.0751	34.1784	30.965	30.3303	32.559	31.8095	30.5566	28.1979	32.491	31.949	33.5124	32.1417	32.365	33.3009	34.6203	34.0751	34.1784	30.965	30.3303	32.559	31.8095	30.5566	28.1979	32.6508	32.6026	34.2913	31.2848	30.188	+	2.06053	0.00232191	0.00869894		B0DUP0	predicted protein	+	3.7234	0.000189058	0.0002249	CO4_CO8	3.71791
B0DGX4	glucose oxidase	31.6548	31.1138	28.7116	33.5725	31.3894	31.3159	31.9691	32.9734	32.5325	32.4484	31.9434	31.8303	25.9543	31.2556	30.6228	31.6548	31.1138	28.7116	33.5725	31.3894	31.3159	31.9691	32.9734	32.5325	32.4484	31.9434	31.8303	25.9543	31.2556	30.6228	30.4934	32.0926	32.4916	32.0741	29.2776		0.830224	0.0480248	0.147835		B0DLK6	K homology RNA-binding domain	+	7.45489	3.50838e-08	0	CO4_CO8	3.91244
B0DPX3	E3 ubiquitin ligase SCF complex Skp subunit	32.3726	32.3605	32.2703	31.866	33.5387	33.8889	32.3803	32.3699	32.5237	32.1364	31.3845	32.1634	33.4291	33.952	34.4294	32.3726	32.3605	32.2703	31.866	33.5387	33.8889	32.3803	32.3699	32.5237	32.1364	31.3845	32.1634	33.4291	33.952	34.4294	32.3345	33.0979	32.4246	31.8948	33.9368	+	1.96725	0.00276342	0.0107833		B0CP74	Zinc finger C-x8-C-x5-C-x3-H type (and similar)	+	2.2242	0.0059676	0.0017407	CO4_CO8	4.47629
B0DFC4	cyclophilin	36.1755	35.8716	36.2487	36.1146	36.672	37.2284	35.9256	35.4965	36.0054	34.4187	34.1374	35.4501	37.7585	36.0394	35.4227	36.1755	35.8716	36.2487	36.1146	36.672	37.2284	35.9256	35.4965	36.0054	34.4187	34.1374	35.4501	37.7585	36.0394	35.4227	36.0986	36.6717	35.8092	34.6687	36.4069	+	1.40898	0.0101458	0.0389959		B0D813	Belongs to the universal ribosomal protein uS15 family	+	6.10859	7.78763e-07	0	CO4_CO8	1.56417
B0CYE2	aspartic peptidase A1	31.961	33.6567	33.0578	34.7235	32.8526	33.2753	32.793	33.5787	32.6769	33.4582	32.8952	32.6139	32.9853	33.1328	32.0723	31.961	33.6567	33.0578	34.7235	32.8526	33.2753	32.793	33.5787	32.6769	33.4582	32.8952	32.6139	32.9853	33.1328	32.0723	32.8918	33.6171	33.0162	32.9891	32.7301		0.211913	0.471039	0.613885		B0DLF8	carbohydrate-binding module family 19 protein	+	7.0133	9.69834e-08	0	CO4_CO8	10.6287
B0CYR7	E set domain-containing protein	32.6454	33.4659	32.8448	31.0266	33.2605	33.6915	32.421	31.8567	32.0678	31.6071	31.2382	32.9387	31.7019	33.9654	33.7022	32.6454	33.4659	32.8448	31.0266	33.2605	33.6915	32.421	31.8567	32.0678	31.6071	31.2382	32.9387	31.7019	33.9654	33.7022	32.9854	32.6595	32.1151	31.928	33.1232		0.298358	0.327914	0.503086		B0CRB8	glycosyltransferase family 8 protein	+	2.08358	0.0082494	0.00219476	CO4_CO8	2.63188
B0D3D9	Vacuolar protein sorting-associated protein 1	31.4591	30.6153	30.8841	31.6523	30.7474	31.2457	32.5505	32.5396	32.5663	31.7237	31.6405	32.0708	31.3669	29.9079	29.8647	31.4591	30.6153	30.8841	31.6523	30.7474	31.2457	32.5505	32.5396	32.5663	31.7237	31.6405	32.0708	31.3669	29.9079	29.8647	30.9862	31.2152	32.5521	31.8117	30.3798	+	2.57776	0.00103937	0.00264389		B0CRX6	Belongs to the Ca(2 ) cation antiporter (CaCA) (TC 2.A.19) family	+	4.5305	2.94779e-05	6.63e-05	CO4_CO8	8.98329
B0CVT1	T-complex protein 1	31.1601	30.4394	30.5702	31.9192	30.6232	32.0446	32.6937	32.0951	32.4506	30.0413	28.1262	31.8672	33.1868	30.112	31.3839	31.1601	30.4394	30.5702	31.9192	30.6232	32.0446	32.6937	32.0951	32.4506	30.0413	28.1262	31.8672	33.1868	30.112	31.3839	30.7232	31.529	32.4131	30.0116	31.5609		0.710313	0.0702694	0.194844		B0CTZ7	glycoside hydrolase family 16 protein	+	5.87587	1.33085e-06	0	CO4_CO8	6.21116
B0D3I5	band 7 domain-containing protein	27.4699	29.3912	26.9013	32.6078	31.6006	30.2014	30.2201	30.783	30.3349	30.5252	30.6532	30.1848	29.8085	30.677	29.4751	27.4699	29.3912	26.9013	32.6078	31.6006	30.2014	30.2201	30.783	30.3349	30.5252	30.6532	30.1848	29.8085	30.677	29.4751	27.9208	31.4699	30.446	30.4544	29.9868	+	2.22317	0.00174324	0.0059818		B0CTE0	actin binding protein	+	3.09823	0.00079757	0.000551506	CO4_CO8	6.86507
B0DKL9	S-adenosyl-L-methionine-dependent methyltransferase	32.7373	32.4911	33.2996	32.087	34.0202	33.6157	33.8952	33.4208	33.4416	31.6394	31.1596	33.2451	31.8951	31.4361	31.3692	32.7373	32.4911	33.2996	32.087	34.0202	33.6157	33.8952	33.4208	33.4416	31.6394	31.1596	33.2451	31.8951	31.4361	31.3692	32.8427	33.241	33.5859	32.0147	31.5668	+	1.513	0.00782681	0.0306902		B0D4U8	GDP-L-fucose synthase	+	4.19275	6.41577e-05	0.000135266	CO4_CO8	9.95264
B0CS08	predicted protein	40.727	39.0036	39.9743	39.3345	40.0159	40.7204	38.3416	37.4151	37.8667	36.5041	35.8307	38.122	40.7005	39.894	40.0359	40.727	39.0036	39.9743	39.3345	40.0159	40.7204	38.3416	37.4151	37.8667	36.5041	35.8307	38.122	40.7005	39.894	40.0359	39.9016	40.0236	37.8745	36.8189	40.2101	+	3.05156	0.000580343	0.000888056		B0D0G8	predicted protein	+	7.30448	4.96048e-08	0	CO4_CO8	6.52984
B0CP89	succinate-CoA ligase	30.8493	32.0688	30.776	30.1312	32.5392	32.3807	32.6297	31.9768	32.3037	30.9143	30.3679	31.7601	31.8463	31.8381	31.1323	30.8493	32.0688	30.776	30.1312	32.5392	32.3807	32.6297	31.9768	32.3037	30.9143	30.3679	31.7601	31.8463	31.8381	31.1323	31.2314	31.6837	32.3034	31.0141	31.6056		0.422876	0.195422	0.37768		B0D5N6	proline iminopeptidase	+	2.04627	0.00898932	0.00242562	CO4_CO8	6.24311
B0DSQ0	UDP-glucuronic acid decarboxylase 1	33.8901	33.7259	33.6747	34.1317	35.3354	34.8776	34.6372	34.4896	34.5762	33.7548	33.5819	34.2064	35.1786	36.0169	34.664	33.8901	33.7259	33.6747	34.1317	35.3354	34.8776	34.6372	34.4896	34.5762	33.7548	33.5819	34.2064	35.1786	36.0169	34.664	33.7635	34.7816	34.5677	33.8477	35.2865	+	2.11562	0.0021262	0.00766275		B0DTE3	predicted protein	+	5.76155	1.73161e-06	0	CO4_CO8	7.4639
B0D7Y2	glycine hydroxymethyltransferase	32.9443	33.2477	33.1739	31.6298	32.2873	33.2095	33.336	33.0938	33.4821	32.5695	32.3435	33.152	30.5135	32.6956	31.5297	32.9443	33.2477	33.1739	31.6298	32.2873	33.2095	33.336	33.0938	33.4821	32.5695	32.3435	33.152	30.5135	32.6956	31.5297	33.122	32.3755	33.304	32.6884	31.5796		1.27508	0.0139836	0.0530782		B0CXK3	DNA-directed RNA polymerase I polypeptide 2	+	1.77346	0.0168478	0.0042952	CO4_CO8	5.95479
B0D349	elongation factor 3	31.1618	30.0372	30.9693	31.2161	30.0945	29.7508	31.9643	30.0678	32.2008	32.1828	31.9825	31.7775	33.8855	32.1346	33.5251	31.1618	30.0372	30.9693	31.2161	30.0945	29.7508	31.9643	30.0678	32.2008	32.1828	31.9825	31.7775	33.8855	32.1346	33.5251	30.7228	30.3538	31.411	31.981	33.1817	+	1.9568	0.00285262	0.0110459		B0DIS0	Ras protein	+	2.83175	0.00147316	0.000742446	CO4_CO8	6.71405
B0DBR1	glycoside hydrolase family 47 protein	31.0021	25.8986	24.1155	33.4177	31.0017	32.1116	29.8935	30.9605	30.8514	33.7416	31.9939	30.7384	30.1156	30.5136	32.9634	31.0021	25.8986	24.1155	33.4177	31.0017	32.1116	29.8935	30.9605	30.8514	33.7416	31.9939	30.7384	30.1156	30.5136	32.9634	27.0054	32.177	30.5685	32.158	31.1975	+	1.32309	0.0123733	0.047524		B0DBJ2	RNA-binding domain-containing protein	+	3.77667	0.000167235	0.000220859	CO4_CO8	3.69584
B0D8E8	predicted protein	32.072	32.1193	33.1174	30.4596	31.8107	32.6596	32.6779	31.944	32.1003	29.96	29.4289	31.4195	31.6062	31.9905	32.4436	32.072	32.1193	33.1174	30.4596	31.8107	32.6596	32.6779	31.944	32.1003	29.96	29.4289	31.4195	31.6062	31.9905	32.4436	32.4362	31.6433	32.2407	30.2695	32.0134	+	1.3928	0.0105523	0.0404762		B0DG21	Mitochondrial ATP synthase epsilon chain	+	4.80032	1.58372e-05	2.51e-05	CO4_CO8	5.29778
B0CNE8	Calreticulin-domain-containing protein	32.7923	31.844	31.876	31.7714	30.8315	32.8313	33.3663	32.6244	33.1003	32.1311	32.4496	32.7039	31.0893	31.7997	32.7335	32.7923	31.844	31.876	31.7714	30.8315	32.8313	33.3663	32.6244	33.1003	32.1311	32.4496	32.7039	31.0893	31.7997	32.7335	32.1708	31.8114	33.0303	32.4282	31.8742		0.635226	0.0895991	0.231619		B0D342	predicted protein	+	6.82826	1.48504e-07	0	CO4_CO8	8.11695
B0DNV1	homoserine dehydrogenase	30.4363	30.9792	29.8316	31.4473	29.6982	28.5469	32.0454	31.6797	31.9206	28.9018	29.3074	30.8837	29.8615	30.6785	28.3503	30.4363	30.9792	29.8316	31.4473	29.6982	28.5469	32.0454	31.6797	31.9206	28.9018	29.3074	30.8837	29.8615	30.6785	28.3503	30.4157	29.8975	31.8819	29.6977	29.6301		1.00647	0.0288268	0.0985208		B0E560	mitochondrial carrier protein	+	1.80193	0.0157785	0.00407491	CO4_CO8	4.40673
B0DZR6	Flavin containing amine oxidoreductase	31.6703	30.6951	31.7154	29.1331	30.2317	32.0181	32.7997	33.5334	32.4514	31.6594	27.5046	31.1481	30.3774	28.0938	28.65	31.6703	30.6951	31.7154	29.1331	30.2317	32.0181	32.7997	33.5334	32.4514	31.6594	27.5046	31.1481	30.3774	28.0938	28.65	31.3603	30.4609	32.9282	30.104	29.0404		1.28823	0.0135814	0.0514951		B0CXC1	ISWI chromatin-remodeling complex ATPase ISW2	+	5.49937	3.16684e-06	2.03e-05	CO4_CO8	10.5223
B0DGN2	predicted protein	39.4565	40.4038	38.6659	39.711	40.5543	37.2847	37.8185	37.8498	37.2263	38.1778	38.1962	38.4072	39.9288	39.0472	37.7297	39.4565	40.4038	38.6659	39.711	40.5543	37.2847	37.8185	37.8498	37.2263	38.1778	38.1962	38.4072	39.9288	39.0472	37.7297	39.5087	39.1833	37.6316	38.2604	38.9019		0.644475	0.0866752	0.226739		B0CQ51	Domain in cystathionine beta-synthase and other proteins.	+	4.14509	7.15991e-05	0.000133017	CO4_CO8	6.00379
B0DXP4	predicted protein	34.8493	35.3684	34.3652	34.8998	34.3492	31.8145	32.9889	33.0232	33.6678	35.2591	32.7361	32.8198	35.8468	35.6096	35.1459	34.8493	35.3684	34.3652	34.8998	34.3492	31.8145	32.9889	33.0232	33.6678	35.2591	32.7361	32.8198	35.8468	35.6096	35.1459	34.861	33.6878	33.2266	33.605	35.5341		1.02743	0.0271267	0.0938797		B0CZR1	Dyp-type peroxidase	+	5.93318	1.16632e-06	0	CO4_CO8	2.86412
B0CY45	40S ribosomal protein S1	33.7383	33.4931	34.2718	34.5701	34.8011	34.7733	34.8291	34.5482	34.6676	34.7216	35.3932	34.1474	34.6598	33.5427	33.2854	33.7383	33.4931	34.2718	34.5701	34.8011	34.7733	34.8291	34.5482	34.6676	34.7216	35.3932	34.1474	34.6598	33.5427	33.2854	33.8344	34.7148	34.6816	34.7541	33.8293		1.19705	0.0170529	0.063526		B0DR16	DDE superfamily endonuclease	+	4.33751	4.59713e-05	8.12e-05	CO4_CO8	11.9078
B0D219	H(+)-transporting V1 sector ATPase subunit A	29.9241	30.5985	30.8001	30.0119	30.0282	31.3174	31.409	31.9333	31.8941	31.0875	31.7241	30.6085	31.6888	31.6611	31.3247	29.9241	30.5985	30.8001	30.0119	30.0282	31.3174	31.409	31.9333	31.8941	31.0875	31.7241	30.6085	31.6888	31.6611	31.3247	30.4409	30.4525	31.7455	31.14	31.5582	+	1.63131	0.00601221	0.0233715		B0CRV6	short-chain dehydrogenase	+	4.12537	7.49253e-05	0.000132075	CO4_CO8	6.64306
B0DN91	thioredoxin	34.9334	35.1526	33.8877	33.7543	36.1309	35.6151	34.6744	33.0435	34.0814	33.9079	31.2249	33.6737	34.5384	35.918	35.6174	34.9334	35.1526	33.8877	33.7543	36.1309	35.6151	34.6744	33.0435	34.0814	33.9079	31.2249	33.6737	34.5384	35.918	35.6174	34.6579	35.1668	33.9331	32.9355	35.3579		1.03961	0.0262412	0.0912829		B0CT64	glycine rich nucleic binding domain	+	3.3593	0.000437224	0.000414763	CO4_CO8	2.3451
B0CYE0	protein disulfide isomerase	31.0705	32.7527	32.652	32.9736	32.1319	32.4265	32.8457	32.4096	32.7661	31.8425	31.7233	31.7601	32.6818	30.57	30.3842	31.0705	32.7527	32.652	32.9736	32.1319	32.4265	32.8457	32.4096	32.7661	31.8425	31.7233	31.7601	32.6818	30.57	30.3842	32.1584	32.5107	32.6738	31.7753	31.212		0.723346	0.0673605	0.189084		B0CS71	predicted protein	+	1.92198	0.0119679	0.00307094	CO4_Control	3.2131
B0CUZ4	NAD(P)-binding protein	34.8336	35.9644	36.0744	35.3693	36.4863	37.0695	35.6713	35.297	35.4696	34.4205	33.8398	34.6963	36.5907	36.2642	36.9128	34.8336	35.9644	36.0744	35.3693	36.4863	37.0695	35.6713	35.297	35.4696	34.4205	33.8398	34.6963	36.5907	36.2642	36.9128	35.6242	36.3084	35.4793	34.3189	36.5892	+	2.34217	0.0014026	0.00454806		B0DMA1	tyrosinase	+	3.47913	0.000331792	0.000326531	CO4_Control	2.57042
B0CS39	methionine adenosyltransferase	35.1058	34.6422	35.0991	35.5387	35.4785	35.5933	35.0657	34.7581	35.2284	34.7232	34.7785	35.0821	35.335	35.0938	34.9825	35.1058	34.6422	35.0991	35.5387	35.4785	35.5933	35.0657	34.7581	35.2284	34.7232	34.7785	35.0821	35.335	35.0938	34.9825	34.949	35.5369	35.0174	34.8613	35.1371	+	1.8036	0.00406754	0.0157181		B0CNH9	phosphopyruvate hydratase	+	3.59507	0.000254055	0.00027027	CO4_Control	1.96754
B0CQQ5	GTP binding protein	32.4837	31.0367	32.8573	30.8078	31.5517	32.9935	32.9552	32.3695	32.82	30.876	30.6559	32.4182	25.4259	31.643	31.4514	32.4837	31.0367	32.8573	30.8078	31.5517	32.9935	32.9552	32.3695	32.82	30.876	30.6559	32.4182	25.4259	31.643	31.4514	32.1259	31.7843	32.7149	31.3167	29.5068		0.529788	0.130472	0.295265		B0D6E6	predicted protein	+	1.52425	0.0299056	0.00768456	CO4_Control	2.90829
B0CSQ9	Alpha beta-hydrolase	30.9054	29.6342	27.4347	31.8103	29.7642	33.8233	30.9353	31.405	32.0741	32.6912	29.8756	31.6204	33.5823	32.487	32.7328	30.9054	29.6342	27.4347	31.8103	29.7642	33.8233	30.9353	31.405	32.0741	32.6912	29.8756	31.6204	33.5823	32.487	32.7328	29.3248	31.7993	31.4715	31.3957	32.934		0.994327	0.0298402	0.101315		B0DZ10	Peptidase inhibitor I66	+	2.3896	0.00407758	0.00131566	CO4_Control	2.02962
B0DT82	LuxS/MPP-like metallohydrolase	28.4904	27.8584	29.0836	32	31.5515	30.5362	32.0325	33.351	32.9995	31.3752	32.9654	33.0956		30.3328	29.659	28.4904	27.8584	29.0836	32	31.5515	30.5362	32.0325	33.351	32.9995	31.3752	32.9654	33.0956	20.0489	30.3328	29.659	28.4775	31.3626	32.7943	32.4787	26.6802		1.14703	0.019506	0.0712801		B0E197	predicted protein	+	2.35468	0.00441892	0.00137143	CO4_Control	2.45114
B0E1B2	predicted protein	34.8061	34.08	34.703	33.0548	35.6684	37.0306	35.6849	34.702	35.8809	34.622	33.8461	35.9997	35.8709	35.2735	36.8551	34.8061	34.08	34.703	33.0548	35.6684	37.0306	35.6849	34.702	35.8809	34.622	33.8461	35.9997	35.8709	35.2735	36.8551	34.5297	35.2513	35.4226	34.8226	35.9998		0.234241	0.431257	0.583122		B0D4W5	GDP-mannose 4,6-dehydratase	+	8.08531	8.21656e-09	0	CO4_Control	2.42589
B0D4S6	CNDP dipeptidase	30.4662	32.2337	30.149	30.5776	32.4119	29.5083	31.5006	31.1168	31.2853	30.1245	30.7412	31.5945	33.3741	33.1035	32.1373	30.4662	32.2337	30.149	30.5776	32.4119	29.5083	31.5006	31.1168	31.2853	30.1245	30.7412	31.5945	33.3741	33.1035	32.1373	30.9497	30.8326	31.3009	30.8201	32.8717		0.985544	0.0306296	0.103385		B0DBF6	TPT-domain-containing protein	+	2.31517	0.00483988	0.00147591	CO4_Control	5.28942
B0DQ38	chaperone activator	30.8465	31.8054	30.2543	32.3688	32.5713	31.9191	32.7078	32.2572	32.5303	31.4557	32.0601	32.8557	34.3549	32.2473	30.9364	30.8465	31.8054	30.2543	32.3688	32.5713	31.9191	32.7078	32.2572	32.5303	31.4557	32.0601	32.8557	34.3549	32.2473	30.9364	30.9687	32.2864	32.4984	32.1238	32.5129		0.541128	0.125065	0.287655		B0D7R1	Expressed protein	+	3.18291	0.00065628	0.000511475	CO4_Control	8.42791
B0CR41	Belongs to the Rab GDI family	31.7296	30.2137	31.4364	31.9589	32.6372	32.3619	33.6411	32.8169	33.148	30.4657	30.0058	32.2647	32.273	32.9405	31.9475	31.7296	30.2137	31.4364	31.9589	32.6372	32.3619	33.6411	32.8169	33.148	30.4657	30.0058	32.2647	32.273	32.9405	31.9475	31.1266	32.3193	33.202	30.9121	32.387	+	1.8071	0.00403383	0.0155919		B0D228	Belongs to the Nudix hydrolase family	+	2.79343	0.00160904	0.000771429	CO4_Control	5.90599
B0CTV7	predicted protein	33.6545	33.5222	32.7479	31.3668	34.8582	33.4503	31.7448	31.9209	31.3895	32.2531	29.9685	30.9734	35.1544	35.1289	34.1079	33.6545	33.5222	32.7479	31.3668	34.8582	33.4503	31.7448	31.9209	31.3895	32.2531	29.9685	30.9734	35.1544	35.1289	34.1079	33.3082	33.2251	31.6851	31.065	34.7971	+	2.10054	0.00216296	0.00793341		B0DND3	Plasma membrane osmosensor that activates the high osmolarity glycerol (HOG) MAPK signaling pathway in response to high osmolarity	+	2.46773	0.00340621	0.00118	CO4_Control	6.21735
B0DNN6	lipid droplet-associated perilipin protein	31.7463	32.1869	32.7886	23.6096	31.7703	34.0534	33.0206	33.0013	33.882	31.0558	29.4645	33.1408	33.4328	32.2493	33.7562	31.7463	32.1869	32.7886	23.6096	31.7703	34.0534	33.0206	33.0013	33.882	31.0558	29.4645	33.1408	33.4328	32.2493	33.7562	32.2406	29.8111	33.3013	31.2203	33.1461		0.307185	0.315537	0.492963		B0D1Y3	Plasma membrane osmosensor that activates the high osmolarity glycerol (HOG) MAPK signaling pathway in response to high osmolarity	+	2.89706	0.00126748	0.000680473	CO4_Control	6.13683
B0D6W6	Ca2+-binding actin-bundling protein	30.4751	30.6443	30.9782	29.6886	31.422	31.083	32.4323	31.8239	32.1261	29.4596	28.1254	31.1351	27.7624	31.3545	31.2115	30.4751	30.6443	30.9782	29.6886	31.422	31.083	32.4323	31.8239	32.1261	29.4596	28.1254	31.1351	27.7624	31.3545	31.2115	30.6992	30.7312	32.1274	29.5734	30.1095		0.704803	0.0714123	0.197332		B0CT73	carbon-nitrogen hydrolase	+	2.28465	0.00519222	0.0015815	CO4_Control	9.11913
B0DAI7	citrate synthase	34.0919	33.3029	33.8349	31.9441	33.5125	34.4906	32.9336	31.9605	32.6023	31.429	30.6168	32.0845	30.6062	34.146	32.9534	34.0919	33.3029	33.8349	31.9441	33.5125	34.4906	32.9336	31.9605	32.6023	31.429	30.6168	32.0845	30.6062	34.146	32.9534	33.7432	33.3157	32.4988	31.3768	32.5685		0.809173	0.0511813	0.155177		B0D5K3	predicted protein	+	4.89596	1.2707e-05	1.33e-05	CO4_Control	1.7293
B0DBA0	mannitol-1-phosphate dehydrogenase	31.0569	34.1051	31.1328	30.522	32.4349	33.6678	33.1261	33.6232	33.0755	31.912	32.8686	32.0512	30.1414	29.4076	30.365	31.0569	34.1051	31.1328	30.522	32.4349	33.6678	33.1261	33.6232	33.0755	31.912	32.8686	32.0512	30.1414	29.4076	30.365	32.0983	32.2082	33.2749	32.2773	29.9713	+	1.3338	0.0121252	0.0463666		B0DK97	calcium-dependent protein serine/threonine phosphatase	+	2.84164	0.00143999	0.000731988	CO4_Control	8.37147
B0CUX8	ubiquitin activating enzyme	31.026	31.0354	29.7517	31.3882	30.9929	30.2303	32.3908	32.6749	32.6975	30.1968	32.3487	32.5537	20.9289	30.1004	29.3324	31.026	31.0354	29.7517	31.3882	30.9929	30.2303	32.3908	32.6749	32.6975	30.1968	32.3487	32.5537	20.9289	30.1004	29.3324	30.6044	30.8705	32.5877	31.6998	26.7872		0.996168	0.0297227	0.100886		B0D5A4	HMGL-like	+	2.79157	0.00161597	0.000776034	CO4_Control	6.07881
B0DCP0	Belongs to the small heat shock protein (HSP20) family	37.1592	37.6277	35.8001	35.4967	38.07	37.1142	36.629	36.1699	36.5101	34.2653	34.2661	36.026	37.0865	35.1413	34.1879	37.1592	37.6277	35.8001	35.4967	38.07	37.1142	36.629	36.1699	36.5101	34.2653	34.2661	36.026	37.0865	35.1413	34.1879	36.8624	36.8936	36.4363	34.8525	35.4719		0.805472	0.0517055	0.156505		B0DAB2	SH3-domain-containing protein	+	5.59171	2.56031e-06	0	CO4_Control	6.16072
B0DFI5	benzoquinone reductase	32.9132	34.4685	32.007	30.7198	32.9881	35.3481	32.5675	33.4015	32.4733	32.9486	32.6005	32.5532	33.1515	35.404	33.4899	32.9132	34.4685	32.007	30.7198	32.9881	35.3481	32.5675	33.4015	32.4733	32.9486	32.6005	32.5532	33.1515	35.404	33.4899	33.1296	33.0187	32.8141	32.7007	34.0151		0.119374	0.680696	0.759671		B0DBH5	delta-sterol C-methyltransferase	+	6.57004	2.6913e-07	0	CO4_Control	8.42679
B0DV26	predicted protein	36.1923	35.6161	34.7448	39.2783	37.5835	35.9903	36.1522	35.5559	35.316	36.9459	35.2893	35.2527	34.1936	37.2038	35.8522	36.1923	35.6161	34.7448	39.2783	37.5835	35.9903	36.1522	35.5559	35.316	36.9459	35.2893	35.2527	34.1936	37.2038	35.8522	35.5178	37.6173	35.6747	35.8293	35.7499		0.648489	0.0855383	0.224653		B0DBD8	predicted protein	+	2.17571	0.0066725	0.00187281	CO4_Control	3.94074
B0DCN1	phosphoglycerate mutase-like protein	35.679	34.8115	35.0519	33.4372	35.3081	36.3716	34.4923	35.1976	34.9658	34.2066	34.1058	34.0765	36.2948	34.2899	35.0578	35.679	34.8115	35.0519	33.4372	35.3081	36.3716	34.4923	35.1976	34.9658	34.2066	34.1058	34.0765	36.2948	34.2899	35.0578	35.1808	35.039	34.8852	34.1296	35.2142		0.271524	0.366861	0.535151		B0DBI4	Histone H2A	+	7.30334	4.97345e-08	0	CO4_Control	13.68
B0CZP2	Mannose-1-phosphate guanylyltransferase	31.3353	31.5606	31.2266	30.3484	31.6489	31.2886	31.7992	30.6761	31.378	30.0519	29.277	31.2026	32.7183	31.9881	32.025	31.3353	31.5606	31.2266	30.3484	31.6489	31.2886	31.7992	30.6761	31.378	30.0519	29.277	31.2026	32.7183	31.9881	32.025	31.3742	31.0953	31.2845	30.1771	32.2438	+	1.54684	0.00728292	0.0283894		B0CV84	Prolyl oligopeptidase family	+	3.77571	0.000167605	0.000220408	CO4_Control	5.26892
B0DZY2	ribosomal protein 60S	23.5871	29.4106	30.5439	28.749	30.0406	29.4011	30.3187	30.0361	30.908	30.0079	29.3439	30.2671	20.5378	27.6887	29.3823	23.5871	29.4106	30.5439	28.749	30.0406	29.4011	30.3187	30.0361	30.908	30.0079	29.3439	30.2671	20.5378	27.6887	29.3823	27.8472	29.3969	30.4209	29.873	25.8696		0.51124	0.139442	0.308148		B0E0F4	Zinc finger, C2H2 type	+	4.66058	2.18486e-05	4.71e-05	CO4_Control	8.16683
B0CU00	phosphoglucomutase	32.2849	33.2534	32.1238	29.0261	33.0728	33.4082	33.1467	31.5368	32.4829	30.6391	29.0245	32.0346	31.5822	32.6283	31.5703	32.2849	33.2534	32.1238	29.0261	33.0728	33.4082	33.1467	31.5368	32.4829	30.6391	29.0245	32.0346	31.5822	32.6283	31.5703	32.5541	31.8357	32.3888	30.5661	31.9269		0.324228	0.293822	0.473993		B0CRJ1	Lumazine-binding protein	+	3.37238	0.000424247	0.000389381	CO4_Control	5.39162
B0CXU8	tubulin alpha	33.0831	33.1266	33.0598	33.3709	33.0324	34.0549	33.5628	34.2345	33.4201	29.6918	30.3428	32.8531	33.8417	33.7657	34.0265	33.0831	33.1266	33.0598	33.3709	33.0324	34.0549	33.5628	34.2345	33.4201	29.6918	30.3428	32.8531	33.8417	33.7657	34.0265	33.0898	33.4861	33.7392	30.9626	33.878	+	2.12979	0.00205394	0.00741674		B0D5S3	translation initiation factor activity	+	6.12862	7.43678e-07	0	CO4_Control	7.95531
B0D9P9	ATP-dependent RNA helicase DBP5	31.2395	30.9183	31.7429	29.2955	30.3346	29.8605	31.9821	31.7546	31.7477	29.1208	29.9374	31.3317	29.6148	29.9032	29.1767	31.2395	30.9183	31.7429	29.2955	30.3346	29.8605	31.9821	31.7546	31.7477	29.1208	29.9374	31.3317	29.6148	29.9032	29.1767	31.3002	29.8302	31.8281	30.13	29.5649	+	2.40361	0.00129298	0.00394807		B0CP96	Ras protein	+	1.63253	0.0233063	0.00598604	CO4_Control	6.68625
B0DIG6	argininosuccinate synthase	32.8728	33.1884	33.4695	33.6465	33.3573	33.7142	33.5712	33.8443	34.0083	32.9801	33.3216	33.1233	33.835	33.7756	33.6153	32.8728	33.1884	33.4695	33.6465	33.3573	33.7142	33.5712	33.8443	34.0083	32.9801	33.3216	33.1233	33.835	33.7756	33.6153	33.1769	33.5727	33.8079	33.1417	33.742	+	2.18028	0.00185259	0.00660265		B0DUV0	Ras protein	+	1.84536	0.014277	0.00366508	CO4_Control	7.95767
B0D5Q4	60S ribosomal protein L4	33.174	32.2302	31.6546	32.8857	33.2019	34.1422	33.6057	33.1651	33.7345	33.3474	33.1254	32.9766	32.2839	34.2889	34.2704	33.174	32.2302	31.6546	32.8857	33.2019	34.1422	33.6057	33.1651	33.7345	33.3474	33.1254	32.9766	32.2839	34.2889	34.2704	32.3529	33.4099	33.5018	33.1498	33.6144		0.587581	0.105852	0.258475		B0E2P9	Ras protein	+	1.71629	0.0192182	0.00489089	CO4_Control	6.86172
B0CXB5	saccharopine dehydrogenase	29.7372	29.9868	29.4133	29.5343	30.6138	30.6504	32.7814	32.0522	32.5033	30.0883	31.2441	31.3631	32.3173	28.0547	28.2551	29.7372	29.9868	29.4133	29.5343	30.6138	30.6504	32.7814	32.0522	32.5033	30.0883	31.2441	31.3631	32.3173	28.0547	28.2551	29.7124	30.2662	32.4456	30.8985	29.5424		1.13859	0.0199213	0.072679		B0DTW2	NMDA receptor-regulated protein 1	+	4.17074	6.74937e-05	0.000134293	CO4_Control	6.86152
B0DRH1	acetyl-CoA acetyl transferase	31.8914	32.7033	32.481	31.7639	33.2926	33.4326	32.9893	33.5352	33.8158	32.3913	32.1506	32.4226	31.065	31.284	30.302	31.8914	32.7033	32.481	31.7639	33.2926	33.4326	32.9893	33.5352	33.8158	32.3913	32.1506	32.4226	31.065	31.284	30.302	32.3586	32.8297	33.4468	32.3215	30.8837	+	2.61736	0.000972259	0.00241345		B0DBF8	phosphopantothenate-cysteine ligase	+	3.2639	0.000544629	0.000477816	CO4_Control	4.10696
B0CQ61	elongation factor Tu	30.9986	31.1013	31.6674	31.1719	31.4309	30.6335	32.8524	31.989	32.7647	31.8661	31.9054	32.7523	31.0078	27.8512	30.1114	30.9986	31.1013	31.6674	31.1719	31.4309	30.6335	32.8524	31.989	32.7647	31.8661	31.9054	32.7523	31.0078	27.8512	30.1114	31.2558	31.0788	32.5354	32.1746	29.6568	+	1.8845	0.0033861	0.0130467		B0E0Y1	Cwf15/Cwc15 cell cycle control protein	+	6.70317	1.98075e-07	0	CO4_Control	8.80873
B0CVU2	metallopeptidase MepB	31.0048	30.9533	31.2744	30.3641	31.5335	32.0137	32.5698	31.8309	32.1651	30.1922	30.078	31.5388	32.6004	31.9317	32.1034	31.0048	30.9533	31.2744	30.3641	31.5335	32.0137	32.5698	31.8309	32.1651	30.1922	30.078	31.5388	32.6004	31.9317	32.1034	31.0775	31.3038	32.1886	30.603	32.2118	+	1.61057	0.00625152	0.0245149		B0CXR5	phophatase 2C family protein	+	3.44543	0.000358568	0.000329068	CO4_Control	4.36317
B0D3U0	GTP-binding protein ypt1	31.9506	32.1569	31.0094	31.4292	32.9061	33.0936	32.513	31.5716	32.3698	32.3188	32.0357	32.527	30.1549	32.1168	31.9644	31.9506	32.1569	31.0094	31.4292	32.9061	33.0936	32.513	31.5716	32.3698	32.3188	32.0357	32.527	30.1549	32.1168	31.9644	31.7057	32.4763	32.1515	32.2938	31.412		0.372084	0.2399	0.424537		B0E589	plasma membrane H+-transporting ATPase	+	2.49126	0.00322659	0.00114141	CO4_Control	9.70152
B0DKZ4	predicted protein	35.1045	34.822	36.3237	34.8878	35.8687	36.8447	35.0578	36.3225	35.819	35.0288	32.6668	34.7854	36.5302	34.7987	37.2113	35.1045	34.822	36.3237	34.8878	35.8687	36.8447	35.0578	36.3225	35.819	35.0288	32.6668	34.7854	36.5302	34.7987	37.2113	35.4167	35.8671	35.7331	34.1603	36.1801		0.668542	0.0798923	0.214515		B0DXZ2	kinase-like protein	+	3.94263	0.000114122	0.000165217	CO4_Control	5.7157
B0DXP7	60S ribosomal protein L19	30.9226	28.9975	29.2417	30.4893	29.4044	31.2794	30.9765	30.6244	30.9915	31.0808	29.602	30.5796	31.4422	26.2903	30.7467	30.9226	28.9975	29.2417	30.4893	29.4044	31.2794	30.9765	30.6244	30.9915	31.0808	29.602	30.5796	31.4422	26.2903	30.7467	29.7206	30.391	30.8641	30.4208	29.4931		0.113865	0.694344	0.76937		B0CP74	Zinc finger C-x8-C-x5-C-x3-H type (and similar)	+	2.2242	0.0059676	0.0017407	CO4_Control	5.06113
B0CZV0	ubiquitin-protein ligase	30.1709	31.2958	30.1021	30.2476	30.0446	31.2442	32.0787	31.5097	31.7604	29.5514	30.2707	31.1691	32.1299	31.0714	30.3626	30.1709	31.2958	30.1021	30.2476	30.0446	31.2442	32.0787	31.5097	31.7604	29.5514	30.2707	31.1691	32.1299	31.0714	30.3626	30.523	30.5121	31.7829	30.3304	31.188		0.890298	0.0404196	0.128737		B0D0P1	ATP-synthase delta-subunit	+	3.48388	0.000328185	0.000321495	CO4_Control	3.87232
B0CSG5	kinesin heavy chain	26.8314	26.1446	27.2568	26.5314	28.43	28.1662	30.7148	29.9716	30.435	29.3004	29.5368	30.3769	27.7769	28.6754	29.6511	26.8314	26.1446	27.2568	26.5314	28.43	28.1662	30.7148	29.9716	30.435	29.3004	29.5368	30.3769	27.7769	28.6754	29.6511	26.7443	27.7092	30.3738	29.7381	28.7012	+	3.10537	0.0005469	0.000784568		B0DLF8	carbohydrate-binding module family 19 protein	+	7.0133	9.69834e-08	0	CO4_Control	11.114
B0E107	carbohydrate esterase family 9 protein	32.7072	33.8769	32.7821	33.9802	33.5961	33.4694	32.802	33.1361	32.8527	33.4383	32.6901	32.3079	34.112	34.0243	33.9397	32.7072	33.8769	32.7821	33.9802	33.5961	33.4694	32.802	33.1361	32.8527	33.4383	32.6901	32.3079	34.112	34.0243	33.9397	33.1221	33.6819	32.9303	32.8121	34.0253	+	1.65157	0.00573439	0.0223065		B0DMX0	photo-regulated tyrosinase	+	3.04568	0.000900162	0.000584759	CO4_Control	2.9498
B0CVD7	RNA recognition motif	33.0227	32.9399	33.8863	32.4093	33.5932	33.4608	33.5338	33.1414	33.5548	32.3339	30.6921	32.5647	33.1588	32.6685	33.2426	33.0227	32.9399	33.8863	32.4093	33.5932	33.4608	33.5338	33.1414	33.5548	32.3339	30.6921	32.5647	33.1588	32.6685	33.2426	33.283	33.1544	33.41	31.8636	33.0233		1.16751	0.0184199	0.0679966		B0CRB8	glycosyltransferase family 8 protein	+	2.08358	0.0082494	0.00219476	CO4_Control	2.94657
B0DKI3	malate dehydrogenase	35.4495	35.0929	34.8155	35.3211	35.9526	35.771	35.2925	34.6397	35.2721	34.3319	33.6051	34.9617	36.2579	34.9908	35.8994	35.4495	35.0929	34.8155	35.3211	35.9526	35.771	35.2925	34.6397	35.2721	34.3319	33.6051	34.9617	36.2579	34.9908	35.8994	35.1193	35.6816	35.0681	34.2995	35.716	+	1.47944	0.00853355	0.0331557		B0CRX6	Belongs to the Ca(2 ) cation antiporter (CaCA) (TC 2.A.19) family	+	4.5305	2.94779e-05	6.63e-05	CO4_Control	8.42462
B0CS16	Tryptophan synthase	29.7106	29.7391	29.8022	24.7838	30.2313	30.3256	31.8316	30.5745	30.8846	27.7373	28.0527	30.6506		28.9052	28.134	29.7106	29.7391	29.8022	24.7838	30.2313	30.3256	31.8316	30.5745	30.8846	27.7373	28.0527	30.6506	19.9333	28.9052	28.134	29.7506	28.4469	31.0969	28.8135	25.6575		0.606333	0.0992573	0.247552		B0CTE0	actin binding protein	+	3.09823	0.00079757	0.000551506	CO4_Control	6.74752
B0D8F6	transcription factor	26.3676	27.7917	27.5732	26.237	26.8299	27.5005	30.9339	31.315	31.1238	29.1184	29.7902	30.1797	28.3352	24.9815	28.2286	26.3676	27.7917	27.5732	26.237	26.8299	27.5005	30.9339	31.315	31.1238	29.1184	29.7902	30.1797	28.3352	24.9815	28.2286	27.2441	26.8558	31.1242	29.6961	27.1818	+	2.93242	0.000663677	0.00116836		B0D4U8	GDP-L-fucose synthase	+	4.19275	6.41577e-05	0.000135266	CO4_Control	9.98756
B0D3B2	glutathione reductase	30.6313	30.0803	26.4734	28.2053	30.3597	29.6439	31.1958	32.0999	31.269	31.2807	31.7317	30.9207	28.0109	26.591	26.2448	30.6313	30.0803	26.4734	28.2053	30.3597	29.6439	31.1958	32.0999	31.269	31.2807	31.7317	30.9207	28.0109	26.591	26.2448	29.0617	29.403	31.5215	31.311	26.9489	+	2.20506	0.0017971	0.00623647		B0D0G8	predicted protein	+	7.30448	4.96048e-08	0	CO4_Control	5.94443
B0D2K2	Bin/amphiphysin/Rvs domain for vesicular trafficking	31.7428	30.2629	31.6254	32.6841	32.7393	32.7867	33.6988	32.3298	32.9926	31.0527	29.3834	31.6312	29.2292	31.6788	33.1468	31.7428	30.2629	31.6254	32.6841	32.7393	32.7867	33.6988	32.3298	32.9926	31.0527	29.3834	31.6312	29.2292	31.6788	33.1468	31.2104	32.7367	33.0071	30.6891	31.3516		0.924404	0.03674	0.119013		B0DTE3	predicted protein	+	5.76155	1.73161e-06	0	CO4_Control	7.52985
B0DUL0	ribosomal protein L23/L15e core domain-containing protein	33.6029	33.2508	32.7298	33.5454	33.7569	34.7928	33.5278	33.1613	33.2348	31.839	29.9582	32.678	34.1363	33.9094	34.0404	33.6029	33.2508	32.7298	33.5454	33.7569	34.7928	33.5278	33.1613	33.2348	31.839	29.9582	32.678	34.1363	33.9094	34.0404	33.1945	34.0317	33.308	31.4917	34.0287	+	2.03573	0.00244033	0.00921018		B0DIS0	Ras protein	+	2.83175	0.00147316	0.000742446	CO4_Control	6.55136
B0DTB2	protein transporter SEC13	33.3478	31.1526	32.8104		28.9735	28.9845	30.8656	30.6195	31.0137	28.5499	27.0229	30.3608	31.9892	29.8406	29.4465	33.3478	31.1526	32.8104	20.4869	28.9735	28.9845	30.8656	30.6195	31.0137	28.5499	27.0229	30.3608	31.9892	29.8406	29.4465	32.4369	26.1483	30.8329	28.6445	30.4254		1.09652	0.0223071	0.080072		B0DLU2	Four repeated domains in the Fasciclin I family of proteins, present in many other contexts.	+	8.95534	1.10832e-09	0	CO4_Control	10.0811
B0CXC0	glycoside hydrolase family 20 protein	30.9797	29.8781	29.406	30.0754	29.2637	28.4579	31.5858	32.3028	31.7883	31.6601	31.1375	30.9442	28.4359	26.6829	28.2312	30.9797	29.8781	29.406	30.0754	29.2637	28.4579	31.5858	32.3028	31.7883	31.6601	31.1375	30.9442	28.4359	26.6829	28.2312	30.0879	29.2657	31.8923	31.2473	27.7833	+	3.6062	0.000271845	0.000247626		B0DEQ6	bZIP transcription factor	+	8.46913	3.39526e-09	0	CO4_Control	11.194
B0DCN9	Belongs to the small heat shock protein (HSP20) family	37.3537	37.771	36.411	35.0141	37.8816	37.0848	36.5015	35.6522	36.3368	33.8926	33.5812	35.776	35.8961	35.1483	34.2171	37.3537	37.771	36.411	35.0141	37.8816	37.0848	36.5015	35.6522	36.3368	33.8926	33.5812	35.776	35.8961	35.1483	34.2171	37.1786	36.6602	36.1635	34.4166	35.0872	+	1.42174	0.00986113	0.0378665		B0DBJ2	RNA-binding domain-containing protein	+	3.77667	0.000167235	0.000220859	CO4_Control	4.24381
B0DB91	RNA recognition motif	32.2959	31.9726	31.2988	31.8945	33.5214	32.7777	32.8894	31.6393	32.3521	31.991	30.4287	32.3643	31.7055	32.8157	32.8014	32.2959	31.9726	31.2988	31.8945	33.5214	32.7777	32.8894	31.6393	32.3521	31.991	30.4287	32.3643	31.7055	32.8157	32.8014	31.8558	32.7312	32.2936	31.5947	32.4409		0.399881	0.2144	0.398216		B0CX09	acetyl-CoA synthetase-like protein	+	4.80967	1.55e-05	2.54e-05	CO4_Control	6.82104
B0CXU6	tubulin alpha	32.5848	32.9432	31.9129	33.1639	32.2461	33.1065	33.3721	33.7761	33.6603	31.5393	31.7975	33.133	29.6229	30.4286	30.4074	32.5848	32.9432	31.9129	33.1639	32.2461	33.1065	33.3721	33.7761	33.6603	31.5393	31.7975	33.133	29.6229	30.4286	30.4074	32.4803	32.8389	33.6028	32.1566	30.1529	+	3.65756	0.000242661	0.000220008		B0DG21	Mitochondrial ATP synthase epsilon chain	+	4.80032	1.58372e-05	2.51e-05	CO4_Control	5.81274
B0CYV8	ATP synthase d subunit	31.7784	29.6241	31.1469	33.4406	32.2237	31.7261	33.2244	33.3369	33.7592	31.8605	31.3371	33.031	22.1213	30.5686	29.8722	31.7784	29.6241	31.1469	33.4406	32.2237	31.7261	33.2244	33.3369	33.7592	31.8605	31.3371	33.031	22.1213	30.5686	29.8722	30.8498	32.4635	33.4402	32.0762	27.5207		1.20072	0.016924	0.0629919		B0D342	predicted protein	+	6.82826	1.48504e-07	0	CO4_Control	7.58746
B0D404	NlpC/P60-like cell-wall peptidase	37.013	36.5815	36.7071	36.9262	36.4957	38.2403	34.7586	34.6512	35.9934	36.2628	33.7571	34.7125	38.8679	36.7811	38.5397	37.013	36.5815	36.7071	36.9262	36.4957	38.2403	34.7586	34.6512	35.9934	36.2628	33.7571	34.7125	38.8679	36.7811	38.5397	36.7672	37.2208	35.1344	34.9108	38.0629	+	2.1089	0.00214894	0.0077821		B0E560	mitochondrial carrier protein	+	1.80193	0.0157785	0.00407491	CO4_Control	4.04798
B0CNR9	60s ribosomal protein l28	33.979	31.0454	32.947	33.8368	34.259	32.5469	33.7054	32.9714	33.3097	32.1689	31.111	32.8495	32.4202	32.3676	32.9452	33.979	31.0454	32.947	33.8368	34.259	32.5469	33.7054	32.9714	33.3097	32.1689	31.111	32.8495	32.4202	32.3676	32.9452	32.6571	33.5476	33.3288	32.0431	32.5777		0.510298	0.139832	0.308818		B0CUI2	LIM domain-containing protein	+	1.74694	0.0179086	0.00451002	CO4_Control	3.64636
B0DWL7	myosin regulatory light chain cdc4	30.7832	30.6167	29.9596	28.1027	30.1851	30.2602	30.3043	29.7049	30.3132	29.4932	26.8626	29.6957	31.5763	32.7363	31.0782	30.7832	30.6167	29.9596	28.1027	30.1851	30.2602	30.3043	29.7049	30.3132	29.4932	26.8626	29.6957	31.5763	32.7363	31.0782	30.4532	29.516	30.1075	28.6838	31.7969	+	1.4606	0.00893831	0.0346261		B0CXC1	ISWI chromatin-remodeling complex ATPase ISW2	+	5.49937	3.16684e-06	2.03e-05	CO4_Control	10.6146
B0CVW8	malate dehydrogenase	31.0776	31.8458	31.6957	30.6293	31.4372	31.8099	32.2705	32.7871	33.1541	30.378	29.627	32.0658	32.1347	31.2558	33.7415	31.0776	31.8458	31.6957	30.6293	31.4372	31.8099	32.2705	32.7871	33.1541	30.378	29.627	32.0658	32.1347	31.2558	33.7415	31.5397	31.2922	32.7372	30.6903	32.3773		1.01751	0.0278498	0.0960474		B0CQ51	Domain in cystathionine beta-synthase and other proteins.	+	4.14509	7.15991e-05	0.000133017	CO4_Control	6.00682
B0E0W6	Aldo/keto reductase	29.5084	32.0014	30.3543	32.2934	30.799	31.1688	31.6334	31.5589	31.6735	29.8255	29.5546	31.1221	32.2998	29.2029	27.7967	29.5084	32.0014	30.3543	32.2934	30.799	31.1688	31.6334	31.5589	31.6735	29.8255	29.5546	31.1221	32.2998	29.2029	27.7967	30.6214	31.4204	31.6219	30.1674	29.7664		0.41207	0.203996	0.387195		B0D3I3	Dyggve-Melchior-Clausen syndrome protein	+	3.84936	0.000141463	0.000200837	CO4_Control	2.84585
B0CYF1	mitochondrial NAD-dependent isocitrate dehydrogenase subunit 2 precursor	32.5793	30.4831	32.4136	31.9846	33.0415	29.3946	32.4135	32.2938	32.509	31.4857	31.5647	31.8721	23.1643	28.5111	30.866	32.5793	30.4831	32.4136	31.9846	33.0415	29.3946	32.4135	32.2938	32.509	31.4857	31.5647	31.8721	23.1643	28.5111	30.866	31.8254	31.4736	32.4054	31.6408	27.5138		1.0788	0.0233626	0.0834062		B0DR16	DDE superfamily endonuclease	+	4.33751	4.59713e-05	8.12e-05	CO4_Control	12.5911
B0DFI1	glucose-6-phosphate isomerase	32.2985	33.2421	32.8604	32.4036	33.4689	33.2403	32.9784	32.9413	33.6526	32.1953	32.2813	33.5702	32.6282	32.3865	31.4341	32.2985	33.2421	32.8604	32.4036	33.4689	33.2403	32.9784	32.9413	33.6526	32.1953	32.2813	33.5702	32.6282	32.3865	31.4341	32.8003	33.0376	33.1908	32.6823	32.1496		0.529242	0.130621	0.295637		B0CSN1	ATP2 beta subunit of the F1 sector of mitochondrial F1F0 ATP synthase	+	1.94616	0.0113199	0.00295464	CO4_NSLCO	1.9754
B0CQA5	phosphatidylserine decarboxylase	29.8123	29.3921	28.7406	34.971	30.7705	29.4803	30.3761	32.9642	32.0619	32.4025	33.3874	31.2663	27.9649	32.5589	32.2489	29.8123	29.3921	28.7406	34.971	30.7705	29.4803	30.3761	32.9642	32.0619	32.4025	33.3874	31.2663	27.9649	32.5589	32.2489	29.315	31.7406	31.8007	32.3521	30.9243		0.419356	0.198244	0.380753		B0CS71	predicted protein	+	1.92198	0.0119679	0.00307094	CO4_NSLCO	2.95102
B0CVU1	pyruvate decarboxylase	31.8902	33.6505	32.5081	34.4471	33.991	33.2523	33.9716	34.9427	34.3876	34.2857	35.0746	34.0116	30.3023	31.1943	32.1114	31.8902	33.6505	32.5081	34.4471	33.991	33.2523	33.9716	34.9427	34.3876	34.2857	35.0746	34.0116	30.3023	31.1943	32.1114	32.6829	33.8968	34.434	34.4573	31.2027	+	3.03785	0.000582946	0.000916547		B0DMA1	tyrosinase	+	3.47913	0.000331792	0.000326531	CO4_NSLCO	2.9188
B0DJY1	S-adenosyl-L-methionine-dependent methyltransferase	33.035	31.1629	32.188	32.8034	32.1485	31.5829	31.4283	30.7832	30.3121	30.7894	29.9165	30.1457	18.041	33.7438	32.1549	33.035	31.1629	32.188	32.8034	32.1485	31.5829	31.4283	30.7832	30.3121	30.7894	29.9165	30.1457	18.041	33.7438	32.1549	32.1286	32.1783	30.8412	30.2839	27.9799		0.164637	0.570827	0.684483		B0CYJ4	Cobalamin-independent synthase, N-terminal domain	+	2.347	0.00449779	0.00140758	CO4_NSLCO	1.49559
B0CU61	40S ribosomal protein S4	30.1206	30.8221	29.592	32.3677	31.7657	31.8431	32.7823	33.1125	32.8542	29.5029	29.8436	31.5116	28.8786	28.2934	31.7239	30.1206	30.8221	29.592	32.3677	31.7657	31.8431	32.7823	33.1125	32.8542	29.5029	29.8436	31.5116	28.8786	28.2934	31.7239	30.1782	31.9922	32.9164	30.2861	29.632	+	1.93778	0.00298338	0.0115403		B0CNH9	phosphopyruvate hydratase	+	3.59507	0.000254055	0.00027027	CO4_NSLCO	2.32799
B0DAE2	6-phosphofructokinase		22.747	24.5426	30.2334	30.1246	29.7181	30.8871	30.142	30.6108	29.3305	26.6361	30.6285	37.3406	29.88	30.1304	21.7384	22.747	24.5426	30.2334	30.1246	29.7181	30.8871	30.142	30.6108	29.3305	26.6361	30.6285	37.3406	29.88	30.1304	23.0094	30.0254	30.5466	28.865	32.4503	+	2.41417	0.00126853	0.00385327		B0CPI5	Cobalamin-independent synthase, N-terminal domain	+	2.29897	0.00502381	0.00154884	CO4_NSLCO	1.5641
B0D7B4	glyceraldehyde-3-phosphate dehydrogenase	35.639	34.8445	35.741	34.9633	36.3159	36.3218	35.1222	34.5814	34.8437	33.8438	33.261	34.4836	31.6473	36.0582	36.2903	35.639	34.8445	35.741	34.9633	36.3159	36.3218	35.1222	34.5814	34.8437	33.8438	33.261	34.4836	31.6473	36.0582	36.2903	35.4082	35.867	34.8491	33.8628	34.6653		0.375571	0.236489	0.421143		B0D7B5	glyceraldehyde-3-phosphate dehydrogenase	+	2.21708	0.00606626	0.00176629	CO4_NSLCO	1.95002
B0CNJ7	proteasome subunit alpha type 5	29.534	29.9886	27.9797	30.8105	31.863	30.5287	32.5347	31.768	32.074	31.3763	29.5241	31.7083		29.6531	29.1978	29.534	29.9886	27.9797	30.8105	31.863	30.5287	32.5347	31.768	32.074	31.3763	29.5241	31.7083	19.2806	29.6531	29.1978	29.1674	31.0674	32.1256	30.8696	26.0438		0.872315	0.042729	0.134179		B0CU77	ATP synthase F1, alpha subunit	+	2.07805	0.00835508	0.00222315	CO4_NSLCO	1.84031
B0CWR9	actin depolymerizing factor	30.8493	29.2007	29.4926	29.8953	30.8991	30.3346	31.7017	31.243	31.3429	30.1029	28.1718	30.5683	30.7681	28.6541	28.3183	30.8493	29.2007	29.4926	29.8953	30.8991	30.3346	31.7017	31.243	31.3429	30.1029	28.1718	30.5683	30.7681	28.6541	28.3183	29.8475	30.3763	31.4292	29.6143	29.2468		0.927885	0.0364202	0.118063		B0D613	sedoheptulose-7-phosphate:D-glyceraldehyde-3- phosphate transaldolase	+	1.36151	0.0435003	0.0113627	CO4_NSLCO	2.4388
B0DXV1	Belongs to the small heat shock protein (HSP20) family	34.7592	35.5993	34.9956	33.0603	35.8836	36.235	34.8899	34.2296	34.8035	32.1163	32.104	33.8778	35.0504	33.0099	32.7892	34.7592	35.5993	34.9956	33.0603	35.8836	36.235	34.8899	34.2296	34.8035	32.1163	32.104	33.8778	35.0504	33.0099	32.7892	35.118	35.0597	34.641	32.6994	33.6165		1.05434	0.0252041	0.0882381		B0D7C1	NAD-malate dehydrogenase	+	1.8774	0.0132617	0.00341923	CO4_NSLCO	1.89653
B0DD15	laccase, multicopper oxidase, benzenediol:oxygen oxidorectuctase	28.55	28.7362	26.5463	33.1729	31.3575	26.346	32.2095	32.006	32.3659	31.1686	30.8554	32.155		30.0432	28.674	28.55	28.7362	26.5463	33.1729	31.3575	26.346	32.2095	32.006	32.3659	31.1686	30.8554	32.155	20.4938	30.0432	28.674	27.9441	30.2921	32.1938	31.393	26.4037		0.819875	0.0496444	0.1514		B0CPP7	mitochondrial carrier	+	2.769	0.00170215	0.000794326	CO4_NSLCO	2.04016
B0CRP1	coatomer subunit gamma	25.8249	26.5506	30.0141	24.7677	25.8818	25.5042	30.4618	30.3596	30.3753	28.5979	28.4409	28.771	27.5318	26.7729	22.6732	25.8249	26.5506	30.0141	24.7677	25.8818	25.5042	30.4618	30.3596	30.3753	28.5979	28.4409	28.771	27.5318	26.7729	22.6732	27.4632	25.3846	30.3989	28.6032	25.6593	+	1.84733	0.00366063	0.0142125		B0DZR5	pyruvate decarboxylase	+	2.46372	0.0034378	0.00119202	CO4_NSLCO	1.26202
B0CUK8	Domain found in Dishevelled, Egl-10, and Pleckstrin (DEP)	25.1882	24.0835			27.6509	23.6578	29.222	29.523	30.1794	27.8061	26.9768	29.4125	29.2493	26.4404	27.992	25.1882	24.0835	20.4889	21.0584	27.6509	23.6578	29.222	29.523	30.1794	27.8061	26.9768	29.4125	29.2493	26.4404	27.992	23.2536	24.1224	29.6415	28.0651	27.8939	+	1.87295	0.00345873	0.0133983		B0D3G7	transketolase	+	2.81615	0.00152704	0.000757532	CO4_NSLCO	1.23934
B0CS76	DNA binding domain with preference for A/T rich regions	31.6565	31.0685	30.5085	28.8483	28.7907	30.0807	29.6841	28.2399	28.6564	28.1927	26.6538	29.3994		27.1845	27.2359	31.6565	31.0685	30.5085	28.8483	28.7907	30.0807	29.6841	28.2399	28.6564	28.1927	26.6538	29.3994	20.2559	27.1845	27.2359	31.0778	29.2399	28.8601	28.082	24.8921	+	1.45085	0.00914701	0.035412		B0CS08	predicted protein	+	3.05156	0.000888056	0.000580343	CO4_NSLCO	3.08268
B0D620	Belongs to the mitochondrial carrier (TC 2.A.29) family	29.5161	30.3526	30.6453	29.8512	30.024	30.088	31.8414	32.2249	31.9786	29.6763	28.403	30.1125	27.6334	28.4844	30.0976	29.5161	30.3526	30.6453	29.8512	30.024	30.088	31.8414	32.2249	31.9786	29.6763	28.403	30.1125	27.6334	28.4844	30.0976	30.1713	29.9877	32.0149	29.3973	28.7385	+	2.47525	0.00116792	0.00334776		B0D8E8	predicted protein	+	1.3928	0.0404762	0.0105523	CO4_NSLCO	2.16677
B0D0R9	isoleucine-tRNA ligase	29.7122	30.6498	28.8944	29.899	28.7323	30.1538	31.4858	31.2862	31.465	29.4005	29.9213	30.1352	31.9266	30.4705	29.9548	29.7122	30.6498	28.8944	29.899	28.7323	30.1538	31.4858	31.2862	31.465	29.4005	29.9213	30.1352	31.9266	30.4705	29.9548	29.7522	29.595	31.4124	29.819	30.784	+	1.36442	0.0113069	0.0432091		B0DCN9	Belongs to the small heat shock protein (HSP20) family	+	1.42174	0.0378665	0.00986113	CO4_NSLCO	2.76201
B0CYC3	Glucose-6-phosphate 1-dehydrogenase	28.764	29.2135	28.5197	31.5313	31.8595	32.1166	32.7747	32.5244	32.4581	28.8344	29.7252	31.8212		29.7741	29.4392	28.764	29.2135	28.5197	31.5313	31.8595	32.1166	32.7747	32.5244	32.4581	28.8344	29.7252	31.8212	19.395	29.7741	29.4392	28.8324	31.8358	32.5857	30.1269	26.2028		0.994564	0.0298414	0.101259		B0CSS9	60S ribosomal protein L7	+	1.76726	0.0170899	0.00433088	CO4_NSLCO	1.14795
B0CP26	pyruvate kinase	32.44	30.3645	33.0364	31.6045	33.5988	33.5639	33.6514	32.7604	33.2816	31.69	32.1342	32.8206	30.0033	34.168	33.4054	32.44	30.3645	33.0364	31.6045	33.5988	33.5639	33.6514	32.7604	33.2816	31.69	32.1342	32.8206	30.0033	34.168	33.4054	31.947	32.9224	33.2311	32.215	32.5256		0.118535	0.682603	0.761142		B0CP92	Belongs to the complex I 30 kDa subunit family	+	5.29889	5.02467e-06	1.69e-05	CO4_NSLCO	5.37035
B0CSS9	60S ribosomal protein L7	33.5546	32.4826	32.7279	32.3335	32.9978	33.4563	33.1339	32.9535	32.9255	31.3486	31.8901	32.0826	33.3152	33.0385	32.7842	33.5546	32.4826	32.7279	32.3335	32.9978	33.4563	33.1339	32.9535	32.9255	31.3486	31.8901	32.0826	33.3152	33.0385	32.7842	32.9217	32.9292	33.0043	31.7738	33.046	+	1.76726	0.00433088	0.0170899		B0CV32	MSP (Major sperm protein) domain	+	2.2684	0.0053902	0.00162299	CO4_NSLCO	1.91194
B0E188	predicted protein	33.6045	33.9674	31.6728	35.5471	33.9617	33.8946	32.7114	32.4018	32.0145	35.5498	35.2023	32.7366	24.1019	35.0761	34.253	33.6045	33.9674	31.6728	35.5471	33.9617	33.8946	32.7114	32.4018	32.0145	35.5498	35.2023	32.7366	24.1019	35.0761	34.253	33.0816	34.4678	32.3759	34.4962	31.1437		0.226046	0.445717	0.594229		B0DSP5	sh3 domain-containing protein	+	5.6662	2.15673e-06	0	CO4_NSLCO	7.76457
B0CYG1	argonaute-like protein	30.4683	30.5504	31.0895	28.7807	30.8184	30.3201	30.9647	30.8508	31.1194	28.6613	29.3159	30.7984		31.1307	31.5694	30.4683	30.5504	31.0895	28.7807	30.8184	30.3201	30.9647	30.8508	31.1194	28.6613	29.3159	30.7984	20.2063	31.1307	31.5694	30.7027	29.9731	30.9783	29.5919	27.6355		0.170834	0.557155	0.674786		B0DCY6	NADH-quinone oxidoreductase	+	6.75365	1.7634e-07	0	CO4_NSLCO	2.4602
B0CYV1	3-isopropylmalate dehydratase	30.1347	29.4446	29.0675	27.0703	27.8634	28.7837	31.1354	29.7145	30.4979	29.2799	29.6702	29.9611				30.1347	29.4446	29.0675	27.0703	27.8634	28.7837	31.1354	29.7145	30.4979	29.2799	29.6702	29.9611	20.1054	21.2571	19.7817	29.5489	27.9058	30.4493	29.6371	20.3814	+	7.56487	0	2.7235e-08		B0D0S3	Cyclophilin type peptidyl-prolyl cis-trans isomerase/CLD	+	1.55167	0.0280757	0.00718027	CO4_NSLCO	3.96292
B0CVI2	stomatin family protein	30.728	31.1774	30.7552	34.244	31.7114	30.5641	31.5913	31.8866	31.1046	30.7439	30.8488	31.0854	32.1897	31.8285	32.0034	30.728	31.1774	30.7552	34.244	31.7114	30.5641	31.5913	31.8866	31.1046	30.7439	30.8488	31.0854	32.1897	31.8285	32.0034	30.8869	32.1732	31.5275	30.8927	32.0072		0.530504	0.13024	0.294779		B0DYK0	small GTPase-binding protein	+	4.71781	1.91511e-05	4.86e-05	CO4_NSLCO	4.69008
B0DSY6	NAD-specific glutamate dehydrogenase	28.7194	30.7007	29.7861	29.8338	31.9158	31.4356	32.301	31.4977	31.9256	30.0732	28.2936	31.5323	22.3856	30.1723	29.4192	28.7194	30.7007	29.7861	29.8338	31.9158	31.4356	32.301	31.4977	31.9256	30.0732	28.2936	31.5323	22.3856	30.1723	29.4192	29.7354	31.0617	31.9081	29.9664	27.3257		0.736446	0.0647687	0.183466		B0D8C2	40s ribosomal protein s5-1	+	3.27229	0.000534204	0.000478632	CO4_NSLCO	1.43903
B0D7K9	CUE domain	21.2938	26.8655	25.1104	23.0413	27.6895	28.5205	30.5977	29.2226	29.9577	29.3396	26.6142	30.0148	30.6424	28.2797	28.7501	21.2938	26.8655	25.1104	23.0413	27.6895	28.5205	30.5977	29.2226	29.9577	29.3396	26.6142	30.0148	30.6424	28.2797	28.7501	24.4232	26.4171	29.926	28.6562	29.224	+	1.30439	0.0129812	0.0496146		B0CT67	myosin 5	+	2.13273	0.00736669	0.00204984	CO4_NSLCO	2.76531
B0DJV5	glycoside hydrolase family 5 protein	33.3005	31.6193	33.3869	32.3837	31.9913	33.0557	32.0037	31.2326	31.7052	33.7454	32.206	31.8166	32.2629	33.6153	34.2439	33.3005	31.6193	33.3869	32.3837	31.9913	33.0557	32.0037	31.2326	31.7052	33.7454	32.206	31.8166	32.2629	33.6153	34.2439	32.7689	32.4769	31.6472	32.5893	33.374		0.628344	0.0917444	0.235318		B0CU49	predicted protein	+	6.59053	2.56727e-07	0	CO4_NSLCO	7.12999
B0D0A3	ribosomal protein S13	35.1129	34.7168	34.7002	32.7055	35.1139	35.4673	34.2803	33.613	34.0131	33.1228	31.4086	33.5461	30.831	35.0918	34.61	35.1129	34.7168	34.7002	32.7055	35.1139	35.4673	34.2803	33.613	34.0131	33.1228	31.4086	33.5461	30.831	35.0918	34.61	34.8433	34.4289	33.9688	32.6925	33.5109		0.406743	0.208466	0.391974		B0DBF6	TPT-domain-containing protein	+	2.31517	0.00483988	0.00147591	CO4_NSLCO	5.22573
B0CYH2	glutamine synthetase	31.532	28.3818	31.4991	31.4493	32.8603	32.3753	31.9491	31.5582	31.4334	30.9405	31.8547	31.9532	34.3558	33.1255	33.0667	31.532	28.3818	31.4991	31.4493	32.8603	32.3753	31.9491	31.5582	31.4334	30.9405	31.8547	31.9532	34.3558	33.1255	33.0667	30.471	32.2283	31.6469	31.5828	33.516	+	1.44279	0.00935479	0.0360757		B0CYM9	60S ribosomal protein L9	+	2.37138	0.00425224	0.00135245	CO4_NSLCO	1.77731
B0CXC3	Regulatory subunit of the dimeric UBA3-ULA1 E1 enzyme		25.5025	22.7004	27.1169	27.7765		29.7509	29.3381	29.931	27.707	26.3216	28.5438	27.5476	26.3836		21.3752	25.5025	22.7004	27.1169	27.7765	20.7478	29.7509	29.3381	29.931	27.707	26.3216	28.5438	27.5476	26.3836	21.8786	23.1927	25.2137	29.6733	27.5241	25.2699		1.17691	0.0179843	0.0665408		B0CY53	glutathione S-transferase C-terminal-like protein	+	6.49704	3.1839e-07	0	CO4_NSLCO	9.03831
B0CYX0	activator of Hsp70 and Hsp90 chaperones	33.4572	34.0482	33.9502	33.3986	34.7556	34.8499	34.185	33.0935	33.7817	31.9897	30.628	33.1719	33.8799	34.7145	34.4982	33.4572	34.0482	33.9502	33.3986	34.7556	34.8499	34.185	33.0935	33.7817	31.9897	30.628	33.1719	33.8799	34.7145	34.4982	33.8185	34.3347	33.6867	31.9298	34.3642	+	1.79533	0.00413011	0.0160204		B0D228	Belongs to the Nudix hydrolase family	+	2.79343	0.00160904	0.000771429	CO4_NSLCO	6.10164
B0DAY2	cofactor-independent phosphoglycerate mutase	30.5349	29.9539	28.8601	27.9545	28.4038	23.3811	31.9983	31.0712	31.7181	30.5555	30.1819	31.4747	31.5733	31.8436	30.5127	30.5349	29.9539	28.8601	27.9545	28.4038	23.3811	31.9983	31.0712	31.7181	30.5555	30.1819	31.4747	31.5733	31.8436	30.5127	29.783	26.5798	31.5959	30.7373	31.3099	+	2.10817	0.00214665	0.00779517		B0D0C1	ARF/SAR superfamily	+	4.51302	3.06889e-05	6.59e-05	CO4_NSLCO	7.64698
B0DZC4	Belongs to the complex I 75 kDa subunit family	27.6843		22.8912	30.4803	29.6708	30.2534	32.0404	31.278	31.4459	29.95	28.0864	31.0053	25.9781	24.2783		27.6843	20.2549	22.8912	30.4803	29.6708	30.2534	32.0404	31.278	31.4459	29.95	28.0864	31.0053	25.9781	24.2783	19.0725	23.6101	30.1348	31.5881	29.6806	23.1096	+	2.42121	0.0012439	0.00379133		B0DBR0	oligosaccharyl transferase delta subunit	+	4.62054	2.39584e-05	5.75e-05	CO4_NSLCO	3.65673
B0DIP2	bifunctional purine biosynthesis protein ade10	30.6704	31.2045	30.4836	29.1605	31.7239	31.4693	31.2208	31.0764	31.1813	28.2056	29.2141	30.1711		30.9889	30.1296	30.6704	31.2045	30.4836	29.1605	31.7239	31.4693	31.2208	31.0764	31.1813	28.2056	29.2141	30.1711	20.0114	30.9889	30.1296	30.7862	30.7846	31.1595	29.1969	27.0433		0.385387	0.227052	0.411731		B0D4P4	Component of the MICOS complex, a large protein complex of the mitochondrial inner membrane that plays crucial roles in the maintenance of crista junctions, inner membrane architecture, and formation of contact sites to the outer membrane	+	3.11098	0.000774501	0.000549521	CO4_NSLCO	5.11484
B0D168	copper radical oxidase	29.0061	30.9132	28.7176	21.9533	28.9009	26.0084	29.4645	29.7699	28.7675	28.7615	25.5469	28.3517	24.9635	26.5101	26.3498	29.0061	30.9132	28.7176	21.9533	28.9009	26.0084	29.4645	29.7699	28.7675	28.7615	25.5469	28.3517	24.9635	26.5101	26.3498	29.5456	25.6209	29.334	27.5534	25.9411		1.09173	0.0225231	0.0809599		B0CNX2	predicted protein	+	4.26741	5.40249e-05	0.000108374	CO4_NSLCO	4.20853
B0DB25	rab-type small GTP-binding protein	30.3281	31.2619	30.8019	31.2598	32.3057	32.8202	31.8445	31.3098	31.8881	31.0831	29.3882	31.7565	30.8333	30.6457	31.1059	30.3281	31.2619	30.8019	31.2598	32.3057	32.8202	31.8445	31.3098	31.8881	31.0831	29.3882	31.7565	30.8333	30.6457	31.1059	30.7973	32.1286	31.6808	30.7426	30.8616		0.907996	0.0384113	0.123596		B0DND3	Plasma membrane osmosensor that activates the high osmolarity glycerol (HOG) MAPK signaling pathway in response to high osmolarity	+	2.46773	0.00340621	0.00118	CO4_NSLCO	6.55715
B0CYH9	60S ribosomal protein L6	32.6025	31.8632	32.2457	33.8509	33.4887	33.8388	33.7129	33.3771	33.3596	31.5344	30.918	31.6882	29.3571	28.9428	30.1068	32.6025	31.8632	32.2457	33.8509	33.4887	33.8388	33.7129	33.3771	33.3596	31.5344	30.918	31.6882	29.3571	28.9428	30.1068	32.2371	33.7262	33.4832	31.3802	29.4689	+	6.27538	0	5.30416e-07		B0D1Y3	Plasma membrane osmosensor that activates the high osmolarity glycerol (HOG) MAPK signaling pathway in response to high osmolarity	+	2.89706	0.00126748	0.000680473	CO4_NSLCO	7.315
B0DSX8	Expressed protein	34.2332	34.2514	33.3251	33.0095	33.1723	34.58	32.4032	31.7828	32.4602	33.729	30.5724	31.6407	32.9093	35.1989	35.0911	34.2332	34.2514	33.3251	33.0095	33.1723	34.58	32.4032	31.7828	32.4602	33.729	30.5724	31.6407	32.9093	35.1989	35.0911	33.9366	33.5872	32.2154	31.9807	34.3998		1.20093	0.0169275	0.0629604		B0CT73	carbon-nitrogen hydrolase	+	2.28465	0.00519222	0.0015815	CO4_NSLCO	9.89137
B0DSQ7	60S ribosomal protein L7/L12	29.6127	29.3017	29.1245	27.121	28.5135	27.0773	30.2928	29.5007	30.7241	29.9748	29.0842	30.2023				29.6127	29.3017	29.1245	27.121	28.5135	27.0773	30.2928	29.5007	30.7241	29.9748	29.0842	30.2023	20.2609	22.0953	20.1824	29.3463	27.5706	30.1725	29.7538	20.8462	+	6.95934	0	1.09815e-07		B0DMR8	Protein of unknown function (DUF410)	+	4.86203	1.37396e-05	2.63e-05	CO4_NSLCO	6.82223
B0DZ10	Peptidase inhibitor I66	37.7484	36.9117	37.2175	38.8754	37.5424	36.4453	35.9377	35.0102	34.8408	36.3753	35.688	35.6804	37.1941	38.3505	38.2973	37.7484	36.9117	37.2175	38.8754	37.5424	36.4453	35.9377	35.0102	34.8408	36.3753	35.688	35.6804	37.1941	38.3505	38.2973	37.2925	37.621	35.2629	35.9145	37.9473	+	2.3896	0.00131566	0.00407758		B0DAU2	histone H2B	+	2.85246	0.00140457	0.000712012	CO4_NSLCO	2.6497
B0D8B4	40S ribosomal protein S8	32.1135	31.1332	32.5132	32.6779	32.6328	33.4753	33.5049	33.5169	33.2472	30.7741	30.8602	32.228	29.5835	31.6877	31.5422	32.1135	31.1332	32.5132	32.6779	32.6328	33.4753	33.5049	33.5169	33.2472	30.7741	30.8602	32.228	29.5835	31.6877	31.5422	31.92	32.9286	33.423	31.2874	30.9378	+	2.00239	0.00260993	0.00994516		B0DBJ7	histone H2B	+	2.85246	0.00140457	0.000713043	CO4_NSLCO	2.6497
B0CUF7	ARM repeat-containing protein	31.9663	30.6897	32.112	29.3274	30.8667	32.8602	32.4266	32.4189	32.5053	30.2841	31.1535	32.2776	30.3736	27.7337	31.4899	31.9663	30.6897	32.112	29.3274	30.8667	32.8602	32.4266	32.4189	32.5053	30.2841	31.1535	32.2776	30.3736	27.7337	31.4899	31.5894	31.0181	32.4503	31.2384	29.8658		0.587399	0.105876	0.258584		B0D9K9	RNA recognition motif	+	3.17392	0.000670001	0.000508972	CO4_NSLCO	5.73531
B0CSF3	C-1-tetrahydrofolate synthase	26.3236	22.9248	25.6501	32.2148	23.3716	26.3522	31.0668	30.8937	30.9016	30.6094	30.7693	30.7021	29.5524	29.0962	29.6529	26.3236	22.9248	25.6501	32.2148	23.3716	26.3522	31.0668	30.8937	30.9016	30.6094	30.7693	30.7021	29.5524	29.0962	29.6529	24.9662	27.3129	30.954	30.6936	29.4338	+	1.47879	0.00854293	0.0332053		B0DZ55	Alcohol dehydrogenase GroES-like domain	+	6.18342	6.5551e-07	0	CO4_NSLCO	8.12626
B0D4A1	40S ribosomal protein S3	33.2517	33.1739	33.4308	34.3512	34.2401	34.232	34.5878	34.3752	34.3746	32.6018	32.5757	33.7272	35.601	34.0793	33.5452	33.2517	33.1739	33.4308	34.3512	34.2401	34.232	34.5878	34.3752	34.3746	32.6018	32.5757	33.7272	35.601	34.0793	33.5452	33.2855	34.2744	34.4459	32.9682	34.4085	+	1.6186	0.00615304	0.0240658		B0D1M7	FKBP-type peptidyl-prolyl cis-trans isomerase	+	7.25828	5.51724e-08	0	CO4_NSLCO	7.29075
B0E4D9	homoserine dehydrogenase	30.3766	30.4108	29.2935	31.1876	29.5287	27.3593	31.1417	30.9203	31.1442	28.8305	29.3114	30.4446	29.2223	30.5769	28.236	30.3766	30.4108	29.2935	31.1876	29.5287	27.3593	31.1417	30.9203	31.1442	28.8305	29.3114	30.4446	29.2223	30.5769	28.236	30.027	29.3586	31.0688	29.5288	29.3451		0.469535	0.162807	0.339207		B0DS52	multidrug resistance-associated ABC transporter	+	3.27937	0.000525574	0.000480274	CO4_NSLCO	5.24919
B0E052	plasma membrane H+-transporting ATPase	31.1547	29.3315	31.6057	32.6566	30.7868	31.4516	31.3732	31.7559	31.5183	31.7163	31.8134	31.829	31.3408	30.4026	31.8887	31.1547	29.3315	31.6057	32.6566	30.7868	31.4516	31.3732	31.7559	31.5183	31.7163	31.8134	31.829	31.3408	30.4026	31.8887	30.6973	31.6317	31.5492	31.7862	31.2107		0.32521	0.292594	0.472923		B0DCY7	microtubule binding protein	+	2.38885	0.00408464	0.00131408	CO4_NSLCO	9.24775
B0DRT6	plasma membrane H+-transporting ATPase	31.1547	29.3315	31.6057	32.1768	30.7868	31.2807	31.3735	31.1983	31.3457	30.6544	30.5245	31.7265	31.3408	30.4026	31.8887	31.1547	29.3315	31.6057	32.1768	30.7868	31.2807	31.3735	31.1983	31.3457	30.6544	30.5245	31.7265	31.3408	30.4026	31.8887	30.6973	31.4148	31.3058	30.9685	31.2107		0.102048	0.723656	0.790592		B0D0B9	uv excision repair protein rad23	+	1.93203	0.0116941	0.00301659	CO4_NSLCO	6.76997
B0CPA6	Uncharacterised protein family (UPF0121)	29.8615	28.7112	29.9839	24.2531	28.902	24.5049	31.3992	30.7997	31.3389	28.9716	30.1609	30.9933	31.2576	26.6231		29.8615	28.7112	29.9839	24.2531	28.902	24.5049	31.3992	30.7997	31.3389	28.9716	30.1609	30.9933	31.2576	26.6231	19.6152	29.5189	25.8867	31.1793	30.0419	25.832		0.827102	0.0485428	0.148901		B0D5K3	predicted protein	+	4.89596	1.2707e-05	1.33e-05	CO4_NSLCO	3.1658
B0D8E5	T-complex protein 1 zeta subunit	29.166	30.6534	30.8691	27.6801	31.1544	31.0568	30.1863	31.0909	30.914	31.2751	31.3408	30.1135	29.3697	28.684	29.7272	29.166	30.6534	30.8691	27.6801	31.1544	31.0568	30.1863	31.0909	30.914	31.2751	31.3408	30.1135	29.3697	28.684	29.7272	30.2295	29.9638	30.7304	30.9098	29.2603		0.398502	0.215068	0.399482		B0DKB0	ribosomal protein S30	+	2.70621	0.00196692	0.000890733	CO4_NSLCO	2.94799
B0CX79	predicted protein	29.1321	27.0585	26.4876	26.6225	25.4845	27.3816	27.4744	29.9625	30.6062	31.2634	28.9408	30.0084	28.6077	25.291	28.5351	29.1321	27.0585	26.4876	26.6225	25.4845	27.3816	27.4744	29.9625	30.6062	31.2634	28.9408	30.0084	28.6077	25.291	28.5351	27.5594	26.4962	29.3477	30.0709	27.4779		1.16927	0.0183608	0.0677226		B0CNJ6	YjgF-like protein	+	4.97919	1.04908e-05	1.4e-05	CO4_NSLCO	8.78203
B0DPK2	predicted protein	35.8529	35.6277	36.3615	35.7977	35.9604	36.5417	30.6862	34.1782	34.1007	35.4509	33.4064	33.4658	36.4828	37.8495	37.0983	35.8529	35.6277	36.3615	35.7977	35.9604	36.5417	30.6862	34.1782	34.1007	35.4509	33.4064	33.4658	36.4828	37.8495	37.0983	35.9474	36.0999	32.9884	34.1077	37.1436	+	2.20689	0.00179418	0.00621022		B0CXN8	MCM DNA helicase complex subunit mcm6	+	2.67244	0.00212599	0.000925575	CO4_NSLCO	3.8349
B0DPZ1	COPII coat GTPase	32.8153	32.2904	31.6341	32.5487	32.4041	33.2004	33.0778	31.9241	32.8803	31.6601	30.7158	32.4934	25.8803	31.657	31.2212	32.8153	32.2904	31.6341	32.5487	32.4041	33.2004	33.0778	31.9241	32.8803	31.6601	30.7158	32.4934	25.8803	31.657	31.2212	32.2466	32.7178	32.6274	31.6231	29.5862		0.795946	0.0531254	0.159976		B0CXF6	FAD/NAD(P)-binding domain-containing protein	+	4.05045	8.90332e-05	0.000146119	CO4_NSLCO	4.27362
B0CVR3	60S ribosomal protein L17/L23	31.875	32.1615	32.4847	32.8522	33.354	32.9262	32.6026	32.049	32.1439	30.5567	28.6846	31.6353	30.1875	31.0907	31.4521	31.875	32.1615	32.4847	32.8522	33.354	32.9262	32.6026	32.049	32.1439	30.5567	28.6846	31.6353	30.1875	31.0907	31.4521	32.1737	33.0441	32.2652	30.2922	30.9101	+	2.09132	0.00218297	0.00810371		B0CP50	L domain-like protein	+	4.23688	5.7959e-05	0.000116788	CO4_NSLCO	8.24793
B0CT00	RNA recognition motif	21.699	27.364	27.7374	26.0235	26.6149	28.7534	28.8066	27.2469	28.1398	27.1614	28.2143	27.7247	27.4282	27.8135	27.0435	21.699	27.364	27.7374	26.0235	26.6149	28.7534	28.8066	27.2469	28.1398	27.1614	28.2143	27.7247	27.4282	27.8135	27.0435	25.6001	27.1306	28.0644	27.7001	27.4284		0.315157	0.305249	0.483997		B0DPY9	probable ubiquitin/ribosomal protein S27a fusion protein	+	2.62703	0.0023603	0.000957447	CO4_NSLCO	3.43262
B0D2W9	carbohydrate esterase family 4 protein	31.6717	31.0203	31.394	32.6166	31.7452	31.9979	32.998	33.4755	33.2336	32.5411	30.7479	32.1948	33.684	31.349	30.5449	31.6717	31.0203	31.394	32.6166	31.7452	31.9979	32.998	33.4755	33.2336	32.5411	30.7479	32.1948	33.684	31.349	30.5449	31.362	32.1199	33.2357	31.8279	31.8593		0.718133	0.0685499	0.191367		B0D5A4	HMGL-like	+	2.79157	0.00161597	0.000776034	CO4_NSLCO	4.61946
B0CQI1	fumarate hydratase	29.3416	29.6081	27.1806	29.2064	29.9419	30.6743	32.7091	31.5946	32.2954	30.4202	28.845	31.8533	28.5589	28.109	25.0685	29.3416	29.6081	27.1806	29.2064	29.9419	30.6743	32.7091	31.5946	32.2954	30.4202	28.845	31.8533	28.5589	28.109	25.0685	28.7101	29.9409	32.1997	30.3729	27.2455	+	2.01895	0.00255328	0.00957304		B0DAB2	SH3-domain-containing protein	+	5.59171	2.56031e-06	0	CO4_NSLCO	7.83338
B0CVR9	predicted protein	32.5488	33.0931	32.872	32.3536	33.0373	34.3114	33.3517	32.9986	33.6981	32.5993	32.2236	32.7447	34.1472	32.1441	31.6865	32.5488	33.0931	32.872	32.3536	33.0373	34.3114	33.3517	32.9986	33.6981	32.5993	32.2236	32.7447	34.1472	32.1441	31.6865	32.838	33.2341	33.3495	32.5225	32.6593		0.194536	0.506121	0.638945		B0DBH5	delta-sterol C-methyltransferase	+	6.57004	2.6913e-07	0	CO4_NSLCO	8.57865
B0CYU2	RNA-binding domain-containing protein	29.5978	28.5116	29.8906	25.4535	23.9086	27.0367	30.7761	30.1342	30.3492	29.2406	29.6735	28.9067	22.87	25.8112	31.4233	29.5978	28.5116	29.8906	25.4535	23.9086	27.0367	30.7761	30.1342	30.3492	29.2406	29.6735	28.9067	22.87	25.8112	31.4233	29.3334	25.4663	30.4199	29.2736	26.7015		1.10433	0.0218876	0.0786443		B0DBD8	predicted protein	+	2.17571	0.0066725	0.00187281	CO4_NSLCO	5.02364
B0DZY8	peptidyl-prolyl cis-trans isomerase	30.8088	31.5895	29.863	31.6916	30.8598	32.4199	32.6343	31.7176	32.6721	31.3757	30.5641	31.5175	34.0725	33.3234	32.8236	30.8088	31.5895	29.863	31.6916	30.8598	32.4199	32.6343	31.7176	32.6721	31.3757	30.5641	31.5175	34.0725	33.3234	32.8236	30.7538	31.6571	32.3413	31.1524	33.4065	+	2.25599	0.00164114	0.00554635		B0DBI4	Histone H2A	+	7.30334	4.97345e-08	0	CO4_NSLCO	14.4733
B0DA55	60S acidic ribosomal protein P0	32.704	32.1374	33.1316	33.4263	33.2241	34.028	33.793	33.5554	33.6171	32.4861	32.8257	32.9912	32.8726	29.2625	31.3872	32.704	32.1374	33.1316	33.4263	33.2241	34.028	33.793	33.5554	33.6171	32.4861	32.8257	32.9912	32.8726	29.2625	31.3872	32.6577	33.5594	33.6552	32.7677	31.1741	+	1.43913	0.00940289	0.0363807		B0E0F4	Zinc finger, C2H2 type	+	4.66058	2.18486e-05	4.71e-05	CO4_NSLCO	6.86535
B0CTS9	importin alpha re-exporter	30.0044	29.986	28.277	31.3206	31.301	31.0047	32.1442	31.7144	32.2	29.9843	30.5055	30.7628	30.9737	28.2697	28.2616	30.0044	29.986	28.277	31.3206	31.301	31.0047	32.1442	31.7144	32.2	29.9843	30.5055	30.7628	30.9737	28.2697	28.2616	29.4225	31.2088	32.0195	30.4175	29.1683	+	1.96166	0.00282026	0.010923		B0D5S3	translation initiation factor activity	+	6.12862	7.43678e-07	0	CO4_NSLCO	7.33377
B0D3C3	20S proteasome subunit	27.9841	28.3569	26.6182	32.4392	28.7478	27.6681	31.0181	29.6942	30.8137	30.2974	29.7973	28.6058	29.5418	26.7838		27.9841	28.3569	26.6182	32.4392	28.7478	27.6681	31.0181	29.6942	30.8137	30.2974	29.7973	28.6058	29.5418	26.7838	21.3109	27.6531	29.6184	30.5087	29.5668	25.8789		0.7732	0.057219	0.168578		B0CP96	Ras protein	+	1.63253	0.0233063	0.00598604	CO4_NSLCO	6.47515
B0D974	carbohydrate-binding module family 43 protein	30.935	31.4632	31.117	30.0697	31.0677	31.9429	30.9678	31.0494	30.2273	30.1284	26.3645	29.6832		28.624	27.5566	30.935	31.4632	31.117	30.0697	31.0677	31.9429	30.9678	31.0494	30.2273	30.1284	26.3645	29.6832	20.0491	28.624	27.5566	31.1717	31.0268	30.7482	28.7254	25.4099		1.24352	0.0152029	0.0570801		B0DUV0	Ras protein	+	1.84536	0.014277	0.00366508	CO4_NSLCO	6.58963
B0DXX5	serine-type endopeptidase	32.9155	33.7977	32.9789	32.9941	33.0748	32.5795	31.7602	30.2626	31.4003	31.8728	30.3446	31.6216	27.4315	33.5503	33.0108	32.9155	33.7977	32.9789	32.9941	33.0748	32.5795	31.7602	30.2626	31.4003	31.8728	30.3446	31.6216	27.4315	33.5503	33.0108	33.2307	32.8828	31.141	31.2797	31.3308		0.409203	0.206273	0.38976		B0E2P9	Ras protein	+	1.71629	0.0192182	0.00489089	CO4_NSLCO	6.79921
B0CV73	vacuolar ATP synthase	31.3298	31.5095	31.5634	30.7814	30.9664	32.1452	31.3123	31.4508	31.1883	29.1967	29.2677	30.6397		32.4027	31.2701	31.3298	31.5095	31.5634	30.7814	30.9664	32.1452	31.3123	31.4508	31.1883	29.1967	29.2677	30.6397	20.6155	32.4027	31.2701	31.4676	31.2977	31.3171	29.7014	28.0961		0.231828	0.435383	0.586371		B0D1J6	aldehyde dehydrogenase	+	2.57328	0.00267131	0.00104849	CO4_NSLCO	8.10404
B0CQ39	Hyaluronan / mRNA binding family	30.4431	30.2228	30.6654	33.165	28.8246	28.0602	31.1175	30.811	31.0392	30.872	29.6444	30.9322	28.1968	31.1659	31.461	30.4431	30.2228	30.6654	33.165	28.8246	28.0602	31.1175	30.811	31.0392	30.872	29.6444	30.9322	28.1968	31.1659	31.461	30.4438	30.0166	30.9892	30.4829	30.2746		0.0221651	0.939086	0.950244		B0D487	6-phosphogluconate dehydrogenase C-terminal domain-like protein	+	9.38047	4.16415e-10	0	CO4_NSLCO	0.910366
B0D4Z1	60S ribosomal protein L27	30.9933	29.9337	31.2106	34.0694	32.818	31.0994	33.3163	33.2366	33.2979	30.6228	31.3874	33.2498	31.56	28.5514	28.3591	30.9933	29.9337	31.2106	34.0694	32.818	31.0994	33.3163	33.2366	33.2979	30.6228	31.3874	33.2498	31.56	28.5514	28.3591	30.7125	32.6623	33.2836	31.7534	29.4902	+	1.60217	0.00633448	0.0249936		B0DTW2	NMDA receptor-regulated protein 1	+	4.17074	6.74937e-05	0.000134293	CO4_NSLCO	6.66435
B0E0C6	SEP-domain-containing protein	24.3297		23.8907	29.9521	28.1539	26.486	29.8942	29.4193	29.7419	29.5982	30.2699	29.5979	28.1193	27.0691	27.4407	24.3297	21.0671	23.8907	29.9521	28.1539	26.486	29.8942	29.4193	29.7419	29.5982	30.2699	29.5979	28.1193	27.0691	27.4407	23.0959	28.1973	29.6851	29.822	27.543	+	3.72159	0.000224449	0.000189849		B0DBF8	phosphopantothenate-cysteine ligase	+	3.2639	0.000544629	0.000477816	CO4_NSLCO	6.05625
B0DSI8	leukotriene-A4 hydrolase	30.4272	31.0096	29.5926	30.1418	29.6908	29.1464	31.0357	30.5351	30.8741	30.1047	28.2992	29.8182	30.2351	29.7154	29.3523	30.4272	31.0096	29.5926	30.1418	29.6908	29.1464	31.0357	30.5351	30.8741	30.1047	28.2992	29.8182	30.2351	29.7154	29.3523	30.3432	29.6596	30.815	29.4074	29.7676		0.95878	0.0331511	0.109956		B0E0Y1	Cwf15/Cwc15 cell cycle control protein	+	6.70317	1.98075e-07	0	CO4_NSLCO	8.54018
B0E169	60S ribosomal protein L8	32.3972	32.0393	32.4521	34.5127	34.191	33.891	34.1394	33.836	33.9668	32.5878	32.7932	33.2754	33.3923	33.0807	33.2686	32.3972	32.0393	32.4521	34.5127	34.191	33.891	34.1394	33.836	33.9668	32.5878	32.7932	33.2754	33.3923	33.0807	33.2686	32.2962	34.1983	33.9807	32.8854	33.2472	+	4.7383	3.68098e-05	1.82682e-05		B0CXR5	phophatase 2C family protein	+	3.44543	0.000358568	0.000329068	CO4_NSLCO	3.46209
B0DTW1	P-loop containing nucleoside triphosphate hydrolase protein	32.4455	32.0394	33.7051	31.9608	32.4028	32.9983	32.892	33.0111	32.5274	29.995	28.9302	31.961	31.6813	28.1619	26.1087	32.4455	32.0394	33.7051	31.9608	32.4028	32.9983	32.892	33.0111	32.5274	29.995	28.9302	31.961	31.6813	28.1619	26.1087	32.73	32.454	32.8102	30.2954	28.6506	+	1.60849	0.00627682	0.0246328		B0CSZ7	acetyl-CoA synthetase	+	3.90024	0.000125824	0.000178344	CO4_NSLCO	7.70064
B0CRJ9	udp-n-acetylglucosamine diphosphorylase	29.8178	32.0863	30.6312	31.4832	31.32	31.3835	32.4877	32.2227	32.4545	30.1156	29.6694	31.5085	32.546	31.1395	30.4706	29.8178	32.0863	30.6312	31.4832	31.32	31.3835	32.4877	32.2227	32.4545	30.1156	29.6694	31.5085	32.546	31.1395	30.4706	30.8451	31.3956	32.3883	30.4312	31.3854		0.920167	0.0371281	0.12018		B0DCZ0	microtubule binding protein	+	2.01777	0.00959904	0.00255885	CO4_NSLCO	8.71324
B0DUB8	microtubule binding protein	29.8773	29.897	30.6126		29.1104	26.8699	29.5158	29.3537	29.6022	27.7697		28.601		23.8175	27.1434	29.8773	29.897	30.6126	20.411	29.1104	26.8699	29.5158	29.3537	29.6022	27.7697	20.6748	28.601	21.1287	23.8175	27.1434	30.129	25.4638	29.4906	25.6818	24.0298		0.857877	0.0444271	0.138715		B0E589	plasma membrane H+-transporting ATPase	+	2.49126	0.00322659	0.00114141	CO4_NSLCO	9.08599
B0D460	threonyl-tRNA synthetase	30.1488	28.9284	26.417	29.4583	30.1641	30.1053	31.2035	30.826	30.969	28.9531	29.989	30.9682	25.9943	28.4848	28.9736	30.1488	28.9284	26.417	29.4583	30.1641	30.1053	31.2035	30.826	30.969	28.9531	29.989	30.9682	25.9943	28.4848	28.9736	28.4981	29.9092	30.9995	29.9701	27.8176		1.23573	0.0154741	0.0581125		B0DXZ2	kinase-like protein	+	3.94263	0.000114122	0.000165217	CO4_NSLCO	5.40519
B0D4Q5	Peroxidase, family 2	31.8559	32.1242	31.1805	32.4204	31.0852	29.0667	30.672	32.9764	32.0752	31.9575	32.706	31.2766	22.5637	31.4809	30.4795	31.8559	32.1242	31.1805	32.4204	31.0852	29.0667	30.672	32.9764	32.0752	31.9575	32.706	31.2766	22.5637	31.4809	30.4795	31.7202	30.8574	31.9079	31.98	28.1747		0.492628	0.149061	0.321642		B0CPD9	ribosomal protein S16	+	5.66539	2.16076e-06	0	CO4_NSLCO	5.18048
B0D713	clitocypin cysteine proteinase inhibitor	32.1839	32.9051	30.0194	32.6742	33.6788	30.3464	32.3042	32.2749	31.2277	34.0057	32.4584	31.3019		31.4707	27.922	32.1839	32.9051	30.0194	32.6742	33.6788	30.3464	32.3042	32.2749	31.2277	34.0057	32.4584	31.3019	20.8168	31.4707	27.922	31.7028	32.2332	31.9356	32.5887	26.7365		0.924196	0.0367421	0.11907		B0CP74	Zinc finger C-x8-C-x5-C-x3-H type (and similar)	+	2.2242	0.0059676	0.0017407	CO4_NSLCO	4.67143
B0D970	probable ubiquitin	34.9247	34.5902	35.5203	36.8553	34.3081	35.1234	34.1218	35.4535	34.4902	35.0438	35.492	33.4884	31.3746	31.3807	33.2962	34.9247	34.5902	35.5203	36.8553	34.3081	35.1234	34.1218	35.4535	34.4902	35.0438	35.492	33.4884	31.3746	31.3807	33.2962	35.0118	35.429	34.6885	34.6747	32.0171	+	1.94601	0.00295172	0.0113237		B0CTM4	K homology RNA-binding domain	+	2.32189	0.00476554	0.00146054	CO4_NSLCO	6.20909
B0CTY4	ubiquitin-40S ribosomal protein S31 fusion protein	34.9247	34.5902	35.5203	36.8553	34.3081	35.1234	34.1217	35.4598	34.4992	35.0438	35.492	33.4884	31.3746	31.3807	33.2962	34.9247	34.5902	35.5203	36.8553	34.3081	35.1234	34.1217	35.4598	34.4992	35.0438	35.492	33.4884	31.3746	31.3807	33.2962	35.0118	35.429	34.6935	34.6747	32.0171	+	1.94574	0.00294695	0.0113308		B0CRB8	glycosyltransferase family 8 protein	+	2.08358	0.0082494	0.00219476	CO4_NSLCO	3.33775
B0CQN3	Zn-finger in ubiquitin-hydrolase	34.9247	34.5902	35.5203	36.8553	34.3081	35.1234	34.1218	35.4535	34.4902	35.0438	35.492	33.4884	31.3746	31.3807	33.2962	34.9247	34.5902	35.5203	36.8553	34.3081	35.1234	34.1218	35.4535	34.4902	35.0438	35.492	33.4884	31.3746	31.3807	33.2962	35.0118	35.429	34.6885	34.6747	32.0171	+	1.94601	0.00294592	0.0113237		B0CRX6	Belongs to the Ca(2 ) cation antiporter (CaCA) (TC 2.A.19) family	+	4.5305	2.94779e-05	6.63e-05	CO4_NSLCO	9.21452
B0D8E3	polyubiquitin	34.9247	34.5902	35.5203	36.8553	34.3081	35.1234	34.1218	35.4535	34.4902	35.0438	35.492	33.4884	31.3746	31.3807	33.2962	34.9247	34.5902	35.5203	36.8553	34.3081	35.1234	34.1218	35.4535	34.4902	35.0438	35.492	33.4884	31.3746	31.3807	33.2962	35.0118	35.429	34.6885	34.6747	32.0171	+	1.94601	0.00294882	0.0113237		B0CTZ7	glycoside hydrolase family 16 protein	+	5.87587	1.33085e-06	0	CO4_NSLCO	5.44769
B0CQH3	dihydrolipoamide acetyltransferase	31.6722	30.1498	31.811	30.546	31.6336	32.5974	31.5029	30.3285	30.8674	30.6812	27.9673	30.3219	32.4413	32.0736	32.4453	31.6722	30.1498	31.811	30.546	31.6336	32.5974	31.5029	30.3285	30.8674	30.6812	27.9673	30.3219	32.4413	32.0736	32.4453	31.211	31.5923	30.8996	29.6568	32.3201		1.22264	0.0160407	0.059891		B0CTE0	actin binding protein	+	3.09823	0.00079757	0.000551506	CO4_NSLCO	6.69065
B0E197	predicted protein	37.9278	38.7277	36.9319	39.0935	37.7544	37.7255	35.8565	35.5919	34.7855	37.2814	36.3319	35.1993	38.0233	39.2063	37.845	37.9278	38.7277	36.9319	39.0935	37.7544	37.7255	35.8565	35.5919	34.7855	37.2814	36.3319	35.1993	38.0233	39.2063	37.845	37.8624	38.1911	35.4113	36.2709	38.3582	+	2.35468	0.00137143	0.00441892		B0D4U8	GDP-L-fucose synthase	+	4.19275	6.41577e-05	0.000135266	CO4_NSLCO	9.85071
B0D4D3	isocitrate dehydrogenase	28.7401	30.5954	29.7362	28.8783	29.2479	30.9769	31.1997	31.1133	31.2718	29.5555	30.2823	30.8894	27.6776	28.0376	27.017	28.7401	30.5954	29.7362	28.8783	29.2479	30.9769	31.1997	31.1133	31.2718	29.5555	30.2823	30.8894	27.6776	28.0376	27.017	29.6906	29.701	31.1949	30.2424	27.5774	+	2.67497	0.000926829	0.00211366		B0D0G8	predicted protein	+	7.30448	4.96048e-08	0	CO4_NSLCO	7.26489
B0D512	ATP3 gamma subunit of the F1 sector of mitochondrial F1F0 ATP synthase	30.1666	30.1448	30.3502	27.3239	30.6074	28.675	30.7494	30.5799	30.712	29.3122	30.7169	30.7217	28.0785	30.414	26.5003	30.1666	30.1448	30.3502	27.3239	30.6074	28.675	30.7494	30.5799	30.712	29.3122	30.7169	30.7217	28.0785	30.414	26.5003	30.2206	28.8688	30.6804	30.2503	28.331		0.811583	0.0508234	0.154318		B0DTE3	predicted protein	+	5.76155	1.73161e-06	0	CO4_NSLCO	8.28602
B0CYG4	thiamine diphosphate-binding protein	30.8143	30.231	30.7746	30.6208	30.686	29.5692	30.943	31.9927	31.7065	31.6397	32.3239	30.5197	20.43	31.0883	29.7353	30.8143	30.231	30.7746	30.6208	30.686	29.5692	30.943	31.9927	31.7065	31.6397	32.3239	30.5197	20.43	31.0883	29.7353	30.6066	30.292	31.5474	31.4944	27.0845		0.528149	0.13096	0.296381		B0CXK3	DNA-directed RNA polymerase I polypeptide 2	+	1.77346	0.0168478	0.0042952	CO4_NSLCO	6.67097
B0CTA3	glycoside hydrolase family 5 protein	32.2704	31.5124	31.8127	32.0987	32.072	31.8613	32.0437	32.5893	32.9481	33.3207	31.3183	30.8794	32.724	29.6113	29.8439	32.2704	31.5124	31.8127	32.0987	32.072	31.8613	32.0437	32.5893	32.9481	33.3207	31.3183	30.8794	32.724	29.6113	29.8439	31.8652	32.0106	32.5271	31.8395	30.7264		0.467697	0.163817	0.340646		B0DIS0	Ras protein	+	2.83175	0.00147316	0.000742446	CO4_NSLCO	6.02603
B0D0A7	predicted protein	30.1428	30.4625	29.0175	25.3037	28.3243	29.1533	29.8376	28.3486	29.6094	28.8638	28.4255			28.8118	27.9861	30.1428	30.4625	29.0175	25.3037	28.3243	29.1533	29.8376	28.3486	29.6094	28.8638	28.4255	20.4419	20.8427	28.8118	27.9861	29.8743	27.5937	29.2652	25.9104	25.8802		0.386113	0.226469	0.411043		B0DLU2	Four repeated domains in the Fasciclin I family of proteins, present in many other contexts.	+	8.95534	1.10832e-09	0	CO4_NSLCO	10.0917
B0CQ76	cytoplasmic protein	32.2626	31.7492	31.9158	30.5914	32.0007	32.0721	32.003	31.1511	31.5666	30.5261	29.595	31.1902	27.6745	32.3928	32.3883	32.2626	31.7492	31.9158	30.5914	32.0007	32.0721	32.003	31.1511	31.5666	30.5261	29.595	31.1902	27.6745	32.3928	32.3883	31.9759	31.5547	31.5736	30.4371	30.8185		0.195473	0.504362	0.637569		B0DEQ6	bZIP transcription factor	+	8.46913	3.39526e-09	0	CO4_NSLCO	2.89897
B0D0V5	2-methylcitrate dehydratase	30.7938	32.0703	31.6032	32.1214	32.6653	32.5771	32.6803	32.3332	32.7971	31.633	31.7347	32.7448	31.7536	32.3249	32.2755	30.7938	32.0703	31.6032	32.1214	32.6653	32.5771	32.6803	32.3332	32.7971	31.633	31.7347	32.7448	31.7536	32.3249	32.2755	31.4891	32.4546	32.6035	32.0375	32.118		1.03552	0.0265108	0.0921475		B0DG21	Mitochondrial ATP synthase epsilon chain	+	4.80032	1.58372e-05	2.51e-05	CO4_NSLCO	4.88945
B0DVG8	predicted protein	38.7997	38.6771	38.9765	37.0454	39.4955	40.0141	37.286	37.9871	37.5722	36.6611	35.605	37.1997	37.3311	37.9301	38.8891	38.7997	38.6771	38.9765	37.0454	39.4955	40.0141	37.286	37.9871	37.5722	36.6611	35.605	37.1997	37.3311	37.9301	38.8891	38.8178	38.8517	37.6151	36.4886	38.0501	+	1.35345	0.0115624	0.0443146		B0D342	predicted protein	+	6.82826	1.48504e-07	0	CO4_NSLCO	7.6759
B0CX23	predicted protein	35.8052	35.6113	34.9842	29.5987	35.1409	36.0881	33.4948	32.8641	33.4091	34.5475	31.8094	32.8375	32.1874	35.2178	36.7714	35.8052	35.6113	34.9842	29.5987	35.1409	36.0881	33.4948	32.8641	33.4091	34.5475	31.8094	32.8375	32.1874	35.2178	36.7714	35.4669	33.6092	33.256	33.0648	34.7255		0.25829	0.388624	0.551708		B0CUI2	LIM domain-containing protein	+	1.74694	0.0179086	0.00451002	CO4_NSLCO	3.89328
B0DHZ5	DnaJ-domain-containing protein	29.2561	29.2377	29.525	29.7135	28.4664	29.1775	30.9613	31.6053	31.5006	29.4319	28.7979	30.132	21.4545	30.3515	30.3916	29.2561	29.2377	29.525	29.7135	28.4664	29.1775	30.9613	31.6053	31.5006	29.4319	28.7979	30.132	21.4545	30.3515	30.3916	29.3396	29.1191	31.3557	29.4539	27.3992		0.378837	0.233224	0.417987		B0CXC1	ISWI chromatin-remodeling complex ATPase ISW2	+	5.49937	3.16684e-06	2.03e-05	CO4_NSLCO	10.5473
B0DKR4	60S ribosomal protein L8	32.3974	32.038	32.4521	34.5127	34.191	33.891	34.136	33.8345	33.9589	32.588	32.7931	33.2675	33.3642	33.0775	33.251	32.3974	32.038	32.4521	34.5127	34.191	33.891	34.136	33.8345	33.9589	32.588	32.7931	33.2675	33.3642	33.0775	33.251	32.2958	34.1983	33.9765	32.8829	33.2309	+	4.78013	3.7037e-05	1.65911e-05		B0CQ51	Domain in cystathionine beta-synthase and other proteins.	+	4.14509	7.15991e-05	0.000133017	CO4_NSLCO	5.92219
B0DKI0	fructose 1,6-bisphosphate aldolase	33.4648	34.3109	33.2667	30.6922	33.547	33.7791	33.0734	32.3729	33.0514	31.7349	30.875	32.3722	30.8129	34.0469	32.566	33.4648	34.3109	33.2667	30.6922	33.547	33.7791	33.0734	32.3729	33.0514	31.7349	30.875	32.3722	30.8129	34.0469	32.566	33.6808	32.6728	32.8326	31.6607	32.4753		0.430312	0.189785	0.371268		B0D3I3	Dyggve-Melchior-Clausen syndrome protein	+	3.84936	0.000141463	0.000200837	CO4_NSLCO	3.89081
B0E0P4	protein transport protein sec31	28.2405	23.516	26.9263	27.1534	28.5294	26.1566	30.1365	29.7469	29.9762	28.4983	27.0002	28.6639		26.6132	28.6931	28.2405	23.516	26.9263	27.1534	28.5294	26.1566	30.1365	29.7469	29.9762	28.4983	27.0002	28.6639	21.9829	26.6132	28.6931	26.2276	27.2798	29.9532	28.0541	25.7631		0.791297	0.0538657	0.161698		B0D6Z1	Dihydroneopterin aldolase	+	5.91125	1.22673e-06	0	CO4_NSLCO	6.0426
B0D6T2	prolyl-tRNA synthetase	27.6236	29.2814	21.6728	29.101	30.9866	30.0821	31.9118	31.3455	31.6495	29.7979	29.6451	31.2588				27.6236	29.2814	21.6728	29.101	30.9866	30.0821	31.9118	31.3455	31.6495	29.7979	29.6451	31.2588	20.0852	20.5793	20.7615	26.1926	30.0566	31.6356	30.2339	20.4753	+	3.74973	0.000226263	0.000177937		B0CNC6	Phosphotransferase enzyme family	+	8.0125	9.71631e-09	0	CO4_NSLCO	1.52025
B0D9T0	proliferation-associated protein 1	31.1668	32.8605	32.0027	29.7739	30.8715	31.9155	32.4719	32.2363	32.0189	30.6542	30.3239	31.4776	32.9904	32.1942	32.06	31.1668	32.8605	32.0027	29.7739	30.8715	31.9155	32.4719	32.2363	32.0189	30.6542	30.3239	31.4776	32.9904	32.1942	32.06	32.01	30.8537	32.2423	30.8186	32.4149	+	1.32541	0.0123407	0.0472707		B0CTT9	Pkinase-domain-containing protein	+	6.17309	6.71284e-07	0	CO4_NSLCO	2.5396
B0CQ57	Eisosome component PIL1	30.5237	31.337	30.345	31.3115	31.7845	32.0691	32.3743	32.0254	31.8746	31.1009	30.9775	31.6851	29.8389	32.4758	32.9782	30.5237	31.337	30.345	31.3115	31.7845	32.0691	32.3743	32.0254	31.8746	31.1009	30.9775	31.6851	29.8389	32.4758	32.9782	30.7353	31.7217	32.0914	31.2545	31.7643		0.432776	0.188082	0.369168		B0CV29	bifunctional acetylglutamate kinase/N-acetyl-gamma-glutamyl-phosphate reductase	+	4.68005	2.08906e-05	4.75e-05	CO4_SLCO	2.49784
B0CP92	Belongs to the complex I 30 kDa subunit family	27.477	25.9188	24.3921				28.3178	27.814	28.4634							27.477	25.9188	24.3921	20.0288	20.8222	20.5815	28.3178	27.814	28.4634	21.5289	20.7014	19.4466	20.894	19.1533	21.5581	25.9293	20.4775	28.1984	20.559	20.5351	+	5.29889	1.69492e-05	5.02467e-06		B0D9P9	ATP-dependent RNA helicase DBP5	+	2.40361	0.00394807	0.00129298	CO4_SLCO	1.73534
B0DSQ2	60S ribosomal protein L3	33.0153	31.9764	31.7914	34.3167	33.7524	32.9233	33.7603	34.2912	33.9816	33.0144	33.3924	33.1532	31.2788	32.0263	31.5888	33.0153	31.9764	31.7914	34.3167	33.7524	32.9233	33.7603	34.2912	33.9816	33.0144	33.3924	33.1532	31.2788	32.0263	31.5888	32.261	33.6641	34.011	33.1867	31.6313	+	3.17224	0.000507317	0.000672612		B0DRH1	acetyl-CoA acetyl transferase	+	2.61736	0.00241345	0.000972259	CO4_SLCO	1.47493
B0D174	40S ribosomal protein S2	33.8807	34.4081	34.2951	34.3436	34.7458	35.6506	34.0566	33.8116	33.8267	32.8465	32.4102	33.3203	32.9559	33.5433	34.7651	33.8807	34.4081	34.2951	34.3436	34.7458	35.6506	34.0566	33.8116	33.8267	32.8465	32.4102	33.3203	32.9559	33.5433	34.7651	34.1946	34.9134	33.8983	32.859	33.7547	+	1.7971	0.00413035	0.0159552		B0CXC0	glycoside hydrolase family 20 protein	+	3.6062	0.000247626	0.000271845	CO4_SLCO	2.3046
B0D1I7	lysyl-tRNA synthetase	28.0521	27.1341	25.723	30.2587	29.7085	27.6939	32.1327	31.8694	32.0697	29.0448	29.6088	31.2218	30.5304	29.5044	27.6041	28.0521	27.1341	25.723	30.2587	29.7085	27.6939	32.1327	31.8694	32.0697	29.0448	29.6088	31.2218	30.5304	29.5044	27.6041	26.9698	29.2204	32.0239	29.9585	29.2129	+	2.30362	0.00152159	0.00497026		B0CXU6	tubulin alpha	+	3.65756	0.000220008	0.000242661	CO4_SLCO	2.32736
B0DSQ4	40S ribosomal protein S7	31.4174	26.4944	30	33.7801	32.2343	30.9621	33.0151	34.0755	33.5692	34.0172	34.2448	32.9944	31.0357	28.8864	30.3776	31.4174	26.4944	30	33.7801	32.2343	30.9621	33.0151	34.0755	33.5692	34.0172	34.2448	32.9944	31.0357	28.8864	30.3776	29.3039	32.3255	33.5533	33.7521	30.0999	+	1.97687	0.00272128	0.0105471		B0CS76	DNA binding domain with preference for A/T rich regions	+	1.45085	0.035412	0.00914701	CO4_SLCO	6.18576
B0CTN7	Dna-binding protein	27.4375	28.5607	28.0595			26.3697	27.8545	27.3958	27.6984	26.9454	28.2855	26.0539				27.4375	28.5607	28.0595	19.3062	20.2679	26.3697	27.8545	27.3958	27.6984	26.9454	28.2855	26.0539	19.7885	21.147	22.1612	28.0192	21.9813	27.6496	27.095	21.0322	+	2.72388	0.000873435	0.0018885		B0CYV1	3-isopropylmalate dehydratase	+	7.56487	2.7235e-08	0	CO4_SLCO	9.16756
B0DAX3	60S ribosomal protein L1	34.2338	31.8891	34.3035	32.9038	33.0247	34.1736	33.3462	32.7122	32.8899	31.9383	30.4504	32.6345	33.3766	33.0628	34.0399	34.2338	31.8891	34.3035	32.9038	33.0247	34.1736	33.3462	32.7122	32.8899	31.9383	30.4504	32.6345	33.3766	33.0628	34.0399	33.4755	33.3674	32.9828	31.6744	33.4931		0.856636	0.0445169	0.139112		B0CYH9	60S ribosomal protein L6	+	6.27538	5.30416e-07	0	CO4_SLCO	2.76819
B0E028	glycyl-tRNA synthetase	29.9763	30.5897	29.6976	28.6243	31.093	31.2531	31.319	30.7983	31.0631	30.526	29.1617	29.8916		29.5637	27.9529	29.9763	30.5897	29.6976	28.6243	31.093	31.2531	31.319	30.7983	31.0631	30.526	29.1617	29.8916	21.2091	29.5637	27.9529	30.0879	30.3235	31.0602	29.8597	26.2419		0.908714	0.0383615	0.123392		B0DSQ7	60S ribosomal protein L7/L12	+	6.95934	1.09815e-07	0	CO4_SLCO	8.5001
B0CXS5	glycoside hydrolase family 13 protein	29.6759	29.2209	29.6642	21.4686	31.5052	29.7963	31.4298	30.7169	31.1607	27.9049	27.9755	28.5979		28.7839	29.5427	29.6759	29.2209	29.6642	21.4686	31.5052	29.7963	31.4298	30.7169	31.1607	27.9049	27.9755	28.5979	19.4083	28.7839	29.5427	29.5203	27.59	31.1025	28.1595	25.9116		0.322985	0.295329	0.475351		B0DTW1	P-loop containing nucleoside triphosphate hydrolase protein	+	1.60849	0.0246328	0.00627682	CO4_SLCO	4.07939
B0D795	adenylosuccinate lyase			22.5919	27.3435	28.3247	28.6436	31.549	30.6961	31.1209	30.0669	28.3587	30.2195	25.7163	27.7035	24.9417	20.2007	20.1549	22.5919	27.3435	28.3247	28.6436	31.549	30.6961	31.1209	30.0669	28.3587	30.2195	25.7163	27.7035	24.9417	20.9825	28.1039	31.122	29.5484	26.1205	+	5.4271	1.87793e-05	3.74026e-06		B0D970	probable ubiquitin	+	1.94601	0.0113237	0.00295172	CO4_SLCO	2.99464
B0CXV1	ARF/SAR superfamily	32.4773	32.595	33.1369	33.4153	32.4675	33.2639	33.8023	34.0169	34.3571	33.2297	33.3721	33.1724	34.0296	32.7458	32.7282	32.4773	32.595	33.1369	33.4153	32.4675	33.2639	33.8023	34.0169	34.3571	33.2297	33.3721	33.1724	34.0296	32.7458	32.7282	32.7364	33.0489	34.0588	33.2581	33.1679	+	1.31378	0.0126893	0.0485534		B0CTY4	ubiquitin-40S ribosomal protein S31 fusion protein	+	1.94574	0.0113308	0.00294695	CO4_SLCO	2.99464
B0CNM7	40S ribosomal protein S9	34.1892	33.1237	34.6601	34.7908	34.6776	34.6459	34.5284	33.9797	34.1942	32.8139	31.6017	33.7292	34.2701	33.7763	33.6788	34.1892	33.1237	34.6601	34.7908	34.6776	34.6459	34.5284	33.9797	34.1942	32.8139	31.6017	33.7292	34.2701	33.7763	33.6788	33.991	34.7048	34.2341	32.7149	33.9084	+	1.5227	0.00770184	0.0300126		B0CQN3	Zn-finger in ubiquitin-hydrolase	+	1.94601	0.0113237	0.00294592	CO4_SLCO	2.99464
B0CNN4	40S ribosomal protein S9	34.1892	33.1237	34.6601	34.7908	34.6776	34.6459	34.5284	33.9797	34.1942	32.8139	31.6017	33.7292	34.2701	33.7763	33.6788	34.1892	33.1237	34.6601	34.7908	34.6776	34.6459	34.5284	33.9797	34.1942	32.8139	31.6017	33.7292	34.2701	33.7763	33.6788	33.991	34.7048	34.2341	32.7149	33.9084	+	1.5227	0.0077083	0.0300126		B0D8E3	polyubiquitin	+	1.94601	0.0113237	0.00294882	CO4_SLCO	2.99464
B0CPR9	SGS-domain-containing protein	30.9093	29.6407	30.9718	32.6645	32.3919	30.5928	32.7437	31.8287	32.3591	31.2165	30.4997	31.7828	25.7781	32.3914	32.4853	30.9093	29.6407	30.9718	32.6645	32.3919	30.5928	32.7437	31.8287	32.3591	31.2165	30.4997	31.7828	25.7781	32.3914	32.4853	30.5073	31.883	32.3105	31.1663	30.2183		0.208122	0.478815	0.619267		B0D4D3	isocitrate dehydrogenase	+	2.67497	0.00211366	0.000926829	CO4_SLCO	2.1132
B0D218	26S proteasome subunit P45	30.231	29.8114	31.3091	29.4271	30.424	31.4075	32.161	31.3531	31.6685	27.2447	28.3814	29.509	27.2614	31.6562	31.0405	30.231	29.8114	31.3091	29.4271	30.424	31.4075	32.161	31.3531	31.6685	27.2447	28.3814	29.509	27.2614	31.6562	31.0405	30.4505	30.4195	31.7275	28.3783	29.986		0.963747	0.0326182	0.108706		B0D6T2	prolyl-tRNA synthetase	+	3.74973	0.000177937	0.000226263	CO4_SLCO	5.71729
B0D6Z9	glycosyltransferase family 20 protein	28.8518	29.8711	28.5458	28.1315	30.8076	29.4232	32.7344	31.8299	32.2786	28.3637	28.4698	31.6492	29.7022	25.0177	27.1585	28.8518	29.8711	28.5458	28.1315	30.8076	29.4232	32.7344	31.8299	32.2786	28.3637	28.4698	31.6492	29.7022	25.0177	27.1585	29.0895	29.4541	32.281	29.4942	27.2928	+	1.51805	0.00776923	0.0303355		B0CP92	Belongs to the complex I 30 kDa subunit family	+	5.29889	5.02467e-06	1.69e-05	CO4_SLCO	5.3942
B0CR39	methylmalonate-semialdehyde dehydrogenase	28.0337	26.9888	22.8641	27.6422	23.1861	26.0648	30.2303	30.4845	30.0091	28.8992	27.2718	29.1734	25.5587		26.2101	28.0337	26.9888	22.8641	27.6422	23.1861	26.0648	30.2303	30.4845	30.0091	28.8992	27.2718	29.1734	25.5587	21.3043	26.2101	25.9622	25.6311	30.2413	28.4481	24.3577	+	1.48275	0.00847291	0.0329042		B0CTN7	Dna-binding protein	+	2.72388	0.0018885	0.000873435	CO4_SLCO	6.98699
B0D375	aminophospholipid-transporting P-type ATPase	29.3242	28.1544	29.91	28.5191	30.2893	29.5419	31.2655	29.6183	30.7121	29.8087	29.6756	30.1931	24.2043	30.8049	31.4557	29.3242	28.1544	29.91	28.5191	30.2893	29.5419	31.2655	29.6183	30.7121	29.8087	29.6756	30.1931	24.2043	30.8049	31.4557	29.1295	29.4501	30.532	29.8925	28.8216		0.0819458	0.776227	0.828046		B0DAW8	glycoside hydrolase family 38 protein	+	9.93148	1.1709e-10	0	CO4_SLCO	9.2388
B0DAW8	glycoside hydrolase family 38 protein	28.7429	28.9284	28.1066	28.3152	27.7283	28.0244	29.0542	28.3486	28.8179	28.2902	28.4981	28.9197				28.7429	28.9284	28.1066	28.3152	27.7283	28.0244	29.0542	28.3486	28.8179	28.2902	28.4981	28.9197	19.4378	18.8413	19.7824	28.5926	28.0226	28.7402	28.5693	19.3538	+	9.93148	0	1.1709e-10		B0CVI6	26S proteasome subunit P45	+	5.39606	4.01736e-06	1.82e-05	CO4_SLCO	3.17086
B0CV32	MSP (Major sperm protein) domain	30.118	29.4886	29.5974	28.3937	28.597	29.5149	30.0992	29.8918	29.861	28.3571	26.6705	28.4407	27.9481	28.6516	28.6804	30.118	29.4886	29.5974	28.3937	28.597	29.5149	30.0992	29.8918	29.861	28.3571	26.6705	28.4407	27.9481	28.6516	28.6804	29.7347	28.8352	29.9506	27.8227	28.4267	+	2.2684	0.00162299	0.0053902		B0DSH5	RNA-binding component of the eukaryotic translation initiation factor 3 (eIF-3) complex, which is involved in protein synthesis of a specialized repertoire of mRNAs and, together with other initiation factors, stimulates binding of mRNA and methionyl-tRNAi to the 40S ribosome. The eIF-3 complex specifically targets and initiates translation of a subset of mRNAs involved in cell proliferation	+	1.93807	0.0115326	0.00298239	CO4_SLCO	5.45795
B0D4J0	Ser-Thr-rich glycosyl-phosphatidyl-inositol-anchored membrane family	31.0256	31.2029	30.4996	31.6022	26.6463	32.4601	30.5896	29.7435	30.4583	32.4026	29.1063	29.3435	29.9764	27.7816	25.2852	31.0256	31.2029	30.4996	31.6022	26.6463	32.4601	30.5896	29.7435	30.4583	32.4026	29.1063	29.3435	29.9764	27.7816	25.2852	30.9094	30.2362	30.2638	30.2841	27.6811		0.452107	0.174388	0.353096		B0D3G8	cytochrome b-c1 complex subunit 7	+	7.12169	7.55627e-08	0	CO4_SLCO	9.78995
B0DFA1	Belongs to the eukaryotic ribosomal protein eL20 family	34.4194	34.2626	34.3586	34.1104	33.6956	35.077	33.8478	33.3605	33.3948	32.2658	29.8507	32.8739	19.6598	33.3061	34.305	34.4194	34.2626	34.3586	34.1104	33.6956	35.077	33.8478	33.3605	33.3948	32.2658	29.8507	32.8739	19.6598	33.3061	34.305	34.3469	34.2943	33.5344	31.6635	29.0903		0.375722	0.236464	0.420996		B0DID0	60S ribosomal protein L30	+	2.00683	0.00984394	0.00260852	CO4_SLCO	3.4791
B0CUH1	clathrin associated protein complex large subunit	29.161	30.4363	28.8432	29.3816	28.19	26.3699	30.2846	28.9594	29.7742	28.0363	26.9507	29.4018	29.1586	26.378	27.1384	29.161	30.4363	28.8432	29.3816	28.19	26.3699	30.2846	28.9594	29.7742	28.0363	26.9507	29.4018	29.1586	26.378	27.1384	29.4802	27.9805	29.6727	28.1296	27.5584		0.738006	0.0644801	0.182808		B0DMN8	DUF757-domain-containing protein	+	5.48948	3.23978e-06	1.97e-05	CO4_SLCO	3.78425
B0CP53	Chitin deacetylase	28.6701	27.7662		29.4152	29.973	30.0639	31.6701	31.3012	31.6958	32.7915	30.363	31.0071	21.9932	31.5106	30.4792	28.6701	27.7662	19.3136	29.4152	29.973	30.0639	31.6701	31.3012	31.6958	32.7915	30.363	31.0071	21.9932	31.5106	30.4792	25.2499	29.8174	31.5557	31.3872	27.9943		0.716162	0.068994	0.192238		B0CY04	Mov34-domain-containing protein	+	6.54277	2.86568e-07	0	CO4_SLCO	7.95501
B0CUX5	Ran-binding domain	31.7875	31	31.9768	31.1447	31.2709	31.6106	31.6213	31.3942	31.6007	30.7192	30.7329	31.6336	28.8086	32.3273	31.9266	31.7875	31	31.9768	31.1447	31.2709	31.6106	31.6213	31.3942	31.6007	30.7192	30.7329	31.6336	28.8086	32.3273	31.9266	31.5881	31.3421	31.5387	31.0286	31.0208		0.0454755	0.875105	0.900585		B0CS79	Sm-like ribonucleo protein	+	2.08949	0.00813778	0.00218487	CO4_SLCO	6.98337
B0CVI6	26S proteasome subunit P45	24.8867	23.4799		25.9648	27.8508	27.2196	29.9949	30.2185	30.171	28.2612	27.8782	30.1311				24.8867	23.4799	21.2692	25.9648	27.8508	27.2196	29.9949	30.2185	30.171	28.2612	27.8782	30.1311	20.3295	19.0762	20.7174	23.2119	27.0117	30.1281	28.7568	20.0411	+	5.39606	1.81818e-05	4.01736e-06		B0DYS5	Heat shock chaperonin-binding motif.	+	1.60091	0.0250664	0.0063497	CO4_SLCO	9.19844
B0DMT9	Alcohol oxidase	30.5011	27.2955	26.4463	34.499	34.3496	30.7048	33.6776	33.5997	33.83	33.6153	34.447	34.927	34.2872	31.5358	31.5273	30.5011	27.2955	26.4463	34.499	34.3496	30.7048	33.6776	33.5997	33.83	33.6153	34.447	34.927	34.2872	31.5358	31.5273	28.081	33.1845	33.7024	34.3297	32.4501	+	2.35433	0.0013698	0.00442253		B0CUW7	mitochondrial NAD-homo-isocitrate dehydrogenase LysB	+	2.22843	0.00590981	0.00173756	CO4_SLCO	6.6022
B0CPU5	ARM repeat-containing protein	29.868	30.5224	29.9985	28.102	30.114	30.3413	31.2378	31.1975	31.1611	30.4816	30.0582	30.4291	24.3431	29.5948	29.6879	29.868	30.5224	29.9985	28.102	30.114	30.3413	31.2378	31.1975	31.1611	30.4816	30.0582	30.4291	24.3431	29.5948	29.6879	30.1296	29.5191	31.1988	30.323	27.8753		0.798785	0.0526756	0.158933		B0DBQ3	diphenol oxidase-A2	+	5.18128	6.58742e-06	1.57e-05	CO4_SLCO	4.35382
B0D4S5	UDP-glucose dehydrogenase	32.5679	32.2745	32.983	32.7168	33.0488	33.3203	33.3505	32.6419	33.2288	32.2878	31.829	32.3589	30.9205	33.6912	33.3173	32.5679	32.2745	32.983	32.7168	33.0488	33.3203	33.3505	32.6419	33.2288	32.2878	31.829	32.3589	30.9205	33.6912	33.3173	32.6085	33.0287	33.0738	32.1586	32.643		0.243373	0.414323	0.570988		B0DSP5	sh3 domain-containing protein	+	5.6662	2.15673e-06	0	CO4_SLCO	8.57507
B0DIB3	cytochrome c1		21.8926	24.0581	22.6375	26.0518	29.6772	29.4881	29.5676	28.3151	28.9318	29.6558	26.6207				18.7461	21.8926	24.0581	22.6375	26.0518	29.6772	29.4881	29.5676	28.3151	28.9318	29.6558	26.6207	20.8068	21.746	19.0887	21.5656	26.1222	29.1236	28.4028	20.5472	+	2.70199	0.000906077	0.00198616		B0DK30	mago nashi	+	4.22923	5.89887e-05	0.000116505	CO4_SLCO	4.68285
B0D7J4	eukaryotic translation initiation factor 5A-2	29.8636	27.5736	26.7502	30.6388	30.4931	31.3241	31.6616	33.4435	32.1951	25.4115	31.0724	32.9857	25.6009	26.7863	26.6705	29.8636	27.5736	26.7502	30.6388	30.4931	31.3241	31.6616	33.4435	32.1951	25.4115	31.0724	32.9857	25.6009	26.7863	26.6705	28.0625	30.8187	32.4334	29.8232	26.3526	+	1.55213	0.00716936	0.0280457		B0DCY6	NADH-quinone oxidoreductase	+	6.75365	1.7634e-07	0	CO4_SLCO	9.42363
B0CYD8	60S ribosomal protein L5	31.2094	31.2779	31.4205	33.8177	33.5029	33.1619	33.1609	33.6396	33.6359	32.1839	32.7396	33.1791	30.0328	32.8214	32.7392	31.2094	31.2779	31.4205	33.8177	33.5029	33.1619	33.1609	33.6396	33.6359	32.1839	32.7396	33.1791	30.0328	32.8214	32.7392	31.3026	33.4942	33.4788	32.7009	31.8645	+	1.69823	0.00514183	0.0200341		B0DA61	ATP synthase	+	2.11613	0.00765369	0.00212848	CO4_SLCO	3.85706
B0CPN5	Belongs to the D-isomer specific 2-hydroxyacid dehydrogenase family	30.3188	32.6717	29.6124	31.781	31.3671	30.1542	32.4953	31.7948	32.0529	30.4327	30.6589	31.537	31.6473	29.0363	29.4832	30.3188	32.6717	29.6124	31.781	31.3671	30.1542	32.4953	31.7948	32.0529	30.4327	30.6589	31.537	31.6473	29.0363	29.4832	30.8676	31.1008	32.1143	30.8762	30.0556		0.533364	0.128877	0.292844		B0D361	oligosaccharyl transferase beta subunit	+	1.67428	0.0211697	0.00543844	CO4_SLCO	7.39015
B0DSH5	RNA-binding component of the eukaryotic translation initiation factor 3 (eIF-3) complex, which is involved in protein synthesis of a specialized repertoire of mRNAs and, together with other initiation factors, stimulates binding of mRNA and methionyl-tRNAi to the 40S ribosome. The eIF-3 complex specifically targets and initiates translation of a subset of mRNAs involved in cell proliferation	28.3125	28.953	28.8589	28.7346	28.0152	30.3423	30.9268	29.8499	30.5842	28.8407	27.397	30.0724		26.9865	23.8263	28.3125	28.953	28.8589	28.7346	28.0152	30.3423	30.9268	29.8499	30.5842	28.8407	27.397	30.0724	18.9377	26.9865	23.8263	28.7081	29.0307	30.4536	28.77	23.2502	+	1.93807	0.00298239	0.0115326		B0D405	alanine aminotransferase	+	1.56813	0.0270313	0.00688547	CO4_SLCO	5.44113
B0CSY7	eukaryotic type KH-domain	28.7184	30.2363	29.3278	28.9554	27.1066	30.195	31.0971	30.3226	30.6103	28.6597	27.1609	30.0913	31.4864	30.9922	30.0366	28.7184	30.2363	29.3278	28.9554	27.1066	30.195	31.0971	30.3226	30.6103	28.6597	27.1609	30.0913	31.4864	30.9922	30.0366	29.4275	28.7523	30.6767	28.6373	30.8384		1.06661	0.0243596	0.0857815		B0D4W5	GDP-mannose 4,6-dehydratase	+	8.08531	8.21656e-09	0	CO4_SLCO	10.1869
B0DT91	O-acetylhomoserine (thiol)-lyase	22.8196	32.3377	27.7362	29.2551	30.3608	30.4904	30.8062	30.3771	30.1528	28.758	26.558	30.1777	32.5203	29.1392	30.2553	22.8196	32.3377	27.7362	29.2551	30.3608	30.4904	30.8062	30.3771	30.1528	28.758	26.558	30.1777	32.5203	29.1392	30.2553	27.6312	30.0354	30.4454	28.4979	30.6383		0.294602	0.332891	0.507456		B0CU49	predicted protein	+	6.59053	2.56727e-07	0	CO4_SLCO	6.33117
B0DGK3	predicted protein	37.3914	37.1812	37.8586	36.777	36.7887	38.1858	35.4127	34.2135	35.689	35.0098	32.926	35.0459	34.483	37.6256	38.4247	37.3914	37.1812	37.8586	36.777	36.7887	38.1858	35.4127	34.2135	35.689	35.0098	32.926	35.0459	34.483	37.6256	38.4247	37.4771	37.2505	35.1051	34.3273	36.8445	+	1.491	0.00828383	0.0322853		B0DBF6	TPT-domain-containing protein	+	2.31517	0.00483988	0.00147591	CO4_SLCO	6.02793
B0D3G8	cytochrome b-c1 complex subunit 7	30.7154	30.8995	28.7855	30.8551	30.5236	30.643	30.82	30.6134	30.6546	29.2671	27.7164	30.2627				30.7154	30.8995	28.7855	30.8551	30.5236	30.643	30.82	30.6134	30.6546	29.2671	27.7164	30.2627	20.2704	20.7507	20.0095	30.1335	30.6739	30.696	29.0821	20.3435	+	7.12169	0	7.55627e-08		B0CSN8	2-isopropylmalate synthase	+	6.25784	5.52282e-07	0	CO4_SLCO	6.31596
B0DA58	Poly(A)+ RNA export protein	29.8416	27.9441	26.7624				28.835	27.936	29.4756	26.3468	27.1586	29.1006	25.424	25.362		29.8416	27.9441	26.7624	20.3028	20.677	20.157	28.835	27.936	29.4756	26.3468	27.1586	29.1006	25.424	25.362	19.2731	28.1827	20.3789	28.7489	27.5353	23.353	+	2.99238	0.000618683	0.0010177		B0CVS7	phospho-2-dehydro-3-deoxyheptonate aldolase	+	3.36805	0.000428495	0.000401408	CO4_SLCO	2.17063
B0D692	triose phosphate isomerase	32.8864	30.7453	31.9886	32.9252	33.2025	32.0674	33.323	32.7821	33.0495	32.1298	31.7086	32.5705	33.781	31.9205	32.2026	32.8864	30.7453	31.9886	32.9252	33.2025	32.0674	33.323	32.7821	33.0495	32.1298	31.7086	32.5705	33.781	31.9205	32.2026	31.8734	32.7317	33.0515	32.1363	32.6347		0.440512	0.182628	0.36265		B0D739	RNA recognition motif	+	2.5505	0.00281513	0.00107772	CO4_SLCO	6.28743
B0CN96	NAD(P)-binding protein	22.0982	21.8029	25.5485	30.0011	29.8146	29.9664	29.2246	29.0193	28.8485	27.7086	28.5935	28.6733		29.0173	28.5096	22.0982	21.8029	25.5485	30.0011	29.8146	29.9664	29.2246	29.0193	28.8485	27.7086	28.5935	28.6733	20.0241	29.0173	28.5096	23.1499	29.9274	29.0308	28.3252	25.8503	+	1.3905	0.0105746	0.0406913		B0DK62	cap binding protein 80-PB	+	4.69322	2.02666e-05	4.8e-05	CO4_SLCO	7.38371
B0DID0	60S ribosomal protein L30	31.2526	30.7784	31.9386	28.4221	30.126	28.4277	30.6471	31.6055	30.5025	28.0291	28.4653	29.8115	29.3891	25.9805	28.1627	31.2526	30.7784	31.9386	28.4221	30.126	28.4277	30.6471	31.6055	30.5025	28.0291	28.4653	29.8115	29.3891	25.9805	28.1627	31.3232	28.9919	30.9184	28.7687	27.8441	+	2.00683	0.00260852	0.00984394		B0E4Z9	predicted protein	+	1.63864	0.0229806	0.00588811	CO4_SLCO	8.21209
B0DV76	PBP superfamily domain				31.6746	29.354	26.5619	30.0301	30.5129	30.4518	30.2733	29.8854	30.1688		29.7373	28.4928	20.3683	22.0339	22.1159	31.6746	29.354	26.5619	30.0301	30.5129	30.4518	30.2733	29.8854	30.1688	20.3991	29.7373	28.4928	21.506	29.1968	30.3316	30.1091	26.2097	+	2.05291	0.0023909	0.00885304		B0DE50	predicted protein	+	1.44302	0.0360559	0.00935266	CO4_SLCO	7.43371
B0DYR5	FAD-binding domain-containing protein	24.8339	26.6118	25.602	30.5361	31.5949	30.9241	31.8361	31.0684	31.2529	31.0668	30.4598	30.9697	20.4984	29.4854	29.7676	24.8339	26.6118	25.602	30.5361	31.5949	30.9241	31.8361	31.0684	31.2529	31.0668	30.4598	30.9697	20.4984	29.4854	29.7676	25.6826	31.0184	31.3858	30.8321	26.5838	+	1.41853	0.00990446	0.0381482		B0DE27	predicted protein	+	1.59911	0.0251706	0.00636489	CO4_SLCO	6.89324
B0DLD0	serine/threonine-protein phosphatase 2B catalytic subunit A1	29.7406	27.1666	24.1357	27.119	28.6996	25.6945	30.7611	29.7499	30.3901		28.3846	28.7652		25.5604	24.8274	29.7406	27.1666	24.1357	27.119	28.6996	25.6945	30.7611	29.7499	30.3901	21.8719	28.3846	28.7652	21.5628	25.5604	24.8274	27.0143	27.171	30.3004	26.3406	23.9835		0.983933	0.0307275	0.103769		B0DDZ7	predicted protein	+	1.64548	0.0226214	0.0058086	CO4_SLCO	8.90712
B0D812	26S proteasome regulatory complex, non-ATPase subcomplex, Rpn1 subunit	26.8451	27.3937	27.9493	29.5264	28.6059	28.3813	30.9866	30.639	31.2325	30.3651	30.8653	30.5563	28.2419	27.4896	25.57	26.8451	27.3937	27.9493	29.5264	28.6059	28.3813	30.9866	30.639	31.2325	30.3651	30.8653	30.5563	28.2419	27.4896	25.57	27.396	28.8379	30.9527	30.5956	27.1005	+	3.76331	0.000227181	0.000172461		B0CUK3	phosphoribosyltransferase	+	4.99146	1.01986e-05	1.42e-05	CO4_SLCO	2.57158
B0DZY0	ribosomal protein L14b/L23e	21.1697	28.1727	29.316	28.5633	32.0903	30.7016	31.0235	31.248	31.5338	29.862	30.0239	30.6247	29.0518	25.0362	24.0971	21.1697	28.1727	29.316	28.5633	32.0903	30.7016	31.0235	31.248	31.5338	29.862	30.0239	30.6247	29.0518	25.0362	24.0971	26.2195	30.4517	31.2684	30.1702	26.0617		1.18579	0.0175806	0.0651944		B0CWX4	2-oxoglutarate dehydrogenase complex E1 component mitochondrial precursor	+	2.11749	0.00762981	0.00212219	CO4_SLCO	4.75997
B0CQ48	glutamic oxaloacetic transaminase AAT1	30.4768	29.7697	30.1887	30.8471	31.2127	31.7562	32.3894	32.4112	32.2148	30.4163	30.8378	32.0073	31.4666	29.2645	28.5242	30.4768	29.7697	30.1887	30.8471	31.2127	31.7562	32.3894	32.4112	32.2148	30.4163	30.8378	32.0073	31.4666	29.2645	28.5242	30.1451	31.272	32.3384	31.0871	29.7518	+	1.63811	0.00589345	0.0230084		B0D435	seryl-tRNA synthetase	+	1.3584	0.0438126	0.0114162	CO4_SLCO	5.00059
B0CYR4	cAMP-dependent protein kinase regulatory subunit	30.0626	24.0588	29.2066	26.6162	29.3408	30.1079	30.4891	30.0135	30.6483	30.2457	28.3562	30.2866	27.9581	29.2531	31.1784	30.0626	24.0588	29.2066	26.6162	29.3408	30.1079	30.4891	30.0135	30.6483	30.2457	28.3562	30.2866	27.9581	29.2531	31.1784	27.776	28.6883	30.3836	29.6295	29.4632		0.270113	0.368971	0.536893		B0D1S2	ATP-dependent protease La	+	2.6487	0.00224545	0.000955705	CO4_SLCO	6.79175
B0D6C8	40S ribosomal protein S14	32.726	32.0094	34.0054	33.2951	33.3337	34.224	32.6781	33.1507	32.9275	32.6841	31.9287	31.9921	32.7801	35.058	34.4808	32.726	32.0094	34.0054	33.2951	33.3337	34.224	32.6781	33.1507	32.9275	32.6841	31.9287	31.9921	32.7801	35.058	34.4808	32.9136	33.6176	32.9188	32.2016	34.1063		1.04855	0.025612	0.0894241		B0CR52	Heparinase II III family protein	+	4.66812	2.14723e-05	4.72e-05	CO4_SLCO	5.27127
B0DGH7	ubiquitin-conjugating enzyme	27.8576	28.4231	26.314				29.7853	29.4186	29.5528	28.7485	26.7085	28.3696	27.5534	26.1746	23.4156	27.8576	28.4231	26.314	18.6034	19.3313	19.5756	29.7853	29.4186	29.5528	28.7485	26.7085	28.3696	27.5534	26.1746	23.4156	27.5316	19.1701	29.5856	27.9422	25.7145	+	5.11045	1.52091e-05	7.75452e-06		B0D9T8	ketol-acid reductoisomerase	+	3.24224	0.000572476	0.000486486	CO4_SLCO	5.7275
B0CRW1	class III ADH enzyme	30.604	30.2475	31.1151	28.7623	28.2528	29.6249	30.0726	30.6076	29.9444	28.2697	27.0991	28.7951	27.3113	29.6881		30.604	30.2475	31.1151	28.7623	28.2528	29.6249	30.0726	30.6076	29.9444	28.2697	27.0991	28.7951	27.3113	29.6881	20.3112	30.6555	28.88	30.2082	28.0546	25.7702		0.863109	0.043796	0.137054		B0CRU6	Fe-S cluster assembly protein DRE2	+	3.65277	0.00022245	0.000242188	CO4_SLCO	4.59771
B0D0Y7	anthranilate synthase	29.8558	29.2847	29.3575	28.481	29.0342	30.3025	29.6659	29.9981	29.6946	26.1293	28.333	28.2492	29.4407	25.6215		29.8558	29.2847	29.3575	28.481	29.0342	30.3025	29.6659	29.9981	29.6946	26.1293	28.333	28.2492	29.4407	25.6215	20.2551	29.4993	29.2726	29.7862	27.5705	25.1057		0.92638	0.0365622	0.118473		B0D7R1	Expressed protein	+	3.18291	0.00065628	0.000511475	CO4_SLCO	10.1472
B0DIA5	PLP-dependent transferase	27.6624	29.2643	24.1999		26.8192	24.3842	29.5624	30.6738	30.1096	28.9504	29.5732	30.6912	26.6242	26.0979	25.6259	27.6624	29.2643	24.1999	20.08	26.8192	24.3842	29.5624	30.6738	30.1096	28.9504	29.5732	30.6912	26.6242	26.0979	25.6259	27.0422	23.7611	30.1153	29.7382	26.116	+	1.82905	0.00382938	0.0148234		B0D8M4	ribosomal protein L35Ae	+	5.78558	1.63839e-06	0	CO4_SLCO	10.2906
B0DUH4	glycoside hydrolase family 24 protein	29.2047	25.8432	26.7867	31.3854	25.653	25.796				28.8441				26.4888	26.5616	29.2047	25.8432	26.7867	31.3854	25.653	25.796	20.5744	19.2251	20.8008	28.8441	22.3124	21.3371	21.292	26.4888	26.5616	27.2782	27.6115	20.2001	24.1645	24.7808		1.24948	0.015011	0.0563021		B0DQI9	glycoside hydrolase family 79 protein	+	1.64238	0.0227836	0.00584912	CO4_SLCO	7.22695
B0CUH4	Carboxypeptidase s	27.7083	28.5504	27.7212	26.7776	26.5697	28.9512	27.0175	26.5602	27.4662	30.3747	30.3126	28.0872	26.8931		23.4626	27.7083	28.5504	27.7212	26.7776	26.5697	28.9512	27.0175	26.5602	27.4662	30.3747	30.3126	28.0872	26.8931	21.1356	23.4626	27.9933	27.4328	27.0146	29.5915	23.8304	+	1.86308	0.00354362	0.0137063		B0D228	Belongs to the Nudix hydrolase family	+	2.79343	0.00160904	0.000771429	CO4_SLCO	5.99961
B0DBP2	Nascent polypeptide-associated complex subunit beta	24.4653	28.6179	27.7283	32.5374	32.5639	32.8658	32.3057	31.975	32.3223	30.863	30.9726	31.8887	32.332	27.7906	26.8753	24.4653	28.6179	27.7283	32.5374	32.5639	32.8658	32.3057	31.975	32.3223	30.863	30.9726	31.8887	32.332	27.7906	26.8753	26.9372	32.6557	32.201	31.2414	28.9993	+	2.06945	0.00228512	0.00852208		B0CQ68	Component of the eukaryotic translation initiation factor 3 (eIF-3) complex, which is involved in protein synthesis of a specialized repertoire of mRNAs and, together with other initiation factors, stimulates binding of mRNA and methionyl-tRNAi to the 40S ribosome. The eIF-3 complex specifically targets and initiates translation of a subset of mRNAs involved in cell proliferation	+	3.1874	0.00064953	0.000509091	CO4_SLCO	1.86856
B0CT72	DnaJ central domain	22.2069	25.1636	26.3528	31.684	30.5229	26.4664	31.0664	31.8199	31.8506	31.2528	31.9747	31.1708				22.2069	25.1636	26.3528	31.684	30.5229	26.4664	31.0664	31.8199	31.8506	31.2528	31.9747	31.1708	21.0847	20.2458	20.6498	24.5745	29.5578	31.579	31.4661	20.6601	+	4.63405	5.81395e-05	2.32249e-05		B0DYP0	Belongs to the FPP GGPP synthase family	+	5.03028	9.32643e-06	1.45e-05	CO4_SLCO	5.28084
B0D6D8	Elongation factor-2 kinase	26.7565	28.4935	28.7612	26.1212		26.723	28.753	28.3586	28.6753	28.0833	25.7661	28.3314	27.008	28.2894	28.6813	26.7565	28.4935	28.7612	26.1212	19.1923	26.723	28.753	28.3586	28.6753	28.0833	25.7661	28.3314	27.008	28.2894	28.6813	28.0037	24.0122	28.5956	27.3936	27.9929		0.90085	0.0391928	0.125646		B0DBR0	oligosaccharyl transferase delta subunit	+	4.62054	2.39584e-05	5.75e-05	CO4_SLCO	10.2521
B0D1A1	predicted protein	30.4098	31.308	30.008	29.8651	31.5549	32.4693	32.1707	30.8378	31.4576	30.6352	28.1312	30.9874	32.2165	31.6731	31.4703	30.4098	31.308	30.008	29.8651	31.5549	32.4693	32.1707	30.8378	31.4576	30.6352	28.1312	30.9874	32.2165	31.6731	31.4703	30.5753	31.2964	31.4887	29.9179	31.7866		0.626537	0.0923153	0.2363		B0CV22	glycoside hydrolase family 37 protein	+	5.08117	8.29522e-06	1.49e-05	CO4_SLCO	6.69223
B0CV79	40S ribosomal protein S19	31.5914	30.7942	31.1568	32.5579	32.862	32.3346	33.0102	32.5027	32.5453	31.236	30.2671	31.8493	33.122	32.2685	32.2372	31.5914	30.7942	31.1568	32.5579	32.862	32.3346	33.0102	32.5027	32.5453	31.236	30.2671	31.8493	33.122	32.2685	32.2372	31.1808	32.5848	32.6861	31.1175	32.5426	+	2.43465	0.00123645	0.00367576		B0D6H6	CipC1 protein, concanamycin induced protein C	+	5.08959	8.13605e-06	1.5e-05	CO4_SLCO	11.2076
B0CUF3	proline-rich protein	31.0906	30.1018	31.2053	30.036	28.6997	31.8026	29.8317	30.5715	30.5491	31.3946	30.2875	28.9536		29.0361	30.1839	31.0906	30.1018	31.2053	30.036	28.6997	31.8026	29.8317	30.5715	30.5491	31.3946	30.2875	28.9536	19.4225	29.0361	30.1839	30.7992	30.1794	30.3174	30.2119	26.2142		0.494985	0.147883	0.319901		B0CST0	Aldo/keto reductase family	+	3.8701	0.000134865	0.00020296	CO4_SLCO	8.26415
B0D1E3	DEAD-domain-containing protein	32.8473	31.8367	33.1627	32.2529	33.013	32.2377	33.5639	32.938	33.5097	32.0744	32.2888	33.101	32.8498	31.4765	32.985	32.8473	31.8367	33.1627	32.2529	33.013	32.2377	33.5639	32.938	33.5097	32.0744	32.2888	33.101	32.8498	31.4765	32.985	32.6156	32.5012	33.3372	32.4881	32.4371		0.425437	0.193465	0.375459		B0D8Q1	carbamoyl-phosphate synthase	+	5.5403	2.88205e-06	0	CO4_SLCO	7.55773
B0CPE4	cell division control/GTP binding protein	30.433	29.6496	30.2222	28.6899	32.1508	32.6593	32.6344	31.6986	32.4233	31.2356	30.8886	31.5985	29.3475	31.4214	30.6321	30.433	29.6496	30.2222	28.6899	32.1508	32.6593	32.6344	31.6986	32.4233	31.2356	30.8886	31.5985	29.3475	31.4214	30.6321	30.1016	31.1667	32.2521	31.2409	30.467		0.616623	0.0956462	0.241756		B0CSY3	mitochondrial NADH dehydrogenase	+	2.42285	0.00377705	0.00124694	CO4_SLCO	6.46106
B0DMU6	carbohydrate-binding module family 12 protein	32.8145	31.886	31.5374	27.8573	33.4268	33.074	31.4228	30.5971	31.0638	29.9095	27.8342	30.7652	30.6724	33.2236	31.935	32.8145	31.886	31.5374	27.8573	33.4268	33.074	31.4228	30.5971	31.0638	29.9095	27.8342	30.7652	30.6724	33.2236	31.935	32.0793	31.4527	31.0279	29.503	31.9437		0.403457	0.211143	0.394951		B0D8N7	Middle domain of eukaryotic initiation factor 4G (eIF4G)	+	2.84451	0.00143052	0.000733045	CO4_SLCO	7.09615
B0D7L8	IMP dehydrogenase	31.5176	30.98	30.9647	29.7114	29.7373	31.727	31.4618	31.3441	31.1	30.9529	30.8945	31.0613	32.1273	31.814	30.1393	31.5176	30.98	30.9647	29.7114	29.7373	31.727	31.4618	31.3441	31.1	30.9529	30.8945	31.0613	32.1273	31.814	30.1393	31.1541	30.3919	31.302	30.9696	31.3602		0.289231	0.340225	0.51377		B0CP57	40S ribosomal protein S27	+	4.62136	2.39132e-05	5.76e-05	CO4_SLCO	8.28958
B0D3J2	anthranilate synthase component				25.9687	24.1124		28.8342	29.0899	29.3261	28.8384	29.5822	28.3774		25.0034	26.8568	21.305	20.2119	21.2314	25.9687	24.1124	20.1628	28.8342	29.0899	29.3261	28.8384	29.5822	28.3774	19.3309	25.0034	26.8568	20.9161	23.4146	29.0834	28.9327	23.7304	+	2.41757	0.00126034	0.00382322		B0DZ39	cytochrome b5	+	3.43109	0.000370604	0.000341198	CO4_SLCO	7.85633
B0DMN8	DUF757-domain-containing protein	26.1678	21.9609	24.1988	30.5024	29.8347	30.1949	31.6429	31.3818	31.3592	28.8259	26.1428	29.0155				26.1678	21.9609	24.1988	30.5024	29.8347	30.1949	31.6429	31.3818	31.3592	28.8259	26.1428	29.0155	21.0045	19.9616	20.0086	24.1092	30.1773	31.4613	27.9948	20.3249	+	5.48948	1.97044e-05	3.23978e-06		B0DAD8	serum paraoxonase arylesterase 2	+	2.43832	0.00364488	0.00122811	CO4_SLCO	7.08863
B0CND3	t-complex protein 1	27.627	25.0864	27.7242	30.6533	31.1528	28.2031	31.3039	31.9143	31.965	26.9529	30.1942	31.7842	27.4994	26.7561	24.5525	27.627	25.0864	27.7242	30.6533	31.1528	28.2031	31.3039	31.9143	31.965	26.9529	30.1942	31.7842	27.4994	26.7561	24.5525	26.8125	30.0031	31.7277	29.6438	26.2693	+	1.98795	0.00265597	0.0102813		B0CVV3	mitochondrial alternative oxidase	+	2.90076	0.00125672	0.000681481	CO4_SLCO	7.23264
B0CQR2	RAB small monomeric GTPase	26.6445	26.8226	24.985	30.9738	29.724	30.3425	31.3565	30.4442	31.1572	30.0773	28.247	30.59	22.1166	30.8753	30.6054	26.6445	26.8226	24.985	30.9738	29.724	30.3425	31.3565	30.4442	31.1572	30.0773	28.247	30.59	22.1166	30.8753	30.6054	26.1507	30.3468	30.9859	29.6381	27.8658		0.802863	0.0521324	0.157448		B0CU78	gamma-glutamyl phosphate reductase	+	3.85441	0.000139825	0.000201258	CO4_SLCO	7.56141
B0CTG9	60S ribosomal protein L11	33.1141	33.1558	33.2174	34.4558	34.2693	34.2605	33.187	32.9404	33.8232	31.9486	31.3711	31.5782	25.7458	33.2044	34.0182	33.1141	33.1558	33.2174	34.4558	34.2693	34.2605	33.187	32.9404	33.8232	31.9486	31.3711	31.5782	25.7458	33.2044	34.0182	33.1624	34.3285	33.3168	31.6326	30.9895		0.475973	0.158929	0.334216		B0CRD7	E2 ubiquitin-conjugating enzyme	+	1.36211	0.0434401	0.0113674	CO4_SLCO	3.68856
B0CSE4	Belongs to the peptidase M49 family	30.8458	31.0115	29.7747	31.4802	30.6991	30.883	31.4341	31.5141	31.8797	30.704	30.5767	30.6096	30.5225	30.1724	29.8772	30.8458	31.0115	29.7747	31.4802	30.6991	30.883	31.4341	31.5141	31.8797	30.704	30.5767	30.6096	30.5225	30.1724	29.8772	30.544	31.0207	31.6093	30.6301	30.1907	+	1.90424	0.00322244	0.012467		B0DMR8	Protein of unknown function (DUF410)	+	4.86203	1.37396e-05	2.63e-05	CO4_SLCO	5.37711
B0CNE9	Calreticulin family	29.1455	30.2592	28.6338	21.8134	27.3682	27.6218	30.1632	29.3175	28.7274	26.981	25.9493	28.0047	28.1556	30.3137	27.6682	29.1455	30.2592	28.6338	21.8134	27.3682	27.6218	30.1632	29.3175	28.7274	26.981	25.9493	28.0047	28.1556	30.3137	27.6682	29.3462	25.6011	29.4027	26.9783	28.7125		1.05842	0.0249187	0.0874138		B0CQP6	NAD(P)-binding protein	+	5.39875	3.99256e-06	1.83e-05	CO4_SLCO	5.6621
B0DQ37	Protein of unknown function (DUF3429)	25.8711	26.7236	22.7057	27.616	24.8586	26.1611	27.8076	28.4162	28.3925	25.9368	26.6299	28.0428	25.9335	28.726	27.3497	25.8711	26.7236	22.7057	27.616	24.8586	26.1611	27.8076	28.4162	28.3925	25.9368	26.6299	28.0428	25.9335	28.726	27.3497	25.1001	26.2119	28.2054	26.8698	27.3364		0.824615	0.048893	0.149756		B0CPC3	Vacuolar ATP synthase subunit C	+	2.38692	0.00410283	0.00131731	CO4_SLCO	7.129
B0CV55	elongation factor-2 kinase	30.747	28.4002	29.5175		27.7819	28.0443	30.3359	29.2542	29.9688	28.0004	26.826	28.0036	25.7821	24.9804	27.2308	30.747	28.4002	29.5175	20.6953	27.7819	28.0443	30.3359	29.2542	29.9688	28.0004	26.826	28.0036	25.7821	24.9804	27.2308	29.5549	25.5072	29.853	27.61	25.9978		1.08578	0.0228575	0.0820759		B0D9K9	RNA recognition motif	+	3.17392	0.000670001	0.000508972	CO4_SLCO	5.5104
B0DXX4	expansin family protein	27.883	26.7767		23.912	27.4265	29.0173	27.1225	28.6716	28.1229	28.151	27.2539	26.1377		26.1991	27.9753	27.883	26.7767	20.4225	23.912	27.4265	29.0173	27.1225	28.6716	28.1229	28.151	27.2539	26.1377	20.3907	26.1991	27.9753	25.0274	26.7853	27.9724	27.1809	24.855		0.213262	0.468856	0.611982		B0CR88	membrane-associated proteins in eicosanoid and glutathione metabolism	+	3.90949	0.000123172	0.00017094	CO4_SLCO	8.03743
B0DA56	glycosyltransferase family 20 protein	24.608	29.7129	29.2427	27.0381	29.9182	28.1744	30.3291	30.6187	30.4396	26.4518	28.4505	29.1882	30.6109	26.3329	30.5316	24.608	29.7129	29.2427	27.0381	29.9182	28.1744	30.3291	30.6187	30.4396	26.4518	28.4505	29.1882	30.6109	26.3329	30.5316	27.8545	28.3769	30.4625	28.0302	29.1585		0.321121	0.297633	0.477396		B0D2P7	Pleckstrin homology domain	+	2.25804	0.00552025	0.00163387	CO4_SLCO	5.61991
B0D2X6	ras-domain-containing protein	29.0839	30.216	28.6749	30.7289	31.4641	31.6018	31.563	30.9237	31.0614	31.0073	30.6052	30.2602	19.5708	30.5918	30.7377	29.0839	30.216	28.6749	30.7289	31.4641	31.6018	31.563	30.9237	31.0614	31.0073	30.6052	30.2602	19.5708	30.5918	30.7377	29.3249	31.2649	31.1827	30.6243	26.9668		0.412503	0.203705	0.38681		B0D0J4	Electron transfer flavoprotein-ubiquinone oxidoreductase, 4Fe-4S	+	2.36944	0.00427131	0.00134922	CO4_SLCO	6.63277
B0D4F1	thaumatin-like protein	27.901	28.1587	29.138				26.3357	26.8559	25.6096	28.6831	28.7884	25.5275	34.1	30.3867	25.6199	27.901	28.1587	29.138	20.7907	20.7907	19.7065	26.3357	26.8559	25.6096	28.6831	28.7884	25.5275	34.1	30.3867	25.6199	28.3992	20.4293	26.2671	27.6663	30.0355	+	2.61782	0.000973545	0.0024109		B0D6R6	alpha-aminoadipate reductase Lys1p	+	4.87822	1.32368e-05	1.32e-05	CO4_SLCO	7.29752
B0DYJ2	TB2/DP1, HVA22 family	29.0702	30.1891	29.38	28.5583	26.3237	28.6703	30.8955	30.8978	30.3904	28.8627	26.564	29.5531	31.4389	29.2786	32.2347	29.0702	30.1891	29.38	28.5583	26.3237	28.6703	30.8955	30.8978	30.3904	28.8627	26.564	29.5531	31.4389	29.2786	32.2347	29.5465	27.8507	30.7279	28.3266	30.9841	+	1.52631	0.00764736	0.0297641		B0DI78	Secretory component protein SHR3	+	1.99671	0.0100761	0.00261167	CO4_SLCO	7.20914
B0DQ57	predicted protein	36.2654	36.7765	36.2302	39.8626	36.3393	35.3422	35.0981	35.0065	34.6195	34.5711	33.9856	34.6919	32.7825	37.9077	34.2923	36.2654	36.7765	36.2302	39.8626	36.3393	35.3422	35.0981	35.0065	34.6195	34.5711	33.9856	34.6919	32.7825	37.9077	34.2923	36.424	37.1814	34.908	34.4162	34.9942		0.595817	0.102932	0.253619		B0DTH0	NAD-binding protein	+	3.45013	0.000354707	0.000322936	CO4_SLCO	6.73814
B0D0U4	Methylthioribose-1-phosphate isomerase				28.0353	28.6343	26.2084	30.2617	29.7314	30.0566	26.9536	26.7552	28.3862	28.4676	25.4956		20.2402	20.5446	20.6237	28.0353	28.6343	26.2084	30.2617	29.7314	30.0566	26.9536	26.7552	28.3862	28.4676	25.4956	19.1537	20.4695	27.626	30.0166	27.365	24.3723	+	2.4415	0.00121481	0.00361826		B0DZ55	Alcohol dehydrogenase GroES-like domain	+	6.18342	6.5551e-07	0	CO4_SLCO	8.59983
B0DAJ0	DEAD-domain-containing protein	29.2385	29.3946	30.3044	25.8568	28.0043	29.7344	31.0986	30.0111	30.4815	28.344	28.3321	29.7706	30.8906	29.2439	29.0351	29.2385	29.3946	30.3044	25.8568	28.0043	29.7344	31.0986	30.0111	30.4815	28.344	28.3321	29.7706	30.8906	29.2439	29.0351	29.6459	27.8652	30.5304	28.8156	29.7232		0.966833	0.0322726	0.107936		B0D1M7	FKBP-type peptidyl-prolyl cis-trans isomerase	+	7.25828	5.51724e-08	0	CO4_SLCO	8.47587
B0CY04	Mov34-domain-containing protein	29.9782	27.0798	27.121	30.0071	30.1318	30.3497	31.4268	31.038	31.1716	29.1715	27.4964	29.4249				29.9782	27.0798	27.121	30.0071	30.1318	30.3497	31.4268	31.038	31.1716	29.1715	27.4964	29.4249	19.6095	20.5286	20.1758	28.0597	30.1629	31.2121	28.6976	20.1047	+	6.54277	0	2.86568e-07		B0DLC3	26S proteasome regulatory complex, ATPase RPT6	+	6.54816	2.83032e-07	0	CO4_SLCO	12.2645
B0E087	ectomycorrhiza-regulated small secreted protein				28.76	26.7322	27.8201	29.8765	30.0881	29.3294	29.396	28.245	27.8987	27.9223	26.2751	27.5767	21.5123	19.8238	20.3837	28.76	26.7322	27.8201	29.8765	30.0881	29.3294	29.396	28.245	27.8987	27.9223	26.2751	27.5767	20.5733	27.7708	29.7647	28.5132	27.2581	+	6.18571	0	6.52058e-07		B0D9M0	leucine-tRNA ligase	+	4.77247	1.6886e-05	3.69e-05	CO4_SLCO	4.37664
B0DRR1	predicted protein				28.76	26.7322	27.8201	29.8765	30.0881	29.3294	29.396	28.245	27.8987	27.9223	26.2751	27.5767	21.335	21.1997	21.0124	28.76	26.7322	27.8201	29.8765	30.0881	29.3294	29.396	28.245	27.8987	27.9223	26.2751	27.5767	21.1824	27.7708	29.7647	28.5132	27.2581	+	6.37807	0	4.18727e-07		B0CR81	aminoimidazole ribonucleotide synthetase	+	4.7903	1.62069e-05	2.5e-05	CO4_SLCO	7.32282
B0CYG8	mitochondrial NAD-dependent isocitrate dehydrogenase subunit 1 precursor	30.9977	31.7363	30.2842	30.9308	31.0064	31.9916	32.4231	32.258	32.239	31.0492	30.676	31.5343	27.8312	31.9954	31.4517	30.9977	31.7363	30.2842	30.9308	31.0064	31.9916	32.4231	32.258	32.239	31.0492	30.676	31.5343	27.8312	31.9954	31.4517	31.0061	31.3096	32.3067	31.0865	30.4261		0.40624	0.208794	0.392428		B0CU14	DnaJ-domain-containing protein	+	4.78611	1.6364e-05	2.48e-05	CO4_SLCO	6.22599
B0D7J1	3-deoxy-7-phosphoheptulonate synthase			27.4029	29.1842	27.0327	28.1843	30.854	29.6424	30.9921	27.8265	27.3691	28.9463	28.9515	27.9355	26.9347	22.2037	21.2261	27.4029	29.1842	27.0327	28.1843	30.854	29.6424	30.9921	27.8265	27.3691	28.9463	28.9515	27.9355	26.9347	23.6109	28.1337	30.4962	28.0473	27.9406	+	2.11272	0.0021302	0.00771407		B0CQV6	Sm-like ribonucleo protein	+	2.68833	0.00204962	0.000921811	CO4_SLCO	6.65714
B0CVS2	prohibitin homologues	29.4448	32.0444	30.7199	28.3838	32.473	32.1957	33.2399	32.5656	32.9059	31.0229	29.7111	31.9578	28.3605	30.1676	29.7115	29.4448	32.0444	30.7199	28.3838	32.473	32.1957	33.2399	32.5656	32.9059	31.0229	29.7111	31.9578	28.3605	30.1676	29.7115	30.7364	31.0175	32.9038	30.8973	29.4132		0.976441	0.0313605	0.105575		B0D3M7	cyclase-associated protein	+	4.37105	4.25545e-05	7.16e-05	CO4_SLCO	7.06917
B0D3U2	vitamin B6 biosynthesis protein	29.1152	28.7443	27.6708	28.0084	30.9448	31.3854	30.9319	30.5673	30.6871	29.2307	26.1846	31.2882	29.2127	27.3361	28.7068	29.1152	28.7443	27.6708	28.0084	30.9448	31.3854	30.9319	30.5673	30.6871	29.2307	26.1846	31.2882	29.2127	27.3361	28.7068	28.5101	30.1129	30.7288	28.9011	28.4185		0.513898	0.138152	0.306268		B0D5K3	predicted protein	+	4.89596	1.2707e-05	1.33e-05	CO4_SLCO	3.15419
B0DA94	mitochondrial protein	29.3964	28.4864	29.3092	29.0992	28.9826	30.5303	30.2386	30.2353	30.1791	29.4815	29.2098	29.6538		30.3103	29.8401	29.3964	28.4864	29.3092	29.0992	28.9826	30.5303	30.2386	30.2353	30.1791	29.4815	29.2098	29.6538	20.1096	30.3103	29.8401	29.064	29.5374	30.2177	29.4484	26.7533		0.245131	0.41119	0.568681		B0CPP0	nadh-ubiquinone oxidoreductase 21.3 kda subunit	+	3.19596	0.00063685	0.000505824	CO4_SLCO	5.3331
B0D0A1	Alanine--tRNA ligase	27.7017	26.8902	27.2935	26.28	27.4693	28.0442	30.5168	30.8822	30.5083	30.0625	29.2073	29.1576		30.5791	30.6918	27.7017	26.8902	27.2935	26.28	27.4693	28.0442	30.5168	30.8822	30.5083	30.0625	29.2073	29.1576	17.8774	30.5791	30.6918	27.2951	27.2645	30.6358	29.4758	26.3828		0.278809	0.355299	0.526249		B0D4P9	DUF543-domain-containing protein	+	1.99693	0.010071	0.00261693	CO4_SLCO	11.7993
B0DX28	manganese superoxide dismutase	34.9858	37.0591	35.9795	37.5138	37.6789	36.8874	36.4704	35.9249	36.3041	35.3146	34.4963	36.047	38.0681	37.1019	35.6873	34.9858	37.0591	35.9795	37.5138	37.6789	36.8874	36.4704	35.9249	36.3041	35.3146	34.4963	36.047	38.0681	37.1019	35.6873	36.0081	37.36	36.2331	35.286	36.9524		1.12271	0.0208319	0.0753863		B0DK97	calcium-dependent protein serine/threonine phosphatase	+	2.84164	0.00143999	0.000731988	CO4_SLCO	7.80832
B0DD76	Belongs to the GST superfamily	32.9089	33.3845	32.0177	36.9502	33.6199	32.6805	32.7741	33.343	32.6467	33.9727	33.6983	32.5133	34.5991	31.545	31.6623	32.9089	33.3845	32.0177	36.9502	33.6199	32.6805	32.7741	33.343	32.6467	33.9727	33.6983	32.5133	34.5991	31.545	31.6623	32.7704	34.4169	32.9213	33.3947	32.6021		0.286776	0.343761	0.516683		B0CRR7	GTP-binding protein RAB5	+	3.79012	0.000162135	0.000221766	CO4_SLCO	5.03692
B0D6I2	ribose-5-phosphate isomerase	31.262	32.2863	30.0719	27.8646	31.4844	31.897	31.1849	30.424	31.0991	30.1332	28.437	30.3259	22.7937	31.0492	30.9577	31.262	32.2863	30.0719	27.8646	31.4844	31.897	31.1849	30.424	31.0991	30.1332	28.437	30.3259	22.7937	31.0492	30.9577	31.2067	30.4153	30.9027	29.632	28.2669		0.213541	0.468517	0.611588		B0CNJ6	YjgF-like protein	+	4.97919	1.04908e-05	1.4e-05	CO4_SLCO	7.83609
B0D495	dihydrolipoamide succinyltransferase	29.1748	30.3407	29.2793	29.469	29.4555	29.0194	30.7289	29.9837	30.5212	31.401	30.2686	31.8943	27.3753	30.0949	29.3989	29.1748	30.3407	29.2793	29.469	29.4555	29.0194	30.7289	29.9837	30.5212	31.401	30.2686	31.8943	27.3753	30.0949	29.3989	29.5982	29.3146	30.4113	31.1879	28.9564	+	1.3606	0.0113632	0.0435912		B0DSG8	epsin domain-containing protein	+	1.54007	0.0288358	0.00736486	CO4_SLCO	8.08821
B0CWU6	ribonucleotide reductase alpha subunit	29.0595	23.9841	30.2205		26.791	28.6062	31.5356	30.7224	31.156	27.7113	27.625	28.9457	28.2778	26.5222		29.0595	23.9841	30.2205	20.3186	26.791	28.6062	31.5356	30.7224	31.156	27.7113	27.625	28.9457	28.2778	26.5222	19.7382	27.7547	25.2386	31.138	28.094	24.8461		0.725576	0.0670372	0.188115		B0DLG1	zf-PARP-domain-containing protein	+	3.69303	0.000202755	0.000237624	CO4_SLCO	9.15395
B0DWT9	protein disulfide isomerase	28.7449	29.5275	30.0109	31.2539	30.3224	31.7472	31.4652	30.0532	31.1465	29.6914	29.6794	30.1616	31.9526	29.9235	29.7623	28.7449	29.5275	30.0109	31.2539	30.3224	31.7472	31.4652	30.0532	31.1465	29.6914	29.6794	30.1616	31.9526	29.9235	29.7623	29.4278	31.1078	30.8883	29.8442	30.5462		0.950806	0.0339961	0.111994		B0CRN7	isocitrate lyase	+	5.39828	3.99683e-06	1.83e-05	CO4_SLCO	6.81851
B0D7V3	long-chain-fatty-acid-CoA-ligase	28.8338	27.2922					30.9954	31.3416	31.3597	29.1781	30.4505	30.7747				28.8338	27.2922	20.964	20.5001	21.3978	20.2246	30.9954	31.3416	31.3597	29.1781	30.4505	30.7747	22.5042	20.2701	21.7844	25.6966	20.7075	31.2323	30.1344	21.5196	+	3.78576	0.000221311	0.000163772		B0D7N6	Belongs to the class-I aminoacyl-tRNA synthetase family	+	3.62632	0.000236416	0.000265107	CO4_SLCO	5.15543
B0D843	glutathione S-transferase	23.2103		22.8687	36.0255	32.1683	27.7496				32.6044	32.6665	31.694	33.3215	31.178	29.2871	23.2103	19.488	22.8687	36.0255	32.1683	27.7496	21.652	19.6335	20.8756	32.6044	32.6665	31.694	33.3215	31.178	29.2871	21.8557	31.9811	20.7204	32.3217	31.2622	+	3.9315	0.000164502	0.000117086		B0CXF6	FAD/NAD(P)-binding domain-containing protein	+	4.05045	8.90332e-05	0.000146119	CO4_SLCO	4.04508
B0DIK0	Belongs to the DEAD box helicase family	28.9099	29.1867	29.6929	22.8655	28.7127	29.91	30.8356	30.2849	30.9535	28.2302	27.1919	29.5532	29.3445	30.3901	29.8133	28.9099	29.1867	29.6929	22.8655	28.7127	29.91	30.8356	30.2849	30.9535	28.2302	27.1919	29.5532	29.3445	30.3901	29.8133	29.2632	27.1627	30.6913	28.3251	29.8493		0.659023	0.0827538	0.219269		B0CP50	L domain-like protein	+	4.23688	5.7959e-05	0.000116788	CO4_SLCO	7.69161
B0D8W1	60S ribosomal protein L12	31.5688	29.1208	30.5003	30.4979	31.4886	31.2651	31.9404	31.1928	31.6136	30.1362	29.1321	31.2523		30.0243	28.6744	31.5688	29.1208	30.5003	30.4979	31.4886	31.2651	31.9404	31.1928	31.6136	30.1362	29.1321	31.2523	19.2853	30.0243	28.6744	30.3966	31.0839	31.5823	30.1735	25.9947		0.76494	0.0588374	0.171815		B0DIP1	DJ-1/PfpI family	+	1.46641	0.0341658	0.00880848	CO4_SLCO	6.35366
B0DVC0	predicted protein	30.9359	29.448	30.5219	28.1142	28.6251	28.8521	29.5199	28.4177	29.0951	29.0144	27.0122	28.9868		30.4296	28.815	30.9359	29.448	30.5219	28.1142	28.6251	28.8521	29.5199	28.4177	29.0951	29.0144	27.0122	28.9868	20.7217	30.4296	28.815	30.302	28.5305	29.0109	28.3378	26.6554		0.293459	0.334106	0.508793		B0DPY9	probable ubiquitin/ribosomal protein S27a fusion protein	+	2.62703	0.0023603	0.000957447	CO4_SLCO	3.94102
B0DCH5	Translational activator gcn1	23.9844		26.0123	24.0952	25.2052	26.2852	27.6326	29.3754	27.8407	24.2112		26.5502		26.6095	26.9392	23.9844	21.1903	26.0123	24.0952	25.2052	26.2852	27.6326	29.3754	27.8407	24.2112	21.076	26.5502	20.4865	26.6095	26.9392	23.729	25.1952	28.2829	23.9458	24.6784		0.672407	0.0790452	0.212615		B0CY84	mitochondrial carrier	+	2.55413	0.0027917	0.00108052	CO4_SLCO	3.90202
B0CUZ5	Sterile alpha motif.	29.6036	29.6377	30.0035	27.5179	28.1172	29.3357	30.5645	30.5416	30.3183	29.416	27.6108	28.1012		28.2491	30.2655	29.6036	29.6377	30.0035	27.5179	28.1172	29.3357	30.5645	30.5416	30.3183	29.416	27.6108	28.1012	21.3912	28.2491	30.2655	29.7482	28.3236	30.4748	28.376	26.6353		0.519781	0.135043	0.302147		B0CS94	protein phosphatase 2A regulatory B subunit	+	4.97077	1.06962e-05	1.39e-05	CO4_SLCO	4.00807
B0CRH1	20S proteasome subunit beta 3	29.6521	29.4871		28.9815	28.1714	28.4598	30.1993	30.3026	29.7191	28.0766	28.315	28.5203	30.5077	25.3088		29.6521	29.4871	20.0851	28.9815	28.1714	28.4598	30.1993	30.3026	29.7191	28.0766	28.315	28.5203	30.5077	25.3088	20.9345	26.4081	28.5376	30.0736	28.304	25.5837		0.302449	0.322035	0.498369		B0D9Y5	Signal sequence receptor alpha chain	+	2.81912	0.00151663	0.000758621	CO4_SLCO	5.33395
B0DUC4	ArfGap-domain-containing protein	23.6448	27.6973	28.1549	24.442	23.3575	24.6801	27.6466	25.7702	26.9493	28.4221	28.9091	28.568		27.4738	28.141	23.6448	27.6973	28.1549	24.442	23.3575	24.6801	27.6466	25.7702	26.9493	28.4221	28.9091	28.568	19.9127	27.4738	28.141	26.499	24.1599	26.7887	28.6331	25.1758		0.570364	0.112418	0.268928		B0D5A4	HMGL-like	+	2.79157	0.00161597	0.000776034	CO4_SLCO	5.14313
B0D360	adenylate kinase 1	31.049	31.7136	31.3326	30.4544	31.7182	32.5685	30.352	30.2224	30.5431	31.3992	29.8655	31.4166	30.3064	32.9069	33.2158	31.049	31.7136	31.3326	30.4544	31.7182	32.5685	30.352	30.2224	30.5431	31.3992	29.8655	31.4166	30.3064	32.9069	33.2158	31.3651	31.5803	30.3725	30.8938	32.143		0.550987	0.120575	0.281198		B0DAB2	SH3-domain-containing protein	+	5.59171	2.56031e-06	0	CO4_SLCO	7.39312
B0DBT5	60S ribosomal protein	32.5918	32.4037	32.1668	29.0659	31.2519	33.083	31.7944	31.1016	31.6307	31.3334	30.9054	30.8114	24.6032	31.6737	29.8313	32.5918	32.4037	32.1668	29.0659	31.2519	33.083	31.7944	31.1016	31.6307	31.3334	30.9054	30.8114	24.6032	31.6737	29.8313	32.3874	31.1336	31.5089	31.0167	28.7028		0.594688	0.103186	0.25428		B0DBH5	delta-sterol C-methyltransferase	+	6.57004	2.6913e-07	0	CO4_SLCO	8.05749
B0DQH5	glycoside hydrolase family 18 protein	32.5844	31.4417	31.6234	31.1118	31.2328	31.6132	30.3088	29.6133	30.5356	31.9859	28.5368	29.6021	31.5041	33.6448	34.7075	32.5844	31.4417	31.6234	31.1118	31.2328	31.6132	30.3088	29.6133	30.5356	31.9859	28.5368	29.6021	31.5041	33.6448	34.7075	31.8832	31.3193	30.1525	30.0416	33.2855	+	1.51457	0.00780333	0.0305792		B0DBD8	predicted protein	+	2.17571	0.0066725	0.00187281	CO4_SLCO	4.65634
B0DKS3	60S ribosomal protein L8	32.0442	32.038	32.3089	34.0648	34.0935	33.7738	33.926	33.6866	33.6976	32.1748	31.8439	32.973	32.954	32.7834	33.2221	32.0442	32.038	32.3089	34.0648	34.0935	33.7738	33.926	33.6866	33.6976	32.1748	31.8439	32.973	32.954	32.7834	33.2221	32.1304	33.9773	33.7701	32.3306	32.9865	+	4.25221	0.000117647	5.5949e-05		B0CV84	Prolyl oligopeptidase family	+	3.77571	0.000167605	0.000220408	CO4_SLCO	9.24731
B0DVC8	Methylthioadenosine phosphorylase	27.9656	30.451	27.2307	28.9355	30.3246	30.5594	30.6989	30.2377	30.5406	28.5952	27.4473	29.3741	29.6542	29.8843	28.7122	27.9656	30.451	27.2307	28.9355	30.3246	30.5594	30.6989	30.2377	30.5406	28.5952	27.4473	29.3741	29.6542	29.8843	28.7122	28.5491	29.9398	30.4924	28.4722	29.4169		0.885852	0.0409911	0.130061		B0E0F4	Zinc finger, C2H2 type	+	4.66058	2.18486e-05	4.71e-05	CO4_SLCO	8.08299
B0CS79	Sm-like ribonucleo protein	31.7346	31.3258	30.8622	28.6812	30.4976	31.0741	30.5371	28.8932	30.2646	28.8713	26.7521	28.9332	26.7787		26.0616	31.7346	31.3258	30.8622	28.6812	30.4976	31.0741	30.5371	28.8932	30.2646	28.8713	26.7521	28.9332	26.7787	20.1322	26.0616	31.3075	30.0843	29.8983	28.1855	24.3241	+	2.08949	0.00218487	0.00813778		B0CRJ1	Lumazine-binding protein	+	3.37238	0.000424247	0.000389381	CO4_SLCO	6.07449
B0E252	Caspase domain	26.1329	29.2359	24.5463	30.4431	30.8507	28.4543	30.9598	30.68	30.2442	30.6954	31.3983	30.4732	20.6864	32.2984	30.5378	26.1329	29.2359	24.5463	30.4431	30.8507	28.4543	30.9598	30.68	30.2442	30.6954	31.3983	30.4732	20.6864	32.2984	30.5378	26.6384	29.916	30.628	30.8556	27.8409		0.387434	0.225242	0.409794		B0D5S3	translation initiation factor activity	+	6.12862	7.43678e-07	0	CO4_SLCO	5.44553
B0CQG1	Component of the eukaryotic translation initiation factor 3 (eIF-3) complex, which is involved in protein synthesis and, together with other initiation factors, stimulates binding of mRNA and methionyl-tRNAi to the 40S ribosome	24.986	23.8997	26.4655	24.1303	27.393	26.3751	28.9362	28.6701	28.6356	25.262	27.5516	28.1568		24.7325	24.9703	24.986	23.8997	26.4655	24.1303	27.393	26.3751	28.9362	28.6701	28.6356	25.262	27.5516	28.1568	19.8135	24.7325	24.9703	25.1171	25.9661	28.7473	26.9901	23.1721	+	1.53828	0.00740928	0.028955		B0DQB9	Plays an important role in the de novo pathway and in the salvage pathway of purine nucleotide biosynthesis. Catalyzes the first	+	5.13925	7.25686e-06	1.54e-05	CO4_SLCO	4.89895
B0DHC9	predicted protein	24.9588			34.1515	30.0668	28.5059	29.5553	29.2413	31.3256	32.9219	32.1848	31.4918	21.668		31.2256	24.9588	21.8136	20.6138	34.1515	30.0668	28.5059	29.5553	29.2413	31.3256	32.9219	32.1848	31.4918	21.668	19.4627	31.2256	22.4621	30.9081	30.0407	32.1995	24.1188	+	1.81119	0.00400377	0.0154457		B0D9J1	urease	+	4.33353	4.63946e-05	9.11e-05	CO4_SLCO	4.01068
B0CSJ6	barwin-like endoglucanase	22.0545	30.1699	29.3536	27.6728	28.5702	29.2363	30.6803	30.2091	30.7658	31.2458	29.0103	30.1828	31.9038	29.0923	30.4847	22.0545	30.1699	29.3536	27.6728	28.5702	29.2363	30.6803	30.2091	30.7658	31.2458	29.0103	30.1828	31.9038	29.0923	30.4847	27.1927	28.4931	30.5517	30.1463	30.4936		0.509066	0.140385	0.309695		B0D1J6	aldehyde dehydrogenase	+	2.57328	0.00267131	0.00104849	CO4_SLCO	7.33893
B0DA04	actin-related protein Arp3				24.9715	26.3351		29.3959	29.7718	29.7926	28.4434	28.9965	28.6018	26.0713		24.8514	20.5902	18.3682	20.609	24.9715	26.3351	20.8836	29.3959	29.7718	29.7926	28.4434	28.9965	28.6018	26.0713	20.2768	24.8514	19.8558	24.0634	29.6535	28.6806	23.7332	+	3.17886	0.000510638	0.000662427		B0DV56	Protein of unknown function (DUF4246)	+	2.606	0.00247739	0.000973684	CO4_SLCO	9.48507
B0DKD0	CRAL/TRIO, N-terminal domain	29.2324	29.2212	30.825	30.6725	31.1467	32.3068	32.3705	32.0757	32.0958	29.7442	29.4495	30.9639	32.7537	28.9953	28.9391	29.2324	29.2212	30.825	30.6725	31.1467	32.3068	32.3705	32.0757	32.0958	29.7442	29.4495	30.9639	32.7537	28.9953	28.9391	29.7596	31.3753	32.1807	30.0525	30.2294		0.859258	0.0443019	0.138274		B0CRE6	P-loop containing nucleoside triphosphate hydrolase protein	+	4.0925	8.08168e-05	0.00012993	CO4_SLCO	4.29713
B0CVW3	Belongs to the cullin family	29.5894	30.8571	29.7945	30.124	29.6891	30.8227	31.1834	31.0976	31.1604	29.4378	29.3889	30.7323	19.9271	30.41	30.0227	29.5894	30.8571	29.7945	30.124	29.6891	30.8227	31.1834	31.0976	31.1604	29.4378	29.3889	30.7323	19.9271	30.41	30.0227	30.0803	30.2119	31.1471	29.853	26.7866		0.398537	0.215158	0.39945		B0DTW2	NMDA receptor-regulated protein 1	+	4.17074	6.74937e-05	0.000134293	CO4_SLCO	6.79942
B0E1A0	actin-like ATPase domain-containing protein	24.0813		24.7197	20.7499	28.6563	28.9286	30.4537	29.3744	29.9351	28.261	27.589	29.3186	29.9426	25.9566		24.0813	20.0658	24.7197	20.7499	28.6563	28.9286	30.4537	29.3744	29.9351	28.261	27.589	29.3186	29.9426	25.9566	18.3881	22.9556	26.1116	29.9211	28.3895	24.7624		0.70005	0.0722416	0.199503		B0D3U6	hydroxyacylglutathione hydrolase	+	3.06745	0.000856141	0.000544601	CO4_SLCO	4.8835
B0CW06	predicted protein	28.1746	27.4615	26.4833	27.6947	25.0298	27.1045	26.6132	28.327	28.3921	28.0804	27.135	26.9305		27.5167	25.5838	28.1746	27.4615	26.4833	27.6947	25.0298	27.1045	26.6132	28.327	28.3921	28.0804	27.135	26.9305	19.0164	27.5167	25.5838	27.3731	26.6097	27.7774	27.3819	24.0389		0.533697	0.128784	0.292619		B0DBF8	phosphopantothenate-cysteine ligase	+	3.2639	0.000544629	0.000477816	CO4_SLCO	5.69286
B0DAZ4	proliferating cell nuclear antigen	30.9295	29.9163	31.7556	29.5531	27.5983	29.5295	32.5534	29.0611	32.3389	27.8506	27.064	28.5342	27.5769	28.5695	27.7022	30.9295	29.9163	31.7556	29.5531	27.5983	29.5295	32.5534	29.0611	32.3389	27.8506	27.064	28.5342	27.5769	28.5695	27.7022	30.8671	28.8936	31.3178	27.8163	27.9495	+	1.98262	0.0026987	0.0104083		B0DZZ3	eukaryotic translation initiation factor 3 subunit 6	+	5.49001	3.23586e-06	1.98e-05	CO4_SLCO	4.45347
B0D8V0	predicted protein	31.3351	32.6698	30.1918	35.0157	34.7506	33.5367	33.2235	33.2046	32.8846	32.6021	31.4219	32.8054	31.2268	33.8899	33.4422	31.3351	32.6698	30.1918	35.0157	34.7506	33.5367	33.2235	33.2046	32.8846	32.6021	31.4219	32.8054	31.2268	33.8899	33.4422	31.3989	34.4343	33.1042	32.2765	32.853	+	1.43973	0.0094008	0.0363304		B0E0Y1	Cwf15/Cwc15 cell cycle control protein	+	6.70317	1.98075e-07	0	CO4_SLCO	9.172
B0CPN8	ribosomal protein S9	32.5183	32.4036	33.0443	32.8862	33.1185	34.5246	33.4917	33.4499	33.3353	29.1359	28.4622	31.5269		32.5321	31.7275	32.5183	32.4036	33.0443	32.8862	33.1185	34.5246	33.4917	33.4499	33.3353	29.1359	28.4622	31.5269	18.7767	32.5321	31.7275	32.6554	33.5098	33.4256	29.7084	27.6788		0.602142	0.100656	0.249953		B0CXR5	phophatase 2C family protein	+	3.44543	0.000358568	0.000329068	CO4_SLCO	4.44865
B0CR73	motif in proteasome subunits, Int-6, Nip-1 and TRIP-15	28.4438	28.5395	27.6328	29.2126	31.9573	31.181	31.4642	30.7297	30.9657	29.5469	28.6778	30.8853		30.6656	30.6114	28.4438	28.5395	27.6328	29.2126	31.9573	31.181	31.4642	30.7297	30.9657	29.5469	28.6778	30.8853	21.5224	30.6656	30.6114	28.2054	30.7836	31.0532	29.7033	27.5998		0.399218	0.214708	0.398825		B0DTT8	histidinol-phosphate aminotransferase	+	3.47996	0.000331161	0.000327747	CO4_SLCO	5.68509
B0DN26	transketolase	29.442	27.4641	25.2422	29.7515	29.8714	26.5719	31.6076	32.0646	32.1661	29.0005	31.5402	31.6144	31.8792	31.7675	32.143	29.442	27.4641	25.2422	29.7515	29.8714	26.5719	31.6076	32.0646	32.1661	29.0005	31.5402	31.6144	31.8792	31.7675	32.143	27.3828	28.7316	31.9461	30.7184	31.9299	+	1.99918	0.00261554	0.0100189		B0DXZ2	kinase-like protein	+	3.94263	0.000114122	0.000165217	CO4_SLCO	5.1938
B0DKN5	P-loop containing nucleoside triphosphate hydrolase protein	30.1656	28.5404	25.9463	29.861	28.8713	28.6713	31.0986	30.3204	31.1462	30.5018	30.7124	31.3063		29.8132	29.4178	30.1656	28.5404	25.9463	29.861	28.8713	28.6713	31.0986	30.3204	31.1462	30.5018	30.7124	31.3063	21.5419	29.8132	29.4178	28.2174	29.1345	30.8551	30.8402	26.9243		0.605325	0.0995306	0.248127		B0CPD9	ribosomal protein S16	+	5.66539	2.16076e-06	0	CO4_SLCO	6.03768
B0DZ41	SEP-domain-containing protein				25.8287	27.9062	25.9834	28.8238	28.0415	28.6257	27.996	27.3746	28.4394	28.8338	26.6349		19.2833	20.1287	19.8613	25.8287	27.9062	25.9834	28.8238	28.0415	28.6257	27.996	27.3746	28.4394	28.8338	26.6349	20.1453	19.7578	26.5728	28.497	27.9367	25.2047	+	2.47764	0.00116583	0.00332937		B0DUP0	predicted protein	+	3.7234	0.000189058	0.0002249	CO4_SLCO	3.74863
B0DBD1	Mss4-like protein	30.1768	27.9749	29.9105	30.0919	28.3021	30.4117	31.2631	32.158	31.3364	28.0575	28.5326	29.6356	27.1107	28.1402	25.9442	30.1768	27.9749	29.9105	30.0919	28.3021	30.4117	31.2631	32.158	31.3364	28.0575	28.5326	29.6356	27.1107	28.1402	25.9442	29.3541	29.6019	31.5858	28.7419	27.065	+	2.47664	0.00116437	0.00333705		B0CP74	Zinc finger C-x8-C-x5-C-x3-H type (and similar)	+	2.2242	0.0059676	0.0017407	CO4_SLCO	4.75689
B0CS62	aspartate aminotransferase				31.113	28.7129	28.238	31.9471	31.1374	31.8106	30.041	30.002	30.5017	31.1457	29.8536	29.8165	20.3072	19.6363	21.091	31.113	28.7129	28.238	31.9471	31.1374	31.8106	30.041	30.002	30.5017	31.1457	29.8536	29.8165	20.3448	29.3546	31.6317	30.1816	30.272	+	6.90411	0	1.24708e-07		B0D1T2	general substrate transporter	+	2.74607	0.00179445	0.000827004	CO4_SLCO	4.65414
B0D7K0	Protein of unknown function (DUF3602)	22.9046	27.4759	21.5291	28.9144	28.37	29.1801	29.1771	28.2263	27.959	26.5744	26.7603	27.8318		27.5382	27.3412	22.9046	27.4759	21.5291	28.9144	28.37	29.1801	29.1771	28.2263	27.959	26.5744	26.7603	27.8318	19.5787	27.5382	27.3412	23.9699	28.8215	28.4541	27.0555	24.8194		0.859894	0.0442391	0.138072		B0DLF8	carbohydrate-binding module family 19 protein	+	7.0133	9.69834e-08	0	CO4_SLCO	10.4369
B0DER5	Protein of unknown function (DUF2611)	30.4523	29.1165		30.6688	29.9088	28.0672	31.0006	30.2698	30.5056	29.8948	28.0145	30.2396	29.2581	27.6277	26.0297	30.4523	29.1165	19.4048	30.6688	29.9088	28.0672	31.0006	30.2698	30.5056	29.8948	28.0145	30.2396	29.2581	27.6277	26.0297	26.3246	29.5483	30.592	29.383	27.6385		0.354911	0.257473	0.441661		B0DMX0	photo-regulated tyrosinase	+	3.04568	0.000900162	0.000584759	CO4_SLCO	3.10041
B0DYS5	Heat shock chaperonin-binding motif.	29.7121	29.0335	29.7087		26.1355	27.8074	31.2054	26.6191	29.748	26.907		29.975				29.7121	29.0335	29.7087	19.807	26.1355	27.8074	31.2054	26.6191	29.748	26.907	20.3164	29.975	20.1446	20.4588	20.2555	29.4847	24.5833	29.1908	25.7328	20.2863	+	1.60091	0.0063497	0.0250664		B0CQY9	glycoside hydrolase family 72 protein	+	6.15971	6.92295e-07	0	CO4_SLCO	3.86774
B0DUB0	Heat shock chaperonin-binding motif.	29.7121	29.0335	29.7087		26.1355	27.8074	31.2054	26.6191	29.748	26.907		29.975				29.7121	29.0335	29.7087	19.6061	26.1355	27.8074	31.2054	26.6191	29.748	26.907	20.0387	29.975	19.043	21.9063	21.4845	29.4847	24.5163	29.1908	25.6402	20.8113	+	1.36196	0.0113617	0.0434547		B0CRB8	glycosyltransferase family 8 protein	+	2.08358	0.0082494	0.00219476	CO4_SLCO	3.46836
B0DK20	20S proteasome subunit	29.6342	28.8131	29.1288	25.0289	28.0641	28.9539	30.4323	29.6958	29.3474	28.4985		28.931	26.7708		24.2317	29.6342	28.8131	29.1288	25.0289	28.0641	28.9539	30.4323	29.6958	29.3474	28.4985	20.281	28.931	26.7708	19.9888	24.2317	29.192	27.349	29.8252	25.9035	23.6638		0.899978	0.0392648	0.125899		B0CRX6	Belongs to the Ca(2 ) cation antiporter (CaCA) (TC 2.A.19) family	+	4.5305	2.94779e-05	6.63e-05	CO4_SLCO	9.81834
B0DTU6	aldehyde dehydrogenase	28.9291	28.6677	25.6081	29.7893	29.1079		30.405	31.3561	30.7241	30.9444	31.0786	30.0669				28.9291	28.6677	25.6081	29.7893	29.1079	19.1346	30.405	31.3561	30.7241	30.9444	31.0786	30.0669	20.1567	21.1686	19.5625	27.735	26.0106	30.8284	30.6966	20.2959	+	2.22259	0.00174128	0.00598977		B0CTZ7	glycoside hydrolase family 16 protein	+	5.87587	1.33085e-06	0	CO4_SLCO	6.11589
B0DZY3	catalase	27.3983	30.6497	30.0364	31.6227	30.4453	27.5515	29.9875	33.1917	32.2529	27.8343	29.9693	30.3214	30.4205	27.7742	27.2046	27.3983	30.6497	30.0364	31.6227	30.4453	27.5515	29.9875	33.1917	32.2529	27.8343	29.9693	30.3214	30.4205	27.7742	27.2046	29.3615	29.8732	31.8107	29.375	28.4664		0.589755	0.105138	0.257185		B0CTE0	actin binding protein	+	3.09823	0.00079757	0.000551506	CO4_SLCO	4.84509
B0DZS7	Ddr48p	31.3965	33.1731	31.9267	33.8499	34.3442	33.089	33.3799	32.9179	32.8525	30.5867	31.6611	32.8021	37.4825	33.5949	32.7507	31.3965	33.1731	31.9267	33.8499	34.3442	33.089	33.3799	32.9179	32.8525	30.5867	31.6611	32.8021	37.4825	33.5949	32.7507	32.1655	33.7611	33.0501	31.6833	34.6094		0.90517	0.0386641	0.124403		B0D4U8	GDP-L-fucose synthase	+	4.19275	6.41577e-05	0.000135266	CO4_SLCO	10.3364
B0D9Y0	Rieske [2Fe-2S] domain	30.6649	30.8943	30.7917	31.2768	29.8075	30.0258	31.7654	31.2475	31.3479	29.7113	29.4715	29.7155	27.5804	31.1389	31.249	30.6649	30.8943	30.7917	31.2768	29.8075	30.0258	31.7654	31.2475	31.3479	29.7113	29.4715	29.7155	27.5804	31.1389	31.249	30.7836	30.37	31.4536	29.6328	29.9894		0.551879	0.120187	0.280621		B0D0G8	predicted protein	+	7.30448	4.96048e-08	0	CO4_SLCO	6.51277
B0CVZ8	RNI-like protein	29.5192	28.0486	29.7893		29.956	29.5912	30.936	30.8693	30.8957	28.7143	30.4978	30.4734	29.0244	27.0457	26.4921	29.5192	28.0486	29.7893	20.2422	29.956	29.5912	30.936	30.8693	30.8957	28.7143	30.4978	30.4734	29.0244	27.0457	26.4921	29.119	26.5965	30.9003	29.8952	27.5207		0.495851	0.147441	0.319264		B0DTE3	predicted protein	+	5.76155	1.73161e-06	0	CO4_SLCO	7.65853
B0DSR3	Uroporphyrinogen decarboxylase	26.1389	28.0508	27.5095		25.9111	25.3695	27.6216	25.5656	27.6112	25.7735		26.5679	26.931	26.0298	25.1983	26.1389	28.0508	27.5095	20.7277	25.9111	25.3695	27.6216	25.5656	27.6112	25.7735	19.6358	26.5679	26.931	26.0298	25.1983	27.2331	24.0028	26.9328	23.9924	26.053		0.532083	0.129499	0.293709		B0CVA4	Translin	+	1.50033	0.0315985	0.00808271	CO4_SLCO	3.9515
B0CUW7	mitochondrial NAD-homo-isocitrate dehydrogenase LysB	30.9228	31.6441	31.3167	29.4878	27.6333	29.8777	31.2312	30.29	30.9506	28.9541	27.4166	29.842		26.5542	26.7024	30.9228	31.6441	31.3167	29.4878	27.6333	29.8777	31.2312	30.29	30.9506	28.9541	27.4166	29.842	20.8205	26.5542	26.7024	31.2946	28.9996	30.8239	28.7376	24.6924	+	2.22843	0.00173756	0.00590981		B0CXK3	DNA-directed RNA polymerase I polypeptide 2	+	1.77346	0.0168478	0.0042952	CO4_SLCO	6.33117
B0D114	cysteinyl-tRNA synthetase	27.7094	27.2535		27.2483	27.9499	27.7576	28.8142	27.6108	28.3118	26.8336		27.041		25.3842	24.6138	27.7094	27.2535	18.8625	27.2483	27.9499	27.7576	28.8142	27.6108	28.3118	26.8336	21.3227	27.041	21.4405	25.3842	24.6138	24.6084	27.6519	28.2456	25.0658	23.8128		0.5305	0.13017	0.294782		B0DLU2	Four repeated domains in the Fasciclin I family of proteins, present in many other contexts.	+	8.95534	1.10832e-09	0	CO4_SLCO	9.66828
B0DAK0	Hydrolyzes ATP, and can also hydrolyze GTP with lower efficiency. Has lower affinity for GTP	31.2253	31.0152	30.7121	22.2956	30.3505	30.995	31.49	31.7227	31.7862	29.3466	29.4904	30.8169	28.6772	31.7048	30.8071	31.2253	31.0152	30.7121	22.2956	30.3505	30.995	31.49	31.7227	31.7862	29.3466	29.4904	30.8169	28.6772	31.7048	30.8071	30.9842	27.8804	31.6663	29.8846	30.3963		0.417081	0.199946	0.382753		B0DEQ6	bZIP transcription factor	+	8.46913	3.39526e-09	0	CO4_SLCO	10.0853
B0DK80	60S ribosomal protein L2	30.7695	32.0121	31.9824	32.2523	31.8258	32.1295	32.6845	32.9142	32.6747	30.1753	28.9648	32.0958	32.2829	29.8937	32.3043	30.7695	32.0121	31.9824	32.2523	31.8258	32.1295	32.6845	32.9142	32.6747	30.1753	28.9648	32.0958	32.2829	29.8937	32.3043	31.588	32.0692	32.7578	30.412	31.4937		0.858697	0.044357	0.138453		B0CX09	acetyl-CoA synthetase-like protein	+	4.80967	1.55e-05	2.54e-05	CO4_SLCO	6.00184
B0DBQ3	diphenol oxidase-A2	21.8059	25.1917	21.9526	23.4294	27.0788	26.9423	30.5813	29.8537	30.1935	28.1482	29.0268	28.0094				21.8059	25.1917	21.9526	23.4294	27.0788	26.9423	30.5813	29.8537	30.1935	28.1482	29.0268	28.0094	19.197	18.6852	18.0065	22.9834	25.8169	30.2095	28.3948	18.6296	+	5.18128	1.5748e-05	6.58742e-06		B0DG21	Mitochondrial ATP synthase epsilon chain	+	4.80032	1.58372e-05	2.51e-05	CO4_SLCO	5.34339
B0DUC8	Core subunit of the mitochondrial membrane respiratory chain NADH dehydrogenase (Complex I) that is believed to belong to the minimal assembly required for catalysis. Complex I functions in the transfer of electrons from NADH to the respiratory chain				27.4588	27.5776	23.0507	30.2547	29.8495	29.9352		26.5746	28.898	26.9194		25.8138	20.0208	20.9058	20.4248	27.4588	27.5776	23.0507	30.2547	29.8495	29.9352	20.7762	26.5746	28.898	26.9194	21.1709	25.8138	20.4505	26.0291	30.0132	25.4162	24.6347	+	1.80129	0.00407103	0.0158019		B0D342	predicted protein	+	6.82826	1.48504e-07	0	CO4_SLCO	6.65149
B0DW40	Belongs to the complex I 49 kDa subunit family	22.7893	27.8972		28.8574	29.6285	29.1781	33.188	32.024	32.7671	29.0857	27.8967	28.7948	30.7308	28.599	28.7306	22.7893	27.8972	19.5289	28.8574	29.6285	29.1781	33.188	32.024	32.7671	29.0857	27.8967	28.7948	30.7308	28.599	28.7306	23.4051	29.2213	32.6597	28.5924	29.3534	+	2.48957	0.00115006	0.00323917		B0E560	mitochondrial carrier protein	+	1.80193	0.0157785	0.00407491	CO4_SLCO	3.65284
B0DPB6	40S ribosomal protein S13	33.195	34.1172	33.045	34.5366	33.931	33.6184	33.9502	34.1882	34.0125	32.4509	31.6822	33.3946	35.272	32.7582	32.6963	33.195	34.1172	33.045	34.5366	33.931	33.6184	33.9502	34.1882	34.0125	32.4509	31.6822	33.3946	35.272	32.7582	32.6963	33.4524	34.0286	34.0503	32.5093	33.5755		0.645159	0.0864959	0.226382		B0CUI2	LIM domain-containing protein	+	1.74694	0.0179086	0.00451002	CO4_SLCO	3.54591
B0DSP5	sh3 domain-containing protein	27.1435	28.3351	29.1512				27.2523	26.5959	26.747							27.1435	28.3351	29.1512	21.8026	18.9867	22.5087	27.2523	26.5959	26.747	20.5516	20.1981	20.5863	20.4742	19.2868	19.1435	28.2099	21.0994	26.8651	20.4453	19.6348	+	5.6662	0	2.15673e-06		B0CXC1	ISWI chromatin-remodeling complex ATPase ISW2	+	5.49937	3.16684e-06	2.03e-05	CO4_SLCO	10.8133
B0D564	DUF1688-domain-containing protein	27.8062	29.1551	30.083	23.7648	26.883	28.9728	30.0898	29.6979	29.7808	27.6652	26.521	28.3692	24.9029	26.195	27.0293	27.8062	29.1551	30.083	23.7648	26.883	28.9728	30.0898	29.6979	29.7808	27.6652	26.521	28.3692	24.9029	26.195	27.0293	29.0148	26.5402	29.8562	27.5185	26.0424	+	1.41254	0.0100667	0.0386777		B0CQ51	Domain in cystathionine beta-synthase and other proteins.	+	4.14509	7.15991e-05	0.000133017	CO4_SLCO	6.26021
B0D4K7	DHH phosphoesterase	30.073	30.7954	30.1385	31.3901	31.7826	32.2083	31.5483	31.1267	31.3036	30.0153	29.8529	30.4654	28.9377	32.1367	31.5963	30.073	30.7954	30.1385	31.3901	31.7826	32.2083	31.5483	31.1267	31.3036	30.0153	29.8529	30.4654	28.9377	32.1367	31.5963	30.3356	31.7936	31.3262	30.1112	30.8903		0.813894	0.0504769	0.153499		B0D3I3	Dyggve-Melchior-Clausen syndrome protein	+	3.84936	0.000141463	0.000200837	CO4_SLCO	3.56096
B0DWM0	SecY protein	29.2594	29.0701	26.2009	28.1511	31.6789	30.5122	31.6772	30.9445	31.683	29.3075	28.6539	31.0984	28.8904	29.5405	29.3036	29.2594	29.0701	26.2009	28.1511	31.6789	30.5122	31.6772	30.9445	31.683	29.3075	28.6539	31.0984	28.8904	29.5405	29.3036	28.1768	30.114	31.4349	29.6866	29.2449		1.01799	0.0278066	0.0959431		B0DR16	DDE superfamily endonuclease	+	4.33751	4.59713e-05	8.12e-05	CO4_SLCO	7.46709
B0CSE6	glycoside hydrolase family 5 protein	27.4394	27.3169	26.3141	28.9776	28.2614	24.9254	29.964	30.846	30.3103	31.2089	31.4499	30.3148	21.1686	29.5339	29.0461	27.4394	27.3169	26.3141	28.9776	28.2614	24.9254	29.964	30.846	30.3103	31.2089	31.4499	30.3148	21.1686	29.5339	29.0461	27.0235	27.3881	30.3734	30.9912	26.5828		0.877212	0.0421634	0.132675		B0D6Z1	Dihydroneopterin aldolase	+	5.91125	1.22673e-06	0	CO4_SLCO	6.47189
B0DJY7	Heat shock 70 kDa protein	30.1269	29.6746	29.8002	28.5745	29.8161	28.0572	29.3715	27.7154	27.6433	28.1477	26.8415	27.8067	28.3081	32.055	28.6906	30.1269	29.6746	29.8002	28.5745	29.8161	28.0572	29.3715	27.7154	27.6433	28.1477	26.8415	27.8067	28.3081	32.055	28.6906	29.8672	28.8159	28.2434	27.5986	29.6846		0.809048	0.0511695	0.155222		B0CT64	glycine rich nucleic binding domain	+	3.3593	0.000437224	0.000414763	CO4_SLCO	2.42566
B0CPE3	ARM repeat-containing protein	29.1268	29.3342	29.1274		25.9073	27.5875	30.5919	29.9307	30.243	28.3976	26.2902	29.5		26.519	26.4536	29.1268	29.3342	29.1274	19.9199	25.9073	27.5875	30.5919	29.9307	30.243	28.3976	26.2902	29.5	20.0084	26.519	26.4536	29.1961	24.4715	30.2552	28.0626	24.327		1.26839	0.0142912	0.0539029		B0CTT9	Pkinase-domain-containing protein	+	6.17309	6.71284e-07	0	CO4_SLCO	2.97237
B0CQN7	NADH-cytochrome b5 reductase	29.5429	24.3221	29.4815		26.622	26.129	30.7154	28.7733	30.1038	27.4445	24.9952	29.431	29.0554	24.2435	30.2548	29.5429	24.3221	29.4815	19.8762	26.622	26.129	30.7154	28.7733	30.1038	27.4445	24.9952	29.431	29.0554	24.2435	30.2548	27.7822	24.2091	29.8642	27.2903	27.8512		0.600419	0.101278	0.250946		B0DM88	predicted protein	+	5.96328	1.08823e-06	0	CO4_SLCO	2.40171
B0D3N5	T-complex protein 1	29.033	28.5325	29.0671	26.3312	35.5759	29.4756	32.3314	31.6006	32.128	29.7458	30.7567	31.2702	31.9566	25.117	29.152	29.033	28.5325	29.0671	26.3312	35.5759	29.4756	32.3314	31.6006	32.128	29.7458	30.7567	31.2702	31.9566	25.117	29.152	28.8776	30.4609	32.02	30.5909	28.7419		0.256941	0.39089	0.553426		B0CTV0	heme peroxidase	+	4.4415	3.61824e-05	6.4e-05	CO8_CO4	1.63654
B0DFS9	putative 26S proteasome regulatory subunit rpn6				26.8953	28.3336	29.4542	31.176	30.3763	30.8331	29.8321	29.9061	29.4624		26.0995	26.1978	21.5923	21.9551	22.9205	26.8953	28.3336	29.4542	31.176	30.3763	30.8331	29.8321	29.9061	29.4624	19.9695	26.0995	26.1978	22.156	28.2277	30.7951	29.7336	24.089	+	3.34881	0.000420315	0.000447909		B0CQ43	translation elongation factor 1a	+	2.17389	0.00670052	0.00187076	CO8_CO4	1.17517
B0DZT1	laccase, multicopper oxidase, benzenediol:oxygen oxidorectuctase						25.2622	27.5461	26.6754	27.8629	30.0943	28.1614	27.8934	30.9715	29.4399	31.0632	20.6597	20.3616	20.9587	21.1786	18.2242	25.2622	27.5461	26.6754	27.8629	30.0943	28.1614	27.8934	30.9715	29.4399	31.0632	20.66	21.555	27.3615	28.7164	30.4915	+	3.94387	0.000165577	0.000113797		B0CVU9	Calcium-independent phospholipase A2-gamma	+	1.59804	0.0252322	0.00638349	CO8_CO4	1.97632
B0E0E3	signal transducer						26.2719	26.2677	27.1257	27.1107	27.2615	27.6073	26.8619		27.007	26.2892	21.8126	20.305	20.3723	21.1296	19.6816	26.2719	26.2677	27.1257	27.1107	27.2615	27.6073	26.8619	19.0584	27.007	26.2892	20.83	22.361	26.8347	27.2436	24.1182	+	1.33238	0.012177	0.0465182		B0D921	Belongs to the chaperonin (HSP60) family	+	1.75598	0.0175398	0.00445463	CO8_CO4	1.10441
B0DYH6	heterotrimeric G protein alpha subunit B				27.0325	27.0169		30.2053	30.0082	29.8298	27.1064	26.7009	27.6128	24.9145		25.2489	20.0257	20.1144	20.6176	27.0325	27.0169	19.0418	30.2053	30.0082	29.8298	27.1064	26.7009	27.6128	24.9145	19.9782	25.2489	20.2526	24.3638	30.0144	27.14	23.3805	+	2.19408	0.00181132	0.00639618		B0CV29	bifunctional acetylglutamate kinase/N-acetyl-gamma-glutamyl-phosphate reductase	+	4.68005	2.08906e-05	4.75e-05	CO8_CO4	1.64498
B0CV97	hsp90-like protein							24.5363	25.4027	24.5158	28.6479	29.6405	24.9108				21.1137	20.6351	19.5498	19.6509	20.1419	20.0595	24.5363	25.4027	24.5158	28.6479	29.6405	24.9108	20.4156	19.8203	19.2793	20.4328	19.9508	24.8183	27.7331	19.8384	+	4.48346	6.50407e-05	3.28504e-05		B0D3I5	band 7 domain-containing protein	+	2.22317	0.0059818	0.00174324	CO8_CO4	3.54915
B0DK30	mago nashi	26.0367	22.3743	25.4341				26.2264	26.4489	26.7958	27.2245	27.8979	26.8203				26.0367	22.3743	25.4341	21.6932	20.8029	18.3829	26.2264	26.4489	26.7958	27.2245	27.8979	26.8203	20.8439	19.9742	18.9785	24.615	20.293	26.4903	27.3142	19.9322	+	4.22923	0.000116505	5.89887e-05		B0CS39	methionine adenosyltransferase	+	1.8036	0.0157181	0.00406754	CO8_CO4	0.587833
B0CXG9	vesicular-fusion protein SEC18	23.8573	28.6537	26.6112		26.0931	25.3295	30.88	30.7966	30.8329	28.6642	28.4794	29.3847	27.8218	25.8778	27.1522	23.8573	28.6537	26.6112	19.515	26.0931	25.3295	30.88	30.7966	30.8329	28.6642	28.4794	29.3847	27.8218	25.8778	27.1522	26.3741	23.6459	30.8365	28.8428	26.9506	+	1.87692	0.00342363	0.0132763		B0DAE2	6-phosphofructokinase	+	2.41417	0.00385327	0.00126853	CO8_CO4	7.016
B0D097	component of the eukaryotic translation initiation factor 3 (eIF-3) complex, which is involved in protein synthesis of a specialized repertoire of mRNAs and, together with other initiation factors, stimulates binding of mRNA and methionyl-tRNAi to the 40S ribosome. The eIF-3 complex specifically targets and initiates translation of a subset of mRNAs involved in cell proliferation	28.8153	29.1658	29.6332	27.806	28.5948	30.4153	31.2791	31.4755	31.4535	28.1367	29.0416	30.7447	25.6896	28.7769	29.3354	28.8153	29.1658	29.6332	27.806	28.5948	30.4153	31.2791	31.4755	31.4535	28.1367	29.0416	30.7447	25.6896	28.7769	29.3354	29.2048	28.9387	31.4027	29.3076	27.934		1.19945	0.0169599	0.0631754		B0CYH9	60S ribosomal protein L6	+	6.27538	5.30416e-07	0	CO8_CO4	1.48903
B0D616	1-Cys peroxiredoxin isozyme	34.4344	34.5288	34.34	34.4468	34.1694	35.3442	33.2648	33.4681	33.1676	32.591	31.1247	32.5778	30.6462	34.0981	34.1898	34.4344	34.5288	34.34	34.4468	34.1694	35.3442	33.2648	33.4681	33.1676	32.591	31.1247	32.5778	30.6462	34.0981	34.1898	34.4344	34.6535	33.3002	32.0978	32.978		1.2199	0.0161159	0.0602693		B0E0C6	SEP-domain-containing protein	+	3.72159	0.000189849	0.000224449	CO8_CO4	5.10147
B0DCY6	NADH-quinone oxidoreductase	29.7235	30.084	29.4032	28.7133	30.2341	30.7378	28.4143	28.0688	28.7196	27.3474	28.4825	26.0003				29.7235	30.084	29.4032	28.7133	30.2341	30.7378	28.4143	28.0688	28.7196	27.3474	28.4825	26.0003	19.8566	20.513	20.5703	29.7369	29.895	28.4009	27.2767	20.3133	+	6.75365	0	1.7634e-07		B0E169	60S ribosomal protein L8	+	4.7383	1.82682e-05	3.68e-05	CO8_CO4	1.90204
B0D4R0	O-methyltransferase family 3 protein	28.9025	29.0703	23.0807	31.3292	28.3954	30.0924	30.2388	30.2267	30.1687	30.1737	28.0328	29.0466	30.1869	30.4064	27.4917	28.9025	29.0703	23.0807	31.3292	28.3954	30.0924	30.2388	30.2267	30.1687	30.1737	28.0328	29.0466	30.1869	30.4064	27.4917	27.0179	29.939	30.2114	29.0843	29.3616		0.498675	0.14583	0.317194		B0DKR4	60S ribosomal protein L8	+	4.78013	1.65911e-05	3.7e-05	CO8_CO4	1.90243
B0E426	glycoside hydrolase family 79 protein				22.8008	27.591	29.9831	31.3247	31.6912	31.4828	28.573	26.3283	30.2049				22.1301	20.5963	19.1989	22.8008	27.591	29.9831	31.3247	31.6912	31.4828	28.573	26.3283	30.2049	21.7319	19.4566	20.9588	20.6418	26.7916	31.4995	28.3687	20.7158	+	3.70276	0.000222664	0.000198263		B0DSQ2	60S ribosomal protein L3	+	3.17224	0.000672612	0.000507317	CO8_CO4	1.40308
B0DIG0	histone H4	33.1793	31.4058	32.1594	34.68	33.5167	32.9747	34.1347	34.2987	34.1446	32.869	32.6676	33.5789	30.2371	34.163	32.9795	33.1793	31.4058	32.1594	34.68	33.5167	32.9747	34.1347	34.2987	34.1446	32.869	32.6676	33.5789	30.2371	34.163	32.9795	32.2482	33.7238	34.1927	33.0385	32.4598		0.663854	0.0812936	0.216843		B0D795	adenylosuccinate lyase	+	5.4271	3.74026e-06	1.88e-05	CO8_CO4	7.12146
B0CYD2	WASP-interacting protein VRP1/WIP	23.7921	19.9598	21.0749													23.7921	19.9598	21.0749	20.1334	20.1776	18.9073	20.4321	19.2196	20.0447	20.8688	19.4879	19.9379	19.6024	20.275	21.139	21.6089	19.7394	19.8988	20.0982	20.3388		0.527291	0.13139	0.296967		B0CVI6	26S proteasome subunit P45	+	5.39606	4.01736e-06	1.82e-05	CO8_CO4	3.7998
B0DA67	26S proteasome subunit P45	29.3747	26.8559	30.0452	25.2549	31.2533	30.2037	30.4555	29.6353	30.1798	29.9492	29.9975	29.8845	30.7378	23.3322	26.883	29.3747	26.8559	30.0452	25.2549	31.2533	30.2037	30.4555	29.6353	30.1798	29.9492	29.9975	29.8845	30.7378	23.3322	26.883	28.7586	28.904	30.0902	29.9438	26.9843		0.284138	0.347499	0.519831		B0DMT9	Alcohol oxidase	+	2.35433	0.00442253	0.0013698	CO8_CO4	5.10352
B0CVR5	ETC complex I subunit conserved region							28.9239	28.5555	28.5889	28.222	27.3277	28.139		27.1342	25.4818	21.825	22.1375	20.282	21.126	20.6452	20.9082	28.9239	28.5555	28.5889	28.222	27.3277	28.139	21.2145	27.1342	25.4818	21.4149	20.8931	28.6894	27.8962	24.6102	+	3.84659	0.0002	0.000142369		B0CYD8	60S ribosomal protein L5	+	1.69823	0.0200341	0.00514183	CO8_CO4	2.19158
B0DA61	ATP synthase	34.0511	32.6153	32.598	32.7386	32.5406	33.5096	32.7212	32.1095	32.2913	31.7387	31.335	31.0812	26.9234	29.5875	31.1824	34.0511	32.6153	32.598	32.7386	32.5406	33.5096	32.7212	32.1095	32.2913	31.7387	31.335	31.0812	26.9234	29.5875	31.1824	33.0882	32.9296	32.374	31.385	29.2311	+	2.11613	0.00212848	0.00765369		B0CN96	NAD(P)-binding protein	+	1.3905	0.0406913	0.0105746	CO8_CO4	6.77748
B0CVI9	Iron-sulfur protein (IP) subunit of succinate dehydrogenase (SDH) that is involved in complex II of the mitochondrial electron transport chain and is responsible for transferring electrons from succinate to ubiquinone (coenzyme Q)	26.5658	26.2802		21.7837	27.1494		27.934	30.8641	31.0317	22.5345	30.2012	30.924				26.5658	26.2802	19.3642	21.7837	27.1494	18.5613	27.934	30.8641	31.0317	22.5345	30.2012	30.924	19.6933	20.0194	19.8214	24.0701	22.4982	29.9433	27.8866	19.8447	+	1.50604	0.008	0.031186		B0DV76	PBP superfamily domain	+	2.05291	0.00885304	0.0023909	CO8_CO4	7.6908
B0CVD5	cytochrome P450 oxidoreductase	31.3534	25.7578		25.2323	27.9356	28.1899	33.429	32.1761	32.7212	30.7724	30.3415	32.5727	35.2081	31.7872		31.3534	25.7578	20.1291	25.2323	27.9356	28.1899	33.429	32.1761	32.7212	30.7724	30.3415	32.5727	35.2081	31.7872	20.3779	25.7467	27.1193	32.7754	31.2289	29.1244		0.472509	0.160989	0.336892		B0DBP2	Nascent polypeptide-associated complex subunit beta	+	2.06945	0.00852208	0.00228512	CO8_CO4	5.71856
B0DVT0	60S ribosomal protein L14	34.3295	33.7518	33.8808	35.3158	34.728	35.3775	34.1601	34.1922	34.1449	33.6896	32.6823	33.5612	31.7449	34.2911	35.1109	34.3295	33.7518	33.8808	35.3158	34.728	35.3775	34.1601	34.1922	34.1449	33.6896	32.6823	33.5612	31.7449	34.2911	35.1109	33.9874	35.1404	34.1657	33.311	33.7156		0.743977	0.0632991	0.180311		B0CT72	DnaJ central domain	+	4.63405	2.32249e-05	5.81e-05	CO8_CO4	4.98333
B0D7A7	translation initiation factor eIF2 gamma subunit				28.5027	27.6804	28.3965	29.5811	30.7492	30.6703	24.9997	29.1328	30.2973				19.2936	18.4757	18.6672	28.5027	27.6804	28.3965	29.5811	30.7492	30.6703	24.9997	29.1328	30.2973	19.1471	19.5387	19.187	18.8122	28.1932	30.3335	28.1433	19.2909	+	5.93207	0	1.1693e-06		B0CV79	40S ribosomal protein S19	+	2.43465	0.00367576	0.00123645	CO8_CO4	1.40402
B0CQ41	60S ribosomal protein L32	32.8461	28.2131	32.1292	33.2336	33.3655	34.1471	33.575	33.3916	33.7322	31.3568	32.1556	33.5803	33.7547	33.019	33.0595	32.8461	28.2131	32.1292	33.2336	33.3655	34.1471	33.575	33.3916	33.7322	31.3568	32.1556	33.5803	33.7547	33.019	33.0595	31.0628	33.582	33.5663	32.3642	33.2777		0.842794	0.0463905	0.143617		B0DMN8	DUF757-domain-containing protein	+	5.48948	3.23978e-06	1.97e-05	CO8_CO4	6.06815
B0DAL6	COX5B subunit VB of cytochrome c oxidase	30.8319	30.6686	30	29.8232	30.0542	31.2831	30.6625	29.2651	30.0875	29.2177	27.2637	29.8298	29.9546	31.2598	30.4177	30.8319	30.6686	30	29.8232	30.0542	31.2831	30.6625	29.2651	30.0875	29.2177	27.2637	29.8298	29.9546	31.2598	30.4177	30.5002	30.3869	30.0051	28.7704	30.544		0.897523	0.0395539	0.126613		B0D0U4	Methylthioribose-1-phosphate isomerase	+	2.4415	0.00361826	0.00121481	CO8_CO4	7.15654
B0CPG6	ribosomal protein L13e	32.2272	31.8279	32.296	32.969	34.2573	33.9314	32.9778	32.573	32.7378	31.2691	31.13	32.2553	32.7677	33.5327	31.8372	32.2272	31.8279	32.296	32.969	34.2573	33.9314	32.9778	32.573	32.7378	31.2691	31.13	32.2553	32.7677	33.5327	31.8372	32.117	33.7192	32.7629	31.5515	32.7125	+	1.98984	0.00265462	0.0102368		B0E087	ectomycorrhiza-regulated small secreted protein	+	6.18571	6.52058e-07	0	CO8_CO4	7.1975
B0CQ88	small GTPase rac1p	31.491	31.9765	32.3554	30.6595	32.2134	32.6069	32.0889	31.0767	31.5076	30.6741	28.4187	31.201	22.264	32.6976	32.2979	31.491	31.9765	32.3554	30.6595	32.2134	32.6069	32.0889	31.0767	31.5076	30.6741	28.4187	31.201	22.264	32.6976	32.2979	31.941	31.8266	31.5578	30.0979	29.0865		0.178148	0.540664	0.663516		B0DRR1	predicted protein	+	6.37807	4.18727e-07	0	CO8_CO4	6.58837
B0D100	GTP binding protein	31.5269	29.1803	32.005	27.4516	31.0997	32.488	31.6493	31.2013	31.5498	30.1623	30.4711	31.6194	25.2824	31.5585	31.1775	31.5269	29.1803	32.005	27.4516	31.0997	32.488	31.6493	31.2013	31.5498	30.1623	30.4711	31.6194	25.2824	31.5585	31.1775	30.9041	30.3465	31.4668	30.7509	29.3395		0.104414	0.717892	0.786295		B0D843	glutathione S-transferase	+	3.9315	0.000117086	0.000164502	CO8_CO4	10.1254
B0D361	oligosaccharyl transferase beta subunit	25.3304	27.1255	28.2423		24.5536	26.8719	27.7512	27.58	27.6018	27.2648		24.7496				25.3304	27.1255	28.2423	19.5355	24.5536	26.8719	27.7512	27.58	27.6018	27.2648	19.3281	24.7496	19.9183	18.8718	19.7376	26.8994	23.6537	27.6443	23.7808	19.5093	+	1.67428	0.00543844	0.0211697		B0DKS3	60S ribosomal protein L8	+	4.25221	5.5949e-05	0.000117647	CO8_CO4	1.84698
B0CQB0	coatomer protein	28.398	28.556	28.8291	27.6308	32.3632	30.5774	32.5012	32.2052	32.0775	27.8092	25.7585	29.3565	29.9617	28.9805	29.5947	28.398	28.556	28.8291	27.6308	32.3632	30.5774	32.5012	32.2052	32.0775	27.8092	25.7585	29.3565	29.9617	28.9805	29.5947	28.5944	30.1905	32.2613	27.6414	29.5123	+	1.73435	0.00464493	0.0184354		B0D8V0	predicted protein	+	1.43973	0.0363304	0.0094008	CO8_CO4	3.03546
B0DDM7	Mitochondrial ATP synthase g subunit	29.6173		30.3074	21.5407	28.8451	28.4102	30.6417	30.2983	30.3914	28.5504	25.2777	29.0526				29.6173	20.9045	30.3074	21.5407	28.8451	28.4102	30.6417	30.2983	30.3914	28.5504	25.2777	29.0526	21.5866	20.4912	20.194	26.9431	26.2654	30.4438	27.6269	20.7573	+	1.41102	0.0100936	0.038813		B0DZ41	SEP-domain-containing protein	+	2.47764	0.00332937	0.00116583	CO8_CO4	6.81499
B0CPA5	CBS and PB1 domain-containing protein	28.4768	29.2719	28.2103	26.0597		27.9369	31.3269	31.1035	30.5404	29.4008	28.1459	30.131	26.2536	25.1701	25.2282	28.4768	29.2719	28.2103	26.0597	18.4679	27.9369	31.3269	31.1035	30.5404	29.4008	28.1459	30.131	26.2536	25.1701	25.2282	28.653	24.1548	30.9903	29.2259	25.5506	+	1.56589	0.00691033	0.027171		B0CS62	aspartate aminotransferase	+	6.90411	1.24708e-07	0	CO8_CO4	9.00979
B0DV28	Peptidyl-prolyl cis-trans isomerase	29.5239	28.2251	28.3013	28.4974	29.3177	29.7819	28.2032	27.6693	31.797	30.5949	26.4212	27.6798		25.3765	27.2376	29.5239	28.2251	28.3013	28.4974	29.3177	29.7819	28.2032	27.6693	31.797	30.5949	26.4212	27.6798	20.151	25.3765	27.2376	28.6834	29.199	29.2232	28.2319	24.255		1.04078	0.0261559	0.0910384		B0DW40	Belongs to the complex I 49 kDa subunit family	+	2.48957	0.00323917	0.00115006	CO8_CO4	5.81621
B0DHY7	glycoside hydrolase family 18 protein	26.3051	25.2659	22.8511	27.942	26.6791	26.1723	28.3976	30.1268	28.1293	24.5322		27.8136				26.3051	25.2659	22.8511	27.942	26.6791	26.1723	28.3976	30.1268	28.1293	24.5322	20.4694	27.8136	20.3286	21.0876	20.5941	24.8074	26.9311	28.8845	24.2717	20.6701	+	2.35039	0.00138242	0.00446278		B0DFS9	putative 26S proteasome regulatory subunit rpn6	+	3.34881	0.000447909	0.000420315	CO8_CO4	6.07175
B0D0S3	Cyclophilin type peptidyl-prolyl cis-trans isomerase/CLD	33.819	31.057	34.2372	28.1206	28.9661	30.4649	31.3172	32.3428	32.4632	30.377	27.7338	29.1137	29.4318	29.6523	33.0299	33.819	31.057	34.2372	28.1206	28.9661	30.4649	31.3172	32.3428	32.4632	30.377	27.7338	29.1137	29.4318	29.6523	33.0299	33.0377	29.1839	32.0411	29.0748	30.7047	+	1.55167	0.00718027	0.0280757		B0E426	glycoside hydrolase family 79 protein	+	3.70276	0.000198263	0.000222664	CO8_CO4	6.14989
B0CPF7	nucleoporin							29.8016		28.4775	25.6552	28.144	28.6824		25.1206	26.5533	22.5465	20.5457	19.1269	20.3166	18.8995	21.7238	29.8016	20.1675	28.4775	25.6552	28.144	28.6824	19.1327	25.1206	26.5533	20.7397	20.3133	26.1489	27.4939	23.6022		1.15024	0.0193305	0.0707552		B0D7A7	translation initiation factor eIF2 gamma subunit	+	5.93207	1.1693e-06	0	CO8_CO4	9.38102
B0CXP7	DUF1960-domain-containing protein	29.7541	30.5007	28.6513	33.3836	31.3766	27.8735	29.775	31.7903	32.2887	30.4246	32.5805	33.2735	30.0471	30.219	30.7834	29.7541	30.5007	28.6513	33.3836	31.3766	27.8735	29.775	31.7903	32.2887	30.4246	32.5805	33.2735	30.0471	30.219	30.7834	29.6353	30.8779	31.2846	32.0929	30.3498		0.352322	0.260156	0.444302		B0CPG6	ribosomal protein L13e	+	1.98984	0.0102368	0.00265462	CO8_CO4	1.60221
B0D335	DUF1014-domain-containing protein	31.6091	31.937	31.2691	31.3887	31.3274	33.5355	32.6412	31.9404	32.1918	30.5848	28.6068	29.6412		30.7462	29.8935	31.6091	31.937	31.2691	31.3887	31.3274	33.5355	32.6412	31.9404	32.1918	30.5848	28.6068	29.6412	21.1535	30.7462	29.8935	31.6051	32.0839	32.2578	29.611	27.2644		0.841317	0.0465445	0.144106		B0DZX3	heme peroxidase	+	3.92799	0.000118034	0.000172786	CO8_CO4	9.56001
B0CNT3	adenosine kinase	27.4094	29.9332	29.4192	31.3144	31.9442	30.2937	30.2707	31.0119	31.1635	31.4175	30.1526	31.9726	29.2621	28.154	26.8321	27.4094	29.9332	29.4192	31.3144	31.9442	30.2937	30.2707	31.0119	31.1635	31.4175	30.1526	31.9726	29.2621	28.154	26.8321	28.9206	31.1841	30.8154	31.1809	28.0827	+	2.03906	0.00244124	0.00913982		B0D421	Threonine synthase	+	5.20654	6.21524e-06	1.61e-05	CO8_CO4	9.77668
B0DAQ8	predicted protein	31.4163	31.058	31.8014	30.1676	31.4227	33.2278	32.2292	31.8067	32.4517	31.3521	29.0498	30.6427	23.7667	29.7364	31.3951	31.4163	31.058	31.8014	30.1676	31.4227	33.2278	32.2292	31.8067	32.4517	31.3521	29.0498	30.6427	23.7667	29.7364	31.3951	31.4252	31.606	32.1625	30.3482	28.2994		0.664366	0.0811355	0.216588		B0DJD1	Belongs to the complex I 49 kDa subunit family	+	2.2429	0.00571613	0.00167727	CO8_CO4	6.1453
B0D405	alanine aminotransferase	31.0728	31.2323	30.8807	24.7584	30.8802	31.238	31.5304	31.2719	30.2817	27.5029	28.4912	30.429	26.3667	26.0752	24.4206	31.0728	31.2323	30.8807	24.7584	30.8802	31.238	31.5304	31.2719	30.2817	27.5029	28.4912	30.429	26.3667	26.0752	24.4206	31.062	28.9589	31.028	28.8077	25.6208	+	1.56813	0.00688547	0.0270313		B0CSY9	20S proteasome subunit	+	4.83297	1.46904e-05	2.56e-05	CO8_CO4	3.36641
B0DPK1	predicted protein	29.3468	28.2462	25.062	29.5953	26.8872	27.0083	25.7933	28.8714	29.3262	31.6378	30.2879	28.5265	30.0418	30.4627	28.9368	29.3468	28.2462	25.062	29.5953	26.8872	27.0083	25.7933	28.8714	29.3262	31.6378	30.2879	28.5265	30.0418	30.4627	28.9368	27.5517	27.8303	27.997	30.1508	29.8138		0.595113	0.103092	0.254031		B0DAK4	methionyl tRNA synthetase	+	3.10787	0.000780055	0.000548644	CO8_CO4	7.43143
B0CUD8	acetyl CoA carboxylase	29.3604	29.4111	28.2386				30.0233	31.3049	31.2426			26.6919	26.7511		28.1205	29.3604	29.4111	28.2386	20.1041	20.3262	18.0155	30.0233	31.3049	31.2426	19.8421	22.8655	26.6919	26.7511	18.8363	28.1205	29.0034	19.4819	30.857	23.1332	24.5693	+	2.42234	0.00124542	0.00378147		B0D9D9	Belongs to the GST superfamily	+	3.91474	0.000121692	0.000171674	CO8_CO4	8.89138
B0CUB1	dihydrolipoyl dehydrogenase	29.4481	30.1167	30.5449	32.7978	32.1336	31.977	33.0092	31.313	32.5951	31.4544	31.5873	32.2852	31.9189	28.9063	29.5401	29.4481	30.1167	30.5449	32.7978	32.1336	31.977	33.0092	31.313	32.5951	31.4544	31.5873	32.2852	31.9189	28.9063	29.5401	30.0366	32.3028	32.3058	31.7756	30.1218	+	1.72232	0.00478339	0.0189533		B0DTG5	glutamate decarboxylase	+	5.1846	6.53728e-06	1.59e-05	CO8_CO4	1.64338
B0DSK3	carbohydrate esterase family 4 protein	29.3022	32.7912	29.0792	25.7406	23.0826	27.7313	27.9345	28.713	28.785	30.0785	27.5125	27.664	27.5129	34.3148	28.9327	29.3022	32.7912	29.0792	25.7406	23.0826	27.7313	27.9345	28.713	28.785	30.0785	27.5125	27.664	27.5129	34.3148	28.9327	30.3909	25.5182	28.4775	28.4183	30.2535		0.896339	0.0396637	0.126958		B0DVM1	Protein of unknown function (DUF4243)	+	1.50194	0.0314821	0.00808616	CO8_CO4	7.55682
B0DZX3	heme peroxidase				32.469	28.0071	27.9194	27.5904	29.3474	28.8996	25.7896	29.6546	28.1676	25.3158	26.1501	25.9278	20.0089	19.5258	20.1809	32.469	28.0071	27.9194	27.5904	29.3474	28.8996	25.7896	29.6546	28.1676	25.3158	26.1501	25.9278	19.9052	29.4652	28.6125	27.8706	25.7979	+	3.92799	0.000172786	0.000118034		B0CR28	hypothetical protein LACBIDRAFT_291634	+	3.09735	0.000799188	0.000549763	CO8_CO4	4.93314
B0DRL9	acid protease	32.5578	31.2009	31.8064	32.7444	33.0442	33.7372	32.006	32.2707	31.7657	31.5977	29.2197	31.6404	26.3777	32.9375	34.2857	32.5578	31.2009	31.8064	32.7444	33.0442	33.7372	32.006	32.2707	31.7657	31.5977	29.2197	31.6404	26.3777	32.9375	34.2857	31.855	33.1753	32.0141	30.8193	31.2003		0.170476	0.557418	0.675342		B0DCD5	whole genome shotgun sequence	+	3.34873	0.000447994	0.00041958	CO8_CO4	3.91998
B0CYS6	20S proteasome subunit	30.464	31.4464	28.2897	31.2667	31.9554	31.7263	31.5779	32.1674	32.8693	30.8582	32.0258	32.672	31.2116	31.8582	30.3572	30.464	31.4464	28.2897	31.2667	31.9554	31.7263	31.5779	32.1674	32.8693	30.8582	32.0258	32.672	31.2116	31.8582	30.3572	30.0667	31.6495	32.2048	31.852	31.1424		0.87252	0.0427332	0.134116		B0D3T3	long-chain-fatty-acid-CoA ligase	+	5.04376	9.04154e-06	1.47e-05	CO8_CO4	7.18857
B0D421	Threonine synthase		22.5672		29.3222	30.4047	31.3437	31.6787	31.0953	31.8597	29.3474	29.4083	31.4593	27.5506	25.7936	24.2843	19.9469	22.5672	19.2264	29.3222	30.4047	31.3437	31.6787	31.0953	31.8597	29.3474	29.4083	31.4593	27.5506	25.7936	24.2843	20.5802	30.3569	31.5446	30.0717	25.8762	+	5.20654	1.60643e-05	6.21524e-06		B0DGW9	nucleosome assembly protein	+	2.8615	0.00137564	0.000716157	CO8_CO4	2.70517
B0CPY5	Expressed protein	34.2095	34.2246	33.2875	32.9635	33.1594	34.5784	32.3523	31.7005	32.3988	33.7083	30.5223	31.5996	32.909	35.197	35.0852	34.2095	34.2246	33.2875	32.9635	33.1594	34.5784	32.3523	31.7005	32.3988	33.7083	30.5223	31.5996	32.909	35.197	35.0852	33.9072	33.5671	32.1505	31.9434	34.3971		1.22015	0.0161189	0.0602356		B0D2T0	Expressed protein	+	2.53181	0.00293896	0.00110911	CO8_CO4	6.7924
B0DJD1	Belongs to the complex I 49 kDa subunit family	22.7893	27.8972		28.8171	29.436	29.082	33.1307	31.9517	32.7052	29.0857	27.8967	28.7948	30.7308	28.599	28.7306	22.7893	27.8972	18.2127	28.8171	29.436	29.082	33.1307	31.9517	32.7052	29.0857	27.8967	28.7948	30.7308	28.599	28.7306	22.9664	29.1117	32.5959	28.5924	29.3534	+	2.2429	0.00167727	0.00571613		B0D8X8	Glycine-rich rna binding protein	+	3.17027	0.000675662	0.000506494	CO8_CO4	7.73952
B0CV99	nucleic acid-binding protein	27.9185	29.1241	28.7788	25.4575	23.5906	27.305	29.5664	29.2728	29.3351	25.3072	27.5475	29.0218	29.1646	27.1341	28.5761	27.9185	29.1241	28.7788	25.4575	23.5906	27.305	29.5664	29.2728	29.3351	25.3072	27.5475	29.0218	29.1646	27.1341	28.5761	28.6071	25.451	29.3914	27.2922	28.2916	+	1.48985	0.00832317	0.0323703		B0CNR0	Diphosphomevalonate decarboxylase	+	4.96495	1.08406e-05	1.38e-05	CO8_CO4	4.37573
B0DAA7	eukaryotic translation initiation factor 6	30.1789	30.3827	30.6683	29.6976	30.5851	31.1685	30.4015	31.1202	30.0388	29.6165	28.4014	29.6598	31.5487	30.8188	31.1038	30.1789	30.3827	30.6683	29.6976	30.5851	31.1685	30.4015	31.1202	30.0388	29.6165	28.4014	29.6598	31.5487	30.8188	31.1038	30.41	30.4837	30.5202	29.2259	31.1571	+	1.67568	0.00543035	0.0211019		B0D757	Casein kinase substrate phosphoprotein PP28	+	6.8859	1.30048e-07	0	CO8_CO4	6.93507
B0D828	carbohydrate esterase family 4 protein	31.4356	30.5396	28.4531	31.2344	30.8055	30.43	30.6392	30.5615	29.9346	31.5821	29.623	29.7613	26.3803	31.5369	29.6207	31.4356	30.5396	28.4531	31.2344	30.8055	30.43	30.6392	30.5615	29.9346	31.5821	29.623	29.7613	26.3803	31.5369	29.6207	30.1428	30.8233	30.3784	30.3221	29.1793		0.140594	0.626644	0.723445		B0CSR7	3-hydroxyisobutyryl-CoA hydrolase	+	6.57256	2.67569e-07	0	CO8_CO4	7.42744
B0CQ75	ribosomal protein	33.5172	30.5599	33.0247	32.5639	33.1184	33.3395	32.675	32.8001	32.6848	31.2749	29.7752	32.2902	30.5304	34.4587	33.3566	33.5172	30.5599	33.0247	32.5639	33.1184	33.3395	32.675	32.8001	32.6848	31.2749	29.7752	32.2902	30.5304	34.4587	33.3566	32.3672	33.0073	32.72	31.1135	32.7819		0.352758	0.259854	0.443855		B0CY33	20S proteasome subunit	+	3.45462	0.00035106	0.000323529	CO8_CO4	8.47321
B0CU43	Belongs to the peptidase S10 family	31.7555	23.7802	30.4813	32.1134	29.8211	31.5392	28.5874	28.5538	28.7443	31.7765	29.1053	28.4346		31.1406	31.4787	31.7555	23.7802	30.4813	32.1134	29.8211	31.5392	28.5874	28.5538	28.7443	31.7765	29.1053	28.4346	21.5428	31.1406	31.4787	28.6724	31.1579	28.6285	29.7721	28.054		0.10015	0.72804	0.794054		B0DQ39	cell division control protein	+	3.02229	0.000949968	0.000593509	CO8_CO4	5.34996
B0CQV1	HSP20-like chaperone	29.2495	29.5586	24.9817	20.8861	29.944	32.2942	31.8009	30.4469	30.6077	30.2025	26.3682	29.3331				29.2495	29.5586	24.9817	20.8861	29.944	32.2942	31.8009	30.4469	30.6077	30.2025	26.3682	29.3331	20.5339	20.4114	20.2175	27.9299	27.7081	30.9518	28.6346	20.3876	+	1.74978	0.00450411	0.0177918		B0DBE3	Nuclear transport factor 2 (NTF2) domain	+	4.61418	2.43122e-05	5.71e-05	CO8_CO4	3.60443
B0DZX6	Protein kinase C terminal domain	30.0951	28.6795	28.2813	24.936	29.1693	28.4366	29.1548	29.3865	28.2515	26.1692	26.3748	28.7769	26.5753	28.1865	27.9421	30.0951	28.6795	28.2813	24.936	29.1693	28.4366	29.1548	29.3865	28.2515	26.1692	26.3748	28.7769	26.5753	28.1865	27.9421	29.0186	27.514	28.9309	27.107	27.568		0.461502	0.167919	0.345539		B0DIV9	predicted protein	+	6.59586	2.53594e-07	0	CO8_CO4	5.92264
B0CUY1	t-complex protein 1 subunit gamma	30.389	27.1365	31.22	28.9312	27.6369	29.5632	31.6499	31.6977	32.0555	29.2004	28.1766	31.1317	32.2353	33.5006	30.2981	30.389	27.1365	31.22	28.9312	27.6369	29.5632	31.6499	31.6977	32.0555	29.2004	28.1766	31.1317	32.2353	33.5006	30.2981	29.5818	28.7104	31.801	29.5029	32.0113		1.19424	0.0171866	0.063938		B0DVL9	Elongation factor-2 kinase	+	4.31936	4.79339e-05	9.07e-05	CO8_CO4	5.10749
B0DY73	glycoside hydrolase family 55 protein	26.8568	26.1944			26.3355	26.7142	27.9617	27.3352	26.6141	28.5684		25.8885		24.7519	24.9168	26.8568	26.1944	20.9767	21.3315	26.3355	26.7142	27.9617	27.3352	26.6141	28.5684	19.6816	25.8885	21.0324	24.7519	24.9168	24.676	24.7937	27.3037	24.7128	23.567		0.183972	0.528188	0.654678		B0D7F3	putative transcriptional regulator	+	3.33269	0.000464849	0.000417391	CO8_CO4	4.86511
B0CXG6	PCI domain-containing protein	29.9933	26.5976	28.8256	28.3848	30.6205	29.68	31.1056	31.1272	30.963	29.5897	29.0603	29.491	30.3247		28.6391	29.9933	26.5976	28.8256	28.3848	30.6205	29.68	31.1056	31.1272	30.963	29.5897	29.0603	29.491	30.3247	20.2354	28.6391	28.4722	29.5618	31.0653	29.3804	26.3997		0.482828	0.154892	0.328982		B0D4T3	peroxisomal dehydratase	+	2.9341	0.00116386	0.000664671	CO8_CO4	7.02964
B0D8A3	tetrapyrrole biosynthesis, porphobilinogen synthase							30.6925	30.2935	30.7062							21.3985	22.0198	19.7115	21.4702	19.655	21.9699	30.6925	30.2935	30.7062	19.8781	19.1751	21.8797	18.9556	19.4938	21.4832	21.0433	21.0317	30.5641	20.311	19.9775	+	5.63347	0	2.3256e-06		B0CQ23	60S ribosomal protein L15	+	2.75794	0.00174607	0.000801128	CO8_CO4	8.04398
B0DYK0	small GTPase-binding protein	31.0052	31.5686	31.2719	30.0114	30.1192	31.821	31.5491	31.205	31.1962	25.8968	25.7528	28.1258	32.777	32.8675	33.0838	31.0052	31.5686	31.2719	30.0114	30.1192	31.821	31.5491	31.205	31.1962	25.8968	25.7528	28.1258	32.777	32.8675	33.0838	31.2819	30.6505	31.3168	26.5918	32.9095	+	4.71781	4.86322e-05	1.91511e-05		B0DVA6	Peroxidase, family 2	+	4.39353	4.04079e-05	7.27e-05	CO8_CO4	7.12057
B0DST4	manganese superoxide dismutase	34.7017	35.5964	35.9963	36.9859	36.3397	36.4403	35.7052	35.3086	35.6392	34.4434	33.7971	35.4299	35.2731	36.7131	35.6321	34.7017	35.5964	35.9963	36.9859	36.3397	36.4403	35.7052	35.3086	35.6392	34.4434	33.7971	35.4299	35.2731	36.7131	35.6321	35.4315	36.5886	35.551	34.5568	35.8728	+	1.58714	0.00659691	0.0258741		B0DLV5	coatomer protein	+	4.035	9.2258e-05	0.000145455	CO8_CO4	5.01902
B0CSY9	20S proteasome subunit					24.8236	24.3683	27.521	27.2078	27.3276							20.2003	20.7731	19.7655	21.6462	24.8236	24.3683	27.521	27.2078	27.3276	22.1094	20.9454	19.5082	19.9933	18.9583	19.0183	20.2463	23.6127	27.3522	20.8543	19.3233	+	4.83297	2.5641e-05	1.46904e-05		B0DAH8	DUF1748-domain-containing protein	+	2.98478	0.00103566	0.000615854	CO8_CO4	6.36458
B0D8U8	Phosphoenolpyruvate carboxykinase [ATP]	26.5577	26.7694		29.866	29.4036		31.4842	31.9353	31.4111	29.9403	29.6454	30.0605	29.2876	30.0909	28.7712	26.5577	26.7694	19.6929	29.866	29.4036	18.9231	31.4842	31.9353	31.4111	29.9403	29.6454	30.0605	29.2876	30.0909	28.7712	24.34	26.0642	31.6102	29.8821	29.3832		0.925018	0.0366861	0.118845		B0D9E1	GMP synthase	+	2.40588	0.00392757	0.00129455	CO8_CO4	3.47177
B0D663	profilin	34.8568	33.5166	34.2191	34.7913	34.896	35.238	34.4697	33.5193	34.3319	34.0112	31.919	33.1835	36.3561	34.4604	35.8535	34.8568	33.5166	34.2191	34.7913	34.896	35.238	34.4697	33.5193	34.3319	34.0112	31.919	33.1835	36.3561	34.4604	35.8535	34.1975	34.9751	34.107	33.0379	35.5567	+	1.69809	0.00513722	0.0200404		B0CXX1	DEAD-domain-containing protein	+	4.6046	2.48544e-05	5.65e-05	CO8_CO4	2.97838
B0DK18	Protein of unknown function (DUF2433)	28.6952		24.42	28.1916	28.2045	27.2583	31.1152	30.616	31.452	30.2044	30.408	31.0165				28.6952	18.4713	24.42	28.1916	28.2045	27.2583	31.1152	30.616	31.452	30.2044	30.408	31.0165	21.4727	21.5816	21.2433	23.8622	27.8848	31.0611	30.543	21.4325	+	2.76187	0.000803395	0.00173035		B0DWN7	60S ribosomal protein L24	+	1.74811	0.0178602	0.0045073	CO8_CO4	3.3721
B0DBF4	NAD(P)-binding protein	28.7719	29.3054		27.1844	30.2858	31.2668	31.2306	30.5627	30.452	29.2619	28.2757	30.4465		29.3357	29.3026	28.7719	29.3054	19.8711	27.1844	30.2858	31.2668	31.2306	30.5627	30.452	29.2619	28.2757	30.4465	20.6438	29.3357	29.3026	25.9828	29.579	30.7484	29.328	26.4274		0.393835	0.21931	0.403799		B0CZI5	predicted protein	+	6.2914	5.11211e-07	0	CO8_CO4	7.34729
B0CPU4	Catalyzes the interconversion between the alpha and beta anomers from at least three hexose 6-phosphate sugars (Glc6P, Gal6P, and Man6P)				22.8925	26.7897	22.445	28.8871	27.5853	28.3731	28.9072	29.005	23.9524	27.068	25.952	26.3246	20.9274	20.5709	20.0273	22.8925	26.7897	22.445	28.8871	27.5853	28.3731	28.9072	29.005	23.9524	27.068	25.952	26.3246	20.5085	24.0424	28.2819	27.2882	26.4482	+	2.73918	0.000831241	0.00182315		B0CSQ2	actin-related protein ARPC3	+	3.18623	0.000651289	0.000514003	CO8_CO4	5.76527
B0DN38	DUF1479-domain-containing protein	25.1902		25.8682				29.726	29.2452	28.8351				24.5052	24.0288	25.4246	25.1902	20.25	25.8682	21.2438	22.0933	19.6483	29.726	29.2452	28.8351	20.4046	18.0362	20.6096	24.5052	24.0288	25.4246	23.7694	20.9951	29.2687	19.6835	24.6529	+	3.52197	0.000310019	0.000300628		B0D709	predicted protein	+	2.81568	0.00152869	0.000756447	CO8_CO4	9.25247
B0D152	glycoside hydrolase family 5 protein	32.3559	32.0637	32.2413	31.7787	32.196	30.9013	31.2653	31.3734	32.2991	32.5899	28.9877	30.0683	32.7525	32.4487	32.7074	32.3559	32.0637	32.2413	31.7787	32.196	30.9013	31.2653	31.3734	32.2991	32.5899	28.9877	30.0683	32.7525	32.4487	32.7074	32.2203	31.6254	31.6459	30.5486	32.6362		0.84577	0.0460337	0.142636		B0D708	predicted protein	+	4.57064	2.68756e-05	5.59e-05	CO8_CO4	13.5859
B0CSL6	NAD(P) transhydrogenase beta subunit		26.5328	28.6452		25.5205	23.4152	29.6177	29.156	29.1593	27.4831	26.2301	27.8636	29.7092	28.1871	29.1354	19.9018	26.5328	28.6452	21.1347	25.5205	23.4152	29.6177	29.156	29.1593	27.4831	26.2301	27.8636	29.7092	28.1871	29.1354	25.0266	23.3568	29.311	27.1923	29.0106	+	1.35826	0.0114048	0.0438269		B0D782	predicted protein	+	3.09756	0.0007988	0.000550633	CO8_CO4	9.71132
B0D4W5	GDP-mannose 4,6-dehydratase	30.9023	31.5008	30.8385	29.8296	30.1705	31.4558	28.9328	28.3249	28.7062	29.0868	30.346	30.6054				30.9023	31.5008	30.8385	29.8296	30.1705	31.4558	28.9328	28.3249	28.7062	29.0868	30.346	30.6054	20.6004	21.4011	20.6794	31.0805	30.4853	28.6546	30.0128	20.8936	+	8.08531	0	8.21656e-09		B0CQT2	porphobilinogen deaminase	+	5.66132	2.18114e-06	0	CO8_CO4	7.72347
B0CSR3	COP9 signalosome complex subunit 8	30.5094	30.1601	30.4372	26.6994	29.8746	30.8741	29.945	29.1784	30.3449	28.6182	28.2012	28.8235		29.4668	29.0196	30.5094	30.1601	30.4372	26.6994	29.8746	30.8741	29.945	29.1784	30.3449	28.6182	28.2012	28.8235	22.6935	29.4668	29.0196	30.3689	29.1494	29.8228	28.5476	27.0599		0.455503	0.172037	0.350346		B0DXW6	3-hydroxyacyl-CoA dehydrogenase, C-terminal domain	+	2.69683	0.00200988	0.00090784	CO8_CO4	7.19771
B0CYS4	20S proteasome subunit	30.5143	31.8055	30.7361	30.2079	31.6393	32.4543	30.9641	29.9768	30.3784	29.8034	28.4421	30.0784		31.7015	32.1775	30.5143	31.8055	30.7361	30.2079	31.6393	32.4543	30.9641	29.9768	30.3784	29.8034	28.4421	30.0784	20.4439	31.7015	32.1775	31.0186	31.4338	30.4398	29.4413	28.1076		0.161264	0.578429	0.68982		B0DSS9	Belongs to the short-chain dehydrogenases reductases (SDR) family	+	5.89917	1.26135e-06	0	CO8_CO4	3.40155
B0D8C2	40s ribosomal protein s5-1	31.5905	31.5814	31.2532	32.5247	31.9456	32.7612	31.8718	31.9558	31.9036	30.0146	29.2427	30.8508	33.0637	32.018	32.427	31.5905	31.5814	31.2532	32.5247	31.9456	32.7612	31.8718	31.9558	31.9036	30.0146	29.2427	30.8508	33.0637	32.018	32.427	31.475	32.4105	31.9104	30.036	32.5029	+	3.27229	0.000478632	0.000534204		B0CV05	20S proteasome subunit	+	3.19794	0.00063396	0.000500835	CO8_CO4	7.59828
B0CT67	myosin 5	29.0521	28.1595	29.4418	28.5517	29.4732	28.9399	29.0899	28.9693	28.6743	25.1911	25.7432	27.4232	27.9017	30.6989	29.745	29.0521	28.1595	29.4418	28.5517	29.4732	28.9399	29.0899	28.9693	28.6743	25.1911	25.7432	27.4232	27.9017	30.6989	29.745	28.8845	28.9883	28.9112	26.1192	29.4485	+	2.13273	0.00204984	0.00736669		B0DXN5	peptidyl-prolyl cis-trans isomerase	+	3.1699	0.00067624	0.000505673	CO8_CO4	7.70525
B0CS93	citrate synthase	29.0036	28.8417	30.493	29.4502	31.0252	31.3545	31.9023	31.2284	31.8381	29.2831	29.9022	30.3458	29.9285	29.4098	30.0573	29.0036	28.8417	30.493	29.4502	31.0252	31.3545	31.9023	31.2284	31.8381	29.2831	29.9022	30.3458	29.9285	29.4098	30.0573	29.4461	30.61	31.6563	29.8437	29.7985	+	1.71234	0.00493885	0.0193937		B0D3V9	20S proteasome subunit	+	2.13051	0.00740436	0.00205616	CO8_CO4	5.14026
B0DA76	glutathione peroxidase-like protein	21.8003	26.7095					22.5833	23.9239	24.8155							21.8003	26.7095	22.1726	22.3494	19.0042	20.3837	22.5833	23.9239	24.8155	19.3115	19.6728	21.3184	21.3276	20.4427	20.7348	23.5608	20.5791	23.7742	20.1009	20.8351	+	1.33207	0.0121829	0.0465511		B0CYJ6	xylitol dehydrogenase	+	3.60052	0.000250888	0.000271318	CO8_CO4	4.76672
B0DS66	mitochondrial outer membrane translocase receptor TOM70	31.8778	31.6024	31.1591	28.7216	31.3775	32.2567	31.5814	30.3045	30.9742	29.2495	27.6045	30.3543	35.3319	30.9987	30.9328	31.8778	31.6024	31.1591	28.7216	31.3775	32.2567	31.5814	30.3045	30.9742	29.2495	27.6045	30.3543	35.3319	30.9987	30.9328	31.5464	30.7853	30.9534	29.0694	32.4211		0.716007	0.0689791	0.192306		B0CQ78	Insulinase (Peptidase family M16)	+	2.63602	0.00231197	0.000958501	CO8_CO4	6.63184
B0CVH0	protein kinase C1	25.8341	24.0909	22.9883	26.0234	23.6974	26.7301	29.2545	28.4697	28.6013	25.8123		27.6074	28.4435	29.2419	27.5531	25.8341	24.0909	22.9883	26.0234	23.6974	26.7301	29.2545	28.4697	28.6013	25.8123	20.2729	27.6074	28.4435	29.2419	27.5531	24.3044	25.4836	28.7752	24.5642	28.4128		1.27817	0.0139001	0.0527019		B0CYF8	ribosomal protein L36e	+	4.54433	2.85541e-05	5.56e-05	CO8_CO4	7.56569
B0CQW6	P-loop containing nucleoside triphosphate hydrolase protein	27.1978	29.8889	29.2277	32.9774	31.6672	31.368	31.8208	32.567	32.6877	32.0645	32.3692	31.8224		27.5263	24.8044	27.1978	29.8889	29.2277	32.9774	31.6672	31.368	31.8208	32.567	32.6877	32.0645	32.3692	31.8224	20.9215	27.5263	24.8044	28.7715	32.0042	32.3585	32.0853	24.4174	+	3.17253	0.000508143	0.000672162		B0E2G7	P-loop containing nucleoside triphosphate hydrolase protein	+	8.08011	8.3155e-09	0	CO8_CO4	6.52854
B0CP55	Maintenance of mitochondrial structure and function	28.8892		26.9299	29.6362	28.0755	29.4859	30.397	30.5709	30.9881	27.7812	27.2331	29.69	29.4943		27.8931	28.8892	19.3805	26.9299	29.6362	28.0755	29.4859	30.397	30.5709	30.9881	27.7812	27.2331	29.69	29.4943	20.7576	27.8931	25.0665	29.0659	30.652	28.2348	26.0484		0.585426	0.106613	0.259761		B0DGP0	FAD/NAD(P)-binding domain-containing protein	+	4.34535	4.5149e-05	8.14e-05	CO8_CO4	8.41983
B0DAK4	methionyl tRNA synthetase				28.0043	27.0436	27.6572	28.8209	28.9511	28.2646	26.6157	26.9311	28.0398		25.9502	26.4084	21.2344	19.3702	19.8063	28.0043	27.0436	27.6572	28.8209	28.9511	28.2646	26.6157	26.9311	28.0398	19.9218	25.9502	26.4084	20.137	27.5684	28.6789	27.1956	24.0935	+	3.10787	0.000548644	0.000780055		B0DZW9	ribosomal protein L38e	+	6.41888	3.81168e-07	0	CO8_CO4	7.5715
B0DNS8	plasma membrane H+-transporting ATPase	31.1551	29.3256	31.6063	31.6835	28.0301	30.713	29.4976	31.2654	30.41	31.363	31.5158	31.0146	31.0921	30.0943	30.9527	31.1551	29.3256	31.6063	31.6835	28.0301	30.713	29.4976	31.2654	30.41	31.363	31.5158	31.0146	31.0921	30.0943	30.9527	30.6957	30.1422	30.391	31.2978	30.713		0.115344	0.690749	0.766755		B0DBI9	CPII coat sec24 protein	+	5.96832	1.07567e-06	0	CO8_CO4	7.73508
B0CT75	UMP-CMP kinase	28.6591	21.4631	29.706	25.9001	28.3629		30.9985	30.0111	30.6258	29.411	27.0561	29.7381		29.305	28.3833	28.6591	21.4631	29.706	25.9001	28.3629	20.3854	30.9985	30.0111	30.6258	29.411	27.0561	29.7381	19.1641	29.305	28.3833	26.6094	24.8828	30.5451	28.7351	25.6174		0.412541	0.203767	0.386776		B0CY23	aspartyl aminopeptidase	+	4.4127	3.8663e-05	7.31e-05	CO8_CO4	3.96929
B0CU49	predicted protein	25.7621	27.0127	27.4683				27.2894	26.4487	26.2338							25.7621	27.0127	27.4683	21.5926	19.4269	20.0801	27.2894	26.4487	26.2338	19.0078	19.9333	19.9121	20.8298	20.1443	20.2755	26.7477	20.3665	26.6573	19.6177	20.4165	+	6.59053	0	2.56727e-07		B0CP48	ubiquinol-cytochrome c reductase iron-sulfur subunit	+	5.18199	6.57667e-06	1.59e-05	CO8_CO4	4.67089
B0CXD3	Eukaryotic translation initiation factor 3 subunit D	24.4518		26.2818				28.975	28.2768	28.3648	26.5769	24.0559	27.4133		25.5131	24.783	24.4518	19.9054	26.2818	20.3325	18.9552	19.6098	28.975	28.2768	28.3648	26.5769	24.0559	27.4133	19.3154	25.5131	24.783	23.5463	19.6325	28.5389	26.0154	23.2039	+	2.10003	0.00215839	0.00794265		B0CTQ2	angiogenesis	+	4.43911	3.63821e-05	7.43e-05	CO8_CO4	4.6943
B0DBF6	TPT-domain-containing protein	23.8677	27.123	28.8451				23.6717									23.8677	27.123	28.8451	21.8217	21.1171	19.989	23.6717	19.9075	20.3883	20.4744	22.5385	21.1456	20.3657	20.4335	20.9528	26.6119	20.9759	21.3225	21.3862	20.584	+	2.31517	0.00147591	0.00483988		B0CYH3	Adaptor protein complex sigma subunit	+	2.18773	0.00649041	0.00183389	CO8_CO4	6.89932
B0DFT0	26S proteasome non-ATPase regulatory subunit 6								27.2417	26.156	28.6262	29.1516		25.9506		25.4589	20.44	21.1697	20.2916	19.8529	22.2804	21.0617	19.8517	27.2417	26.156	28.6262	29.1516	19.7914	25.9506	20.1474	25.4589	20.6337	21.065	24.4165	25.8564	23.8523		0.499875	0.145252	0.316319		B0DK35	like-Sm ribonucleo protein	+	4.67262	2.12511e-05	4.73e-05	CO8_CO4	8.00322
B0DA66	Yip1-domain-containing protein							27.855	26.9809	27.7259	26.3562		26.3682		26.4554	24.6617	20.5556	20.6394	20.6931	22.2514	21.1504	20.1232	27.855	26.9809	27.7259	26.3562	19.7329	26.3682	19.9017	26.4554	24.6617	20.6293	21.175	27.5206	24.1524	23.673	+	1.50263	0.00806633	0.031432		B0D7E3	karyopherin Kap95	+	5.17573	6.67216e-06	1.56e-05	CO8_CO4	4.00155
B0CSN8	2-isopropylmalate synthase	25.5548	25.9815	28.0601				29.8336	28.8836	29.6669	29.7665	29.5396	28.9452				25.5548	25.9815	28.0601	20.3783	19.4105	22.2296	29.8336	28.8836	29.6669	29.7665	29.5396	28.9452	20.8174	20.6602	19.171	26.5322	20.6728	29.4614	29.4171	20.2162	+	6.25784	0	5.52282e-07		B0CPR8	Glutathione S-transferase, N-terminal domain	+	2.76151	0.00173177	0.00080226	CO8_CO4	9.77956
B0D0W1	glycogen synthase		28.3427	23.241	25.4541	28.7657	28.1034	31.2991	30.7473	31.3812	27.7019	28.984	30.5846	30.1615	26.881	28.6808	22.3463	28.3427	23.241	25.4541	28.7657	28.1034	31.2991	30.7473	31.3812	27.7019	28.984	30.5846	30.1615	26.881	28.6808	24.6433	27.4411	31.1425	29.0902	28.5744	+	1.65048	0.00575395	0.0223625		B0DGR2	50S ribosome-binding GTPase	+	3.7902	0.000162105	0.000222222	CO8_CO4	9.84654
B0CVX0	isocitrate lyase icl	28.2893	32.6522		28.2312	30.7888	26.8443	31.6453	31.3306	31.2424	29.5586	27.1832	30.5149	26.6886	27.7272	27.5576	28.2893	32.6522	18.2871	28.2312	30.7888	26.8443	31.6453	31.3306	31.2424	29.5586	27.1832	30.5149	26.6886	27.7272	27.5576	26.4095	28.6214	31.4061	29.0856	27.3245		0.295193	0.332219	0.506765		B0DCT7	mitochondrial pyruvate dehydrogenase E1 component beta subunit	+	3.19702	0.000635295	0.000506667	CO8_CO4	3.23655
B0DAI8	RNA recognition motif	29.3301	30.192	29.6797	28.4938	29.1409	28.297	29.9635	29.011	29.4248	27.7982	27.7728	28.9304		27.0279	29.4669	29.3301	30.192	29.6797	28.4938	29.1409	28.297	29.9635	29.011	29.4248	27.7982	27.7728	28.9304	18.8609	27.0279	29.4669	29.7339	28.6439	29.4664	28.1671	25.1186		0.605899	0.0993585	0.2478		B0DTD4	predicted protein	+	4.38776	4.09484e-05	7.2e-05	CO8_CO4	6.68945
B0CVU7	proteasome complex subunit Rpn13 ubiquitin receptor-domain-containing protein	28.5872	27.2652	27.553	23.976		26.2964	29.3852	27.8485	28.9733	30.0736	30.2096	23.0641		27.3081	25.5309	28.5872	27.2652	27.553	23.976	21.7583	26.2964	29.3852	27.8485	28.9733	30.0736	30.2096	23.0641	19.369	27.3081	25.5309	27.8018	24.0103	28.7357	27.7824	24.0694		0.728384	0.0664543	0.186903		B0DTF5	Bestrophin, RFP-TM, chloride channel	+	4.99243	1.01759e-05	1.42e-05	CO8_CO4	6.47252
B0CTB8	related actin-binding protein		29.6834	31.4285				25.4899	25.1629	25.5142					28.2416	28.9723	20.2287	29.6834	31.4285	21.084	21.0627	19.1745	25.4899	25.1629	25.5142	19.7982	19.8248	19.0139	20.3892	28.2416	28.9723	27.1135	20.4404	25.389	19.5456	25.8677		1.11381	0.0213445	0.0769466		B0DTD7	Bestrophin, RFP-TM, chloride channel	+	3.20914	0.000617823	0.000495812	CO8_CO4	7.19068
B0D9D9	Belongs to the GST superfamily				33.2928	29.2573	24.1758	27.9289	28.9737	28.2494	32.0378	32.3043	29.8097				20.8778	19.3865	19.7874	33.2928	29.2573	24.1758	27.9289	28.9737	28.2494	32.0378	32.3043	29.8097	19.1286	18.5237	20.3544	20.0173	28.9086	28.384	31.3839	19.3356	+	3.91474	0.000171674	0.000121692		B0D888	PIN domain-like protein	+	3.84064	0.00014433	0.000199584	CO8_CO4	3.33887
B0DC39	Related to programmed cell death protein (calcium-binding protein)	30.3059	30.7821	30.1551	30.091	29.515	30.4442	30.4442	30.5108	31.2239	29.4176	28.154	30.9358	28.3515	32.4587	32.4932	30.3059	30.7821	30.1551	30.091	29.515	30.4442	30.4442	30.5108	31.2239	29.4176	28.154	30.9358	28.3515	32.4587	32.4932	30.4144	30.0167	30.7263	29.5025	31.1011		0.219598	0.458315	0.603118		B0CQI8	cytochrome b2	+	5.30823	4.9178e-06	1.7e-05	CO8_CO4	6.55943
B0CQQ9	prohibitin homologues	31.4916	31.3069	30.5717	31.4588	31.5782	32.5824	32.3202	32.456	32.3276	31.4124	31.4862	31.5406	22.2753	31.2645	30.6651	31.4916	31.3069	30.5717	31.4588	31.5782	32.5824	32.3202	32.456	32.3276	31.4124	31.4862	31.5406	22.2753	31.2645	30.6651	31.1234	31.8731	32.3679	31.4797	28.0683		0.630153	0.0911359	0.23434		B0CUB5	mitochondrial carrier	+	2.85996	0.00138053	0.000715116	CO8_CO4	7.59905
B0CQX6	NAD(P)H-binding	26.639	27.4497	24.085		26.591	24.5577	27.4577	26.3023	26.9094	24.1548	27.0064	27.1987				26.639	27.4497	24.085	19.9399	26.591	24.5577	27.4577	26.3023	26.9094	24.1548	27.0064	27.1987	19.9694	20.6737	21.9231	26.0579	23.6962	26.8898	26.12	20.8554	+	1.70689	0.00499551	0.0196388		B0DWU2	Ndufa8, NADH-ubiquinone oxidoreductase complex I 19kd subunit	+	7.27203	5.34529e-08	0	CO8_CO4	9.78803
B0DPX6	glutamine synthetase/guanido kinase	27.6018	28.6999	27.8196	29.4853	26.0806	28.2955	30.1826	30.4386	30.7151	28.6659	29.5179	29.8284	27.2072	29.0513	28.8675	27.6018	28.6999	27.8196	29.4853	26.0806	28.2955	30.1826	30.4386	30.7151	28.6659	29.5179	29.8284	27.2072	29.0513	28.8675	28.0405	27.9538	30.4454	29.3374	28.3753	+	1.30699	0.0128946	0.0493182		B0DLF3	Stress responsive A B barrel domain protein	+	4.81654	1.52568e-05	2.56e-05	CO8_CO4	6.31935
B0CVS7	phospho-2-dehydro-3-deoxyheptonate aldolase	30.548	28.7694	28.4532	27.9384	29.8774	29.8166	31.6141	31.3696	31.5508	29.9541	29.9787	30.4056	26.9982	27.5955	26.665	30.548	28.7694	28.4532	27.9384	29.8774	29.8166	31.6141	31.3696	31.5508	29.9541	29.9787	30.4056	26.9982	27.5955	26.665	29.2568	29.2108	31.5115	30.1128	27.0862	+	3.36805	0.000401408	0.000428495		B0DPD0	Aldo/keto reductase	+	7.33949	4.57623e-08	0	CO8_CO4	8.14698
B0D739	RNA recognition motif	28.4331	26.0161	27.4877	26.5265	26.9761		31.3864	30.4461	30.9325	29.8896	25.9159	30.3875				28.4331	26.0161	27.4877	26.5265	26.9761	20.0081	31.3864	30.4461	30.9325	29.8896	25.9159	30.3875	22.4368	19.1542	21.4837	27.3123	24.5035	30.9217	28.731	21.0249	+	2.5505	0.00107772	0.00281513		B0DNQ5	glycosyltransferase family 20 protein	+	4.15763	6.95619e-05	0.000133971	CO8_CO4	5.55545
B0CY35	NAD-aldehyde dehydrogenase	26.625	25.353	26.0481	26.8154	27.5476	27.0821	28.0279	29.076	28.5946	26.4402	27.023	27.9727	28.2906	30.2243	28.62	26.625	25.353	26.0481	26.8154	27.5476	27.0821	28.0279	29.076	28.5946	26.4402	27.023	27.9727	28.2906	30.2243	28.62	26.0087	27.1484	28.5662	27.1453	29.0449	+	2.62086	0.000964238	0.00239407		B0CYQ1	PLP-dependent transferase	+	4.84802	1.419e-05	2.6e-05	CO8_CO4	6.38124
B0DVM0	predicted protein	32.353	30.9209	31.4035	33.5713	31.7514	33.4908	32.4269	32.7836	32.6399	32.0596	31.6569	30.954	19.0973	30.9546	30.8157	32.353	30.9209	31.4035	33.5713	31.7514	33.4908	32.4269	32.7836	32.6399	32.0596	31.6569	30.954	19.0973	30.9546	30.8157	31.5591	32.9379	32.6168	31.5568	26.9559		0.690612	0.0743797	0.203886		B0CSX9	dimethylribityllumazine synthase	+	4.83785	1.45263e-05	2.57e-05	CO8_CO4	5.9924
B0D313	glyoxal oxidase		24.5023	21.2662	27.6536	22.8056	25.4482	28.049	27.9942	28.3986	28.5047		26.1318		26.6749	26.4296	21.0686	24.5023	21.2662	27.6536	22.8056	25.4482	28.049	27.9942	28.3986	28.5047	19.9098	26.1318	22.6843	26.6749	26.4296	22.279	25.3025	28.1473	24.8488	25.2629		0.725415	0.0670426	0.188185		B0D0T9	prenylated rab acceptor PRA1	+	5.46728	3.40977e-06	1.94e-05	CO8_CO4	8.47876
B0DTG5	glutamate decarboxylase	30.0898	30.0995	29.9176	32.2487	31.0198	31.7685	29.2265	29.8739	29.2684	30.6821	30.1934	29.9886	33.1138	34.7797	33.9449	30.0898	30.0995	29.9176	32.2487	31.0198	31.7685	29.2265	29.8739	29.2684	30.6821	30.1934	29.9886	33.1138	34.7797	33.9449	30.0356	31.679	29.4562	30.2881	33.9461	+	5.1846	1.59363e-05	6.53728e-06		B0D5H6	Alpha beta hydrolase fold protein	+	3.40364	0.000394783	0.000358423	CO8_CO4	6.27537
B0CPG5	UROD/MetE-like protein	31.8634	29.5877	32.5138	30.1993	31.2276	32.3672	32.6435	32.2649	32.3883	28.4206	29.7122	32.0412	31.9429	27.1801	30.2502	31.8634	29.5877	32.5138	30.1993	31.2276	32.3672	32.6435	32.2649	32.3883	28.4206	29.7122	32.0412	31.9429	27.1801	30.2502	31.3216	31.2647	32.4322	30.058	29.7911		0.494321	0.148216	0.32039		B0DRZ5	Adenosine/AMP deaminase	+	2.79683	0.00159649	0.000772532	CO8_CO4	5.61738
B0CYN7	phenylalanyl-tRNA synthetase subunit beta							28.8617	28.512	29.1555	29.6451	29.8951	29.5167				22.0453	23.3664	21.0271	18.5357	20.9167	21.6142	28.8617	28.512	29.1555	29.6451	29.8951	29.5167	19.7907	20.3845	20.3969	22.1463	20.3555	28.843	29.6857	20.1907	+	6.73617	0	1.83584e-07		B0D8X9	mitochondrial half-size ABC transporter	+	4.07062	8.49925e-05	0.000137931	CO8_CO4	4.50994
B0DK62	cap binding protein 80-PB	27.0354	29.1617	27.5993	25.4787	24.9398	24.7414	29.1674	27.9725	28.1463	24.4023	25.1483	26.7059				27.0354	29.1617	27.5993	25.4787	24.9398	24.7414	29.1674	27.9725	28.1463	24.4023	25.1483	26.7059	21.1261	18.9102	21.6089	27.9321	25.0533	28.4287	25.4188	20.5484	+	4.69322	4.8048e-05	2.02666e-05		B0DA26	multifunctional beta-oxidation protein	+	5.0063	9.85602e-06	1.43e-05	CO8_CO4	4.28725
B0E4Z9	predicted protein	28.9765	28.2641	25.2445		27.2945	27.3223	28.0351	27.4089	27.5437	25.9746		27.6465				28.9765	28.2641	25.2445	19.4757	27.2945	27.3223	28.0351	27.4089	27.5437	25.9746	20.8355	27.6465	18.9787	18.898	19.9721	27.495	24.6975	27.6626	24.8189	19.2829	+	1.63864	0.00588811	0.0229806		B0DQQ5	multidrug resistance-associated ABC transporter	+	2.11806	0.0076197	0.00212446	CO8_CO4	3.99582
B0DE50	predicted protein	28.9765	28.2641	25.2445		27.2945	27.3223	28.0351	27.4089	27.5437	25.9746		27.6465				28.9765	28.2641	25.2445	19.93	27.2945	27.3223	28.0351	27.4089	27.5437	25.9746	20.8696	27.6465	20.1722	21.1799	18.8318	27.495	24.8489	27.6626	24.8303	20.0613	+	1.44302	0.00935266	0.0360559		B0DZZ9	ATPase V1/A1 complex subunit E	+	3.25977	0.00054983	0.000482993	CO8_CO4	8.97898
B0DE34	predicted protein	28.9765	28.2641	25.2445		27.2945	27.3223	28.0351	27.4089	27.5437	25.9746		27.6465				28.9765	28.2641	25.2445	21.3308	27.2945	27.3223	28.0351	27.4089	27.5437	25.9746	18.8571	27.6465	20.9909	21.6024	19.5184	27.495	25.3159	27.6626	24.1594	20.7039		1.18883	0.0174218	0.0647392		B0DQ41	NAD-P-binding protein	+	4.43772	3.64991e-05	7.41e-05	CO8_CO4	5.85166
B0DE27	predicted protein	28.9765	28.2641	25.2445		27.2945	27.3223	28.0351	27.4089	27.5437	25.9746		27.6465				28.9765	28.2641	25.2445	20.9722	27.2945	27.3223	28.0351	27.4089	27.5437	25.9746	21.6901	27.6465	20.3116	20.1093	21.3844	27.495	25.1964	27.6626	25.1037	20.6018	+	1.59911	0.00636489	0.0251706		B0DCB2	50S ribosome-binding GTPase	+	3.32127	0.000477227	0.000443674	CO8_CO4	7.87793
B0DDZ7	predicted protein	28.9765	28.2641	25.2445		27.2945	27.3223	28.0351	27.4089	27.5437	25.9746		27.6465				28.9765	28.2641	25.2445	20.8372	27.2945	27.3223	28.0351	27.4089	27.5437	25.9746	18.9518	27.6465	18.3633	20.8909	16.5095	27.495	25.1513	27.6626	24.191	18.5879	+	1.64548	0.0058086	0.0226214		B0DJG4	predicted protein	+	4.65319	2.22235e-05	4.68e-05	CO8_CO4	4.90772
B0DE05	glutaredoxin		27.6906	28.2123	28.3236	25.5893	23.6346	28.0469	27.9793	28.2245	26.0866	26.3467	28.032	26.1373		27.2834	19.76	27.6906	28.2123	28.3236	25.5893	23.6346	28.0469	27.9793	28.2245	26.0866	26.3467	28.032	26.1373	18.7245	27.2834	25.221	25.8492	28.0836	26.8218	24.0484		0.214838	0.46688	0.609764		B0CSW8	E2_bind	+	4.10015	7.94057e-05	0.000130841	CO8_CO4	6.14225
B0DSK0	carbohydrate esterase family 4 protein	29.3022	32.7912	29.0792	25.7406	23.0826	25.0537	27.9345	28.713	28.785	28.8268		27.664	27.5129	34.3148	28.9327	29.3022	32.7912	29.0792	25.7406	23.0826	25.0537	27.9345	28.713	28.785	28.8268	20.4621	27.664	27.5129	34.3148	28.9327	30.3909	24.6256	28.4775	25.651	30.2535		1.00543	0.0289011	0.0987585		B0D0J0	alcohol dehydrogenase	+	2.88626	0.0012994	0.000694118	CO8_CO4	5.18322
B0D9Z2	homocitrate synthase	28.3336	29.4068	27.7397	28.9247	27.6027	29.8239	30.6284	30.0314	30.4272	30.4968	29.525	29.8271	30.0455	25.9301	28.7867	28.3336	29.4068	27.7397	28.9247	27.6027	29.8239	30.6284	30.0314	30.4272	30.4968	29.525	29.8271	30.0455	25.9301	28.7867	28.4933	28.7838	30.3623	29.9496	28.2541		0.740586	0.0639541	0.181725		B0CS33	G-protein gamma subunit	+	5.85568	1.39418e-06	0	CO8_CO4	4.41297
B0CPQ3	phosphoacetylglucosamine mutase	28.7792	27.0797	30.8306	29.8263	28.9912	30.5954	31.216	31.1769	30.9871	28.6131	31.2169	30.8403	31.4691	30.9594	30.0649	28.7792	27.0797	30.8306	29.8263	28.9912	30.5954	31.216	31.1769	30.9871	28.6131	31.2169	30.8403	31.4691	30.9594	30.0649	28.8965	29.8043	31.1266	30.2234	30.8311		0.66595	0.0806807	0.215799		B0DR66	Cys/Met metabolism PLP-dependent enzyme	+	5.70528	1.97116e-06	0	CO8_CO4	6.94324
B0CS59	argininosuccinate lyase					24.2575	26.8176	29.3592	28.9375	28.9025	29.2005	30.6932	23.7492		26.9189	27.1766	19.8004	18.4515	20.3372	21.2446	24.2575	26.8176	29.3592	28.9375	28.9025	29.2005	30.6932	23.7492	19.0292	26.9189	27.1766	19.5297	24.1066	29.0664	27.881	24.3749	+	1.698	0.00513978	0.0200446		B0DR59	Cys/Met metabolism PLP-dependent enzyme	+	5.49122	3.22687e-06	2e-05	CO8_CO4	7.71385
B0DVM1	Protein of unknown function (DUF4243)	24.6486	23.3523		32.3047	27.129	31.0301	28.2272	28.5828	28.3736	28.217	26.3571	28.0887	23.2174	29.7451	29.6464	24.6486	23.3523	19.7925	32.3047	27.129	31.0301	28.2272	28.5828	28.3736	28.217	26.3571	28.0887	23.2174	29.7451	29.6464	22.5978	30.1546	28.3945	27.5543	27.5363	+	1.50194	0.00808616	0.0314821		B0CP77	histone H3	+	2.50306	0.00314008	0.00113561	CO8_CO4	8.66684
B0CUK3	phosphoribosyltransferase	29.415	29.1656	30.4693	31.0843	30.5343	31.5316	31.7062	31.7515	32.2347	30.8437	31.4214	31.6332	26.2006	27.2985	27.8361	29.415	29.1656	30.4693	31.0843	30.5343	31.5316	31.7062	31.7515	32.2347	30.8437	31.4214	31.6332	26.2006	27.2985	27.8361	29.6833	31.0501	31.8975	31.2994	27.1117	+	4.99146	1.41844e-05	1.01986e-05		B0DDS9	histone 3	+	2.05891	0.00873152	0.0023444	CO8_CO4	9.48536
B0D389	Tautomerase/MIF	31.0362	30.9138	30.0301	30.6066	31.9865	32.8658	32.3649	31.7378	32.0698	32.3175	30.1616	31.5292	32.1853	31.6056	31.2578	31.0362	30.9138	30.0301	30.6066	31.9865	32.8658	32.3649	31.7378	32.0698	32.3175	30.1616	31.5292	32.1853	31.6056	31.2578	30.66	31.8196	32.0575	31.3361	31.6829		0.528909	0.130722	0.295864		B0DIH1	histone H3	+	2.44633	0.00357828	0.00121588	CO8_CO4	8.75692
B0CR28	hypothetical protein LACBIDRAFT_291634				26.4265	24.1414	22.6246										19.1998	19.1826	20.0107	26.4265	24.1414	22.6246	19.3174	19.6426	19.8553	20.8329	20.1065	19.396	19.3554	20.8995	20.9095	19.4644	24.3975	19.6051	20.1118	20.3881	+	3.09735	0.000549763	0.000799188		B0DIF7	histone 3	+	2.28398	0.00520014	0.00157968	CO8_CO4	9.03531
B0CWX4	2-oxoglutarate dehydrogenase complex E1 component mitochondrial precursor	29.7008	29.4566	30.3181	27.1323	25.925	24.3782	30.2537	30.1897	30.5382	27.2355	27.6008	29.2952		27.5852	25.9438	29.7008	29.4566	30.3181	27.1323	25.925	24.3782	30.2537	30.1897	30.5382	27.2355	27.6008	29.2952	21.6666	27.5852	25.9438	29.8252	25.8118	30.3272	28.0438	25.0652	+	2.11749	0.00212219	0.00762981		B0DIF9	histone H3	+	2.23288	0.00584958	0.00171169	CO8_CO4	9.13023
B0DKN9	PEBP-like protein							28.1956	27.4282	28.1697				28.5957	28.2065		21.853	21.6487	20.3596	18.6261	20.3222	20.7262	28.1956	27.4282	28.1697	20.7518	21.0734	20.7239	28.5957	28.2065	19.7651	21.2871	19.8915	27.9312	20.8497	25.5225	+	2.14938	0.00197386	0.00708961		B0DX29	histone 3	+	2.62391	0.00237732	0.000960212	CO8_CO4	8.48546
B0DMH8	60S ribosomal protein L31	33.9466	33.343	33.7319	34.2644	34.6172	34.6391	33.9988	33.4785	33.8092	32.6795	30.6205	32.9416	33.8227	34.5116	34.3267	33.9466	33.343	33.7319	34.2644	34.6172	34.6391	33.9988	33.4785	33.8092	32.6795	30.6205	32.9416	33.8227	34.5116	34.3267	33.6738	34.5069	33.7622	32.0805	34.2203	+	2.18449	0.00183867	0.00653901		B0CYB5	nuclear segregation protein Bfr1	+	6.70271	1.98286e-07	0	CO8_CO4	5.72327
B0CVS9	succinate dehydrogenase	28.6265	26.5219	28.5626	29.5369	28.2242	28.8679	30.2674	31.1139	31.1067	29.352	29.9391	30.2378	28.2142	29.1392	28.4152	28.6265	26.5219	28.5626	29.5369	28.2242	28.8679	30.2674	31.1139	31.1067	29.352	29.9391	30.2378	28.2142	29.1392	28.4152	27.9037	28.8763	30.8293	29.843	28.5895	+	2.37706	0.00133653	0.00419703		B0DHG7	fructose-1,6-bisphosphatase	+	6.25131	5.60648e-07	0	CO8_CO4	9.01482
B0D4W1	succinate dehydrogenase	28.6265	26.5219	28.5626	28.7506	28.0995	28.8725	30.2585	30.8452	30.8108	28.3807	28.9369	30.2378	26.9566	28.7	27.9647	28.6265	26.5219	28.5626	28.7506	28.0995	28.8725	30.2585	30.8452	30.8108	28.3807	28.9369	30.2378	26.9566	28.7	27.9647	27.9037	28.5742	30.6382	29.1852	27.8737	+	1.95103	0.00289723	0.0111937		B0CRH4	mitochondrial inner membrane protein	+	5.36739	4.2915e-06	1.79e-05	CO8_CO4	3.88777
B0CSP8	T-complex protein 1	31.402	30.7167	30.9454	28.2583	29.5094	30.1649	30.9778	31.0962	31.1619	29.3846	28.6562	30.2423	28.9281	30.8145	30.2891	31.402	30.7167	30.9454	28.2583	29.5094	30.1649	30.9778	31.0962	31.1619	29.3846	28.6562	30.2423	28.9281	30.8145	30.2891	31.0214	29.3109	31.0786	29.4277	30.0106	+	1.48233	0.00847213	0.0329358		B0CQY9	glycoside hydrolase family 72 protein	+	6.15971	6.92295e-07	0	CO8_CO4	3.24222
B0DCD5	whole genome shotgun sequence				26.4378	22.2132	24.2995	26.7056	27.1488	26.552	27.4736	27.7251	26.2801		23.918	25.5766	20.2386	20.9944	19.9575	26.4378	22.2132	24.2995	26.7056	27.1488	26.552	27.4736	27.7251	26.2801	22.3498	23.918	25.5766	20.3969	24.3168	26.8021	27.1596	23.9481	+	3.34873	0.00041958	0.000447994		B0DQN4	Methyltransferase FkbM domain	+	6.60167	2.50227e-07	0	CO8_CO4	4.53052
B0CRS3	Sly1 vesicle trafficking sec1-like protein	30.2527		29.9648	32.3447	27.3639	25.582	30.6626	28.9776	29.5699	28.2968	26.4817	29.1577	27.553	25.1323	24.9494	30.2527	20.3487	29.9648	32.3447	27.3639	25.582	30.6626	28.9776	29.5699	28.2968	26.4817	29.1577	27.553	25.1323	24.9494	26.8554	28.4302	29.7367	27.9787	25.8783		0.204	0.486602	0.625173		B0DQ58	acetolactate synthase	+	6.95656	1.1052e-07	0	CO8_CO4	5.98925
B0D3T3	long-chain-fatty-acid-CoA ligase				27.6901	26.0677	29.2746	30.4499	30.354	30.3777	25.275	25.8229	28.7171				19.48	21.0804	20.9062	27.6901	26.0677	29.2746	30.4499	30.354	30.3777	25.275	25.8229	28.7171	21.219	19.9988	22.3803	20.4889	27.6774	30.3939	26.605	21.1993	+	5.04376	1.4652e-05	9.04154e-06		B0D9P7	lanosterol 14-alpha-demethylase	+	3.4552	0.000350591	0.000324125	CO8_CO4	4.2185
B0DGU6	glycoside hydrolase family 61 protein	30.4524	29.7849	29.6824	30.291	28.3158	30.713	27.7043	28.4868	29.6465	31.7419	27.9856	26.6581	28.4495	29.444	32.0601	30.4524	29.7849	29.6824	30.291	28.3158	30.713	27.7043	28.4868	29.6465	31.7419	27.9856	26.6581	28.4495	29.444	32.0601	29.9732	29.7733	28.6125	28.7952	29.9845		0.136248	0.637249	0.730722		B0CUD9	arp2/3 complex 34 kDa subunit	+	4.91527	1.21544e-05	1.34e-05	CO8_CO4	7.60192
B0D435	seryl-tRNA synthetase	30.4224	30.1054	30.995	28.5679	28.4213	29.2075	30.215	30.0827	30.3419	27.7425	26.8487	29.6329		27.222	28.0974	30.4224	30.1054	30.995	28.5679	28.4213	29.2075	30.215	30.0827	30.3419	27.7425	26.8487	29.6329	21.2015	27.222	28.0974	30.5076	28.7322	30.2132	28.0747	25.507	+	1.3584	0.0114162	0.0438126		B0D749	Defective in cullin neddylation protein 1	+	4.72426	1.88684e-05	3.66e-05	CO8_CO4	6.2144
B0D8U1	YCII-related domain	24.7878		22.6625					29.7893	30.3664	30.0916	27.877	29.9753	23.6078	29.3209	27.9344	24.7878	18.9315	22.6625	21.4238	21.2624	21.7544	21.1507	29.7893	30.3664	30.0916	27.877	29.9753	23.6078	29.3209	27.9344	22.1273	21.4802	27.1021	29.3147	26.9544	+	1.40746	0.0101646	0.0391328		B0E453	Defective in cullin neddylation protein 1	+	5.91315	1.22139e-06	0	CO8_CO4	7.74681
B0CT59	Pkinase-domain-containing protein	31.6458	29.0821	31.177	29.5154	30.7883	30.817	32.0873	31.9544	32.0551	28.4761	29.4902	31.7236	30.8676	29.522	29.871	31.6458	29.0821	31.177	29.5154	30.7883	30.817	32.0873	31.9544	32.0551	28.4761	29.4902	31.7236	30.8676	29.522	29.871	30.635	30.3735	32.0323	29.8966	30.0869		0.725186	0.0670102	0.188284		B0D8C4	predicted protein	+	2.6843	0.00206871	0.000924761	CO8_CO4	7.75589
B0D7E8	B-cell receptor-associated 31-like protein	29.7824	29.7363	27.3647	29.1676	30.0019	28.0113	29.8797	29.9856	29.5155	29.5307	29.3616	29.0754		29.4636	25.9238	29.7824	29.7363	27.3647	29.1676	30.0019	28.0113	29.8797	29.9856	29.5155	29.5307	29.3616	29.0754	20.2188	29.4636	25.9238	28.9611	29.0603	29.7936	29.3226	25.2021		0.800079	0.0524776	0.15846		B0CTR3	Protein of unknown function (DUF3455)	+	5.48867	3.24587e-06	1.96e-05	CO8_CO4	4.91872
B0DZ37	glucooligosaccharide oxidase	26.5719	24.8914	27.2026	31.6155	28.3067	26.1668	27.6032	30.4286	28.8589	30.3824	30.256	27.9331		24.887		26.5719	24.8914	27.2026	31.6155	28.3067	26.1668	27.6032	30.4286	28.8589	30.3824	30.256	27.9331	20.6134	24.887	22.0411	26.222	28.6963	28.9636	29.5238	22.5139	+	2.26506	0.00162572	0.00543174		B0CYY4	NOSIC (NUC001) domain	+	3.20969	0.000617034	0.000496644	CO8_CO4	6.97694
B0DH61	2-cysteine peroxiredoxin	33.3702	32.8242	33.4017	32.398	33.9355	35.1245	33.0735	32.3484	33.0932	31.8177	30.9457	32.8853	32.8645	33.7006	33.2819	33.3702	32.8242	33.4017	32.398	33.9355	35.1245	33.0735	32.3484	33.0932	31.8177	30.9457	32.8853	32.8645	33.7006	33.2819	33.1987	33.8193	32.8384	31.8829	33.2823		0.910533	0.0382336	0.122876		B0CYZ9	multidrug resistance-associated ABC transporter	+	3.93552	0.000116005	0.000164859	CO8_CO4	5.17413
B0D7K1	DUF1857-domain-containing protein	29.1191	32.6909	27.2644	30.3555	32.8374	32.2424	31.4508	31.7476	31.4848	30.891	29.0313	30.1824		30.5604	28.4285	29.1191	32.6909	27.2644	30.3555	32.8374	32.2424	31.4508	31.7476	31.4848	30.891	29.0313	30.1824	21.5207	30.5604	28.4285	29.6915	31.8118	31.5611	30.0349	26.8365		0.697236	0.0728752	0.2008		B0CUJ3	histone H2A	+	2.8688	0.00135269	0.000717201	CO8_CO4	7.58261
B0DSY1	glycoside hydrolase family 16 protein	29.5837	24.3896	31.1796	29.3829	29.8575	28.7985	30.7259	30.828	30.9622	31.1912	30.5313	29.7816	32.6018	28.764	32.2657	29.5837	24.3896	31.1796	29.3829	29.8575	28.7985	30.7259	30.828	30.9622	31.1912	30.5313	29.7816	32.6018	28.764	32.2657	28.3843	29.3463	30.8387	30.5014	31.2105		0.406184	0.208725	0.392479		B0DXK3	Adenosine/AMP deaminase	+	2.50753	0.0031079	0.0011385	CO8_CO4	5.60108
B0D7N0	Non-histone chromosomal protein 6	29.4806	30.2273	29.688	30.5826	30.3589	27.9081	31.0378	30.0512	30.4643	29.8184	28.6903	30.0241		30.7135	30.3106	29.4806	30.2273	29.688	30.5826	30.3589	27.9081	31.0378	30.0512	30.4643	29.8184	28.6903	30.0241	22.2657	30.7135	30.3106	29.7986	29.6165	30.5178	29.5109	27.7633		0.173542	0.551239	0.670591		B0E095	Adenosine/AMP deaminase	+	2.68291	0.00207533	0.000920981	CO8_CO4	5.45708
B0D0Y8	Belongs to the protein kinase superfamily							29.2509	30.3047	29.6349			28.2702				21.526	20.5437	17.9278	18.9825	21.1593	20.1619	29.2509	30.3047	29.6349	21.3207	22.0935	28.2702	18.9924	22.3124	21.9341	19.9991	20.1012	29.7302	23.8948	21.0796	+	2.96872	0.000631259	0.00107467		B0DX43	peptidase C1B, bleomycin hydrolase	+	3.44234	0.000361125	0.000335766	CO8_CO4	10.4687
B0D1S2	ATP-dependent protease La	26.3926	26.0511	28.6602		25.6717	26.5153	29.1893	28.8387	28.8958	26.3706	26.8128	27.9889				26.3926	26.0511	28.6602	19.4639	25.6717	26.5153	29.1893	28.8387	28.8958	26.3706	26.8128	27.9889	21.5473	18.917	20.2644	27.0347	23.8836	28.9746	27.0574	20.2429	+	2.6487	0.000955705	0.00224545		B0D9N0	predicted protein	+	4.80705	1.55939e-05	2.53e-05	CO8_CO4	8.71414
B0CSU9	H(+)-transporting V1 sector ATPase subunit D					28.9665	27.4628	29.9686	29.5548	29.7442		24.9967	27.9888		30.8624	29.225	20.2358	21.9431	20.8852	19.459	28.9665	27.4628	29.9686	29.5548	29.7442	22.0308	24.9967	27.9888	18.5464	30.8624	29.225	21.0214	25.2961	29.7559	25.0054	26.2113		0.693139	0.0737699	0.202704		B0CQB2	Belongs to the major facilitator superfamily. Sugar transporter (TC 2.A.1.1) family	+	3.41281	0.000386532	0.000351885	CO8_CO4	8.35544
B0D329	carboxypeptidase C	28.9049	30.1764	27.0227	20.5558	28.5888		28.5825	29.4594	29.2341	30.1282	27.6719	27.8082	31.4547	30.1698	29.867	28.9049	30.1764	27.0227	20.5558	28.5888	19.2731	28.5825	29.4594	29.2341	30.1282	27.6719	27.8082	31.4547	30.1698	29.867	28.7013	22.8059	29.092	28.5361	30.4972	+	1.54657	0.00727396	0.0284076		B0DSE8	short-chain dehydrogenase/reductase SDR	+	4.56969	2.69343e-05	5.57e-05	CO8_CO4	7.90201
B0CR52	Heparinase II III family protein	25.7996	27.1963	22.0483	29.579	28.8775	26.6667	30.462	31.5041	30.9695	29.4806	31.0731	31.3502				25.7996	27.1963	22.0483	29.579	28.8775	26.6667	30.462	31.5041	30.9695	29.4806	31.0731	31.3502	20.9301	19.4232	18.877	25.0147	28.3744	30.9785	30.6346	19.7434	+	4.66812	4.71976e-05	2.14723e-05		B0DVZ3	60S ribosomal protein L14	+	4.61246	2.44083e-05	5.68e-05	CO8_CO4	8.9861
B0E2B7	heterotrimeric G-protein alpha subunit, GPA1-like protein							30.0314	29.7327	29.4845			25.637	24.9145		25.2489	18.1529	20.9703	21.0236	20.3509	20.6957	20.0425	30.0314	29.7327	29.4845	20.1199	18.9415	25.637	24.9145	19.5406	25.2489	20.0489	20.363	29.7496	21.5661	23.2346	+	2.65169	0.000942127	0.00223001		B0CV31	electron transfer flavo protein, beta subunit	+	8.96427	1.08574e-09	0	CO8_CO4	8.73089
B0CNH6	mitogen-activated protein kinase	30.025	28.0647	30.3728	22.0379	28.6779	29.6637	30.7025	30.4639	30.2844	28.2591	26.6403	29.3883	29.2443	27.285	26.8469	30.025	28.0647	30.3728	22.0379	28.6779	29.6637	30.7025	30.4639	30.2844	28.2591	26.6403	29.3883	29.2443	27.285	26.8469	29.4875	26.7932	30.4836	28.0959	27.792		0.529733	0.130444	0.295302		B0DBT3	Extracellular tail, of 10TM putative phosphate transporter	+	2.62834	0.00235318	0.00096	CO8_CO4	5.03698
B0DXW3	glycoside hydrolase family 31 protein							26.7845	25.9494	26.5244							20.6608	21.1852	21.3751	20.543	19.2655	22.1343	26.7845	25.9494	26.5244	20.4848	20.153	20.1168	19.7564	20.7684	20.0665	21.0737	20.6476	26.4194	20.2516	20.1971	+	5.35175	1.74672e-05	4.44887e-06		B0CXK5	Hypoxia induced protein conserved region	+	2.01163	0.00973569	0.00259327	CO8_CO4	9.03739
B0D8T1	Sterile alpha motif.	29.9886	29.8811	29.9073	30.6044	28.8493	28.0672	27.7339	30.4214	30.4273	29.7721	30.7833	30.9942		29.6431	28.5082	29.9886	29.8811	29.9073	30.6044	28.8493	28.0672	27.7339	30.4214	30.4273	29.7721	30.7833	30.9942	19.8662	29.6431	28.5082	29.9257	29.1736	29.5275	30.5165	26.0059		0.522136	0.13386	0.300514		B0CSX6	Phospholipase A-2-activating protein	+	6.07582	8.39807e-07	0	CO8_CO4	6.41869
B0DDM9	BTB/POZ domain		28.9369	27.3935				28.272	28.817	28.1457	25.6988	26.9669	27.995	26.4404	24.406		19.6841	28.9369	27.3935	21.3291	18.8756	20.3747	28.272	28.817	28.1457	25.6988	26.9669	27.995	26.4404	24.406	17.9032	25.3382	20.1931	28.4116	26.8869	22.9165		1.26093	0.0145573	0.0548362		B0D6H5	Protein of unknown function (DUF3759)	+	3.90561	0.000124278	0.000179104	CO8_CO4	14.2115
B0DGW9	nucleosome assembly protein	28.6668	28.9608	29.8449	31.4849	31.5747	32.5285	32.8919	32.3535	32.6656	30.7601	30.4692	31.5974	32.5673	30.7441	30.464	28.6668	28.9608	29.8449	31.4849	31.5747	32.5285	32.8919	32.3535	32.6656	30.7601	30.4692	31.5974	32.5673	30.7441	30.464	29.1575	31.8627	32.637	30.9422	31.2585	+	2.8615	0.000716157	0.00137564		B0CZR7	Flavin containing amine oxidoreductase	+	4.78131	1.65461e-05	3.72e-05	CO8_CO4	11.1388
B0CSV2	ras-domain-containing protein	32.6931	32.9007	32.5134	33.2377	33.4235	34.0204	33.6623	33.6355	33.3391	31.6867	30.7634	33.0555	34.4004	33.0646	33.7465	32.6931	32.9007	32.5134	33.2377	33.4235	34.0204	33.6623	33.6355	33.3391	31.6867	30.7634	33.0555	34.4004	33.0646	33.7465	32.7024	33.5605	33.5457	31.8352	33.7372	+	1.69213	0.00522004	0.0203173		B0DCB4	Lipoxygenase	+	1.53187	0.0293853	0.00755143	CO8_CO4	3.50325
B0D2T0	Expressed protein	22.9651	31.1042	22.5825	31.9996	32.9906	32.0388	32.8405	33.3529	33.0467	33.0324	34.2329	32.7031	25.6747	27.4875	26.8105	22.9651	31.1042	22.5825	31.9996	32.9906	32.0388	32.8405	33.3529	33.0467	33.0324	34.2329	32.7031	25.6747	27.4875	26.8105	25.5506	32.343	33.08	33.3228	26.6576	+	2.53181	0.00110911	0.00293896		B0D511	hexokinase	+	3.96998	0.000107157	0.000159292	CO8_CO4	10.4356
B0D8X8	Glycine-rich rna binding protein				30.7285	29.4793	25.9888	30.916	30.4432	30.1643	30.0861	27.0992	28.5568	29.2496	25.2898	24.0856	21.9677	20.4736	20.5368	30.7285	29.4793	25.9888	30.916	30.4432	30.1643	30.0861	27.0992	28.5568	29.2496	25.2898	24.0856	20.9927	28.7322	30.5079	28.5807	26.2083	+	3.17027	0.000506494	0.000675662		B0D159	aspartic peptidase A1	+	4.31646	4.8255e-05	0.000100503	CO8_CO4	7.20885
B0D9T8	ketol-acid reductoisomerase	27.2706	22.9382	28.2148	28.5158	22.6346	24.7086	30.1456	30.5981	30.395	31.1985	30.3632	29.319				27.2706	22.9382	28.2148	28.5158	22.6346	24.7086	30.1456	30.5981	30.395	31.1985	30.3632	29.319	18.8401	21.4799	20.921	26.1412	25.2863	30.3796	30.2936	20.4137	+	3.24224	0.000486486	0.000572476		B0CYI9	Orotidine 5'-phosphate decarboxylase	+	7.0942	8.05002e-08	0	CO8_CO4	7.78968
B0CT90	glycosyltransferase family 66 protein	27.2585	28.0868	23.0086				28.5101	27.2641	28.0791	26.8887	25.7134	27.73	27.1057	26.2641	27.0067	27.2585	28.0868	23.0086	20.9657	19.0784	20.4078	28.5101	27.2641	28.0791	26.8887	25.7134	27.73	27.1057	26.2641	27.0067	26.118	20.1506	27.9511	26.7774	26.7922	+	3.42344	0.000353153	0.000377186		B0E206	proteasome endopeptidase complex beta subunit	+	3.45731	0.000348892	0.000325323	CO8_CO4	5.87918
B0DAS4	fructose 1,6-bisphosphate aldolase	33.4648	34.3109	33.2667	27.0757	33.3915	33.7779	32.7061	31.94	32.5864	31.2135	30.0425	32.0793	30.8129	34.0469	32.566	33.4648	34.3109	33.2667	27.0757	33.3915	33.7779	32.7061	31.94	32.5864	31.2135	30.0425	32.0793	30.8129	34.0469	32.566	33.6808	31.415	32.4108	31.1118	32.4753		0.276451	0.358926	0.529114		B0CXP5	component of the eukaryotic translation initiation factor 3 (eIF-3) complex, which is involved in protein synthesis of a specialized repertoire of mRNAs and, together with other initiation factors, stimulates binding of mRNA and methionyl-tRNAi to the 40S ribosome. The eIF-3 complex specifically targets and initiates translation of a subset of mRNAs involved in cell proliferation	+	2.54913	0.00282407	0.00107633	CO8_CO4	8.18528
B0CX57	NADP-dependent oxidoreductase domain-containing protein	30.52	29.3845	29.4868	30.1989	29.9691	30.413	31.4851	31.435	32.1411	31.2302	31.2763	31.2409	30.5104	29.8234	30.1805	30.52	29.3845	29.4868	30.1989	29.9691	30.413	31.4851	31.435	32.1411	31.2302	31.2763	31.2409	30.5104	29.8234	30.1805	29.7971	30.1937	31.687	31.2491	30.1714	+	3.32066	0.000442907	0.000477906		B0CY66	glycosyltransferase family 2 protein	+	2.94229	0.00114212	0.000654655	CO8_CO4	7.84759
B0DDX2	predicted protein	28.9752	28.4159	25.2554		27.2945	27.3223	28.5088	27.8254	28.0606	25.9956		27.4593	27.5971			28.9752	28.4159	25.2554	21.4664	27.2945	27.3223	28.5088	27.8254	28.0606	25.9956	21.8097	27.4593	27.5971	18.6303	21.0655	27.5489	25.3611	28.1316	25.0882	22.431		0.640066	0.0880579	0.229052		B0CUX2	dihydroorotase	+	4.58349	2.6092e-05	5.6e-05	CO8_CO4	4.19085
B0DLC0	tyrosine tRNA ligase	27.5289	26.7715	28.8041	28.2498	28.4046	26.9442	30.1787	29.3823	30.0552	25.5809	24.046	29.8633	28.9959	29.1057	28.1179	27.5289	26.7715	28.8041	28.2498	28.4046	26.9442	30.1787	29.3823	30.0552	25.5809	24.046	29.8633	28.9959	29.1057	28.1179	27.7015	27.8662	29.872	26.4968	28.7398		0.810344	0.0509988	0.154759		B0DKF0	actin 1	+	3.04413	0.000903378	0.000583851	CO8_CO4	12.9772
B0CQR5	6-phosphogluconolactonase	31.0452	30.8772	29.5946		30.4634	31.4943	29.8409	30.2054	30.052	29.3866	29.4718	29.7349		31.4459	30.6025	31.0452	30.8772	29.5946	20.3596	30.4634	31.4943	29.8409	30.2054	30.052	29.3866	29.4718	29.7349	19.6646	31.4459	30.6025	30.5056	27.4391	30.0328	29.5311	27.2376		0.101723	0.72419	0.791183		B0D3T1	Creatinase aminopeptidase	+	4.85805	1.3866e-05	2.61e-05	CO8_CO4	3.76793
B0CNR0	Diphosphomevalonate decarboxylase					26.1475	25.4476	28.5416	27.7492	27.9021	27.6039	27.3952	27.0847				20.8968	20.4425	18.9566	21.828	26.1475	25.4476	28.5416	27.7492	27.9021	27.6039	27.3952	27.0847	19.4317	19.5723	20.5564	20.0986	24.4744	28.0643	27.3613	19.8535	+	4.96495	1.37931e-05	1.08406e-05		B0CUG7	ARM repeat-containing protein	+	5.2372	5.79155e-06	1.63e-05	CO8_CO4	3.92489
B0DA64	Diphosphomevalonate decarboxylase					26.1475	25.4476	28.5416	28.3512	27.9021	27.5638		27.0847				19.7167	19.8385	21.4546	20.2004	26.1475	25.4476	28.5416	28.3512	27.9021	27.5638	19.9367	27.0847	20.3444	19.7026	20.1716	20.3366	23.9318	28.265	24.8617	20.0729	+	1.95728	0.00285149	0.0110337		B0DZX2	SNARE protein YKT6	+	4.02572	9.42495e-05	0.000144144	CO8_CO4	7.30993
B0DXN8	ribosomal protein L10e	32.9025	31.7838	33.2631	32.7117	33.2836	31.5761	33.4237	33.5434	33.4899	31.1047	31.7326	29.342	34.5535	32.1713	32.4721	32.9025	31.7838	33.2631	32.7117	33.2836	31.5761	33.4237	33.5434	33.4899	31.1047	31.7326	29.342	34.5535	32.1713	32.4721	32.6498	32.5238	33.4857	30.7264	33.0657	+	1.35837	0.0114136	0.0438162		B0CVB0	pyridoxamine 5'-phosphate oxidase	+	5.10963	7.76918e-06	1.52e-05	CO8_CO4	6.35457
B0CSB7	sulfide-quinone oxidoreductase							21.463		21.6696	28.4607	29.7262	29.5236				19.0334	20.1727	20.2743	19.9934	20.1939	19.5501	21.463	20.9325	21.6696	28.4607	29.7262	29.5236	20.3031	22.2152	19.7482	19.8268	19.9125	21.355	29.2368	20.7555	+	6.89512	0	1.27316e-07		B0DBH7	MFS general substrate transporter	+	2.2527	0.00558858	0.00165564	CO8_CO4	5.97018
B0E012	FAD/NAD(P)-binding domain-containing protein	28.5663	25.8776	27.8593		28.1109	26.8509	30.9409	30.3615	31.0933	26.6023	28.0113	28.5767	28.3141	27.8006	28.2646	28.5663	25.8776	27.8593	21.9082	28.1109	26.8509	30.9409	30.3615	31.0933	26.6023	28.0113	28.5767	28.3141	27.8006	28.2646	27.4344	25.6233	30.7986	27.7301	28.1264	+	1.38076	0.0108366	0.0416137		B0CUJ4	guanylate kinase	+	5.23028	5.88468e-06	1.62e-05	CO8_CO4	5.1269
B0CRU6	Fe-S cluster assembly protein DRE2	26.4466	26.0968	21.6783				26.4461	28.0871	28.0367	26.4103	27.6831	27.0725				26.4466	26.0968	21.6783	18.5824	20.3584	21.7412	26.4461	28.0871	28.0367	26.4103	27.6831	27.0725	19.0164	20.8822	20.53	24.7405	20.2273	27.5233	27.0553	20.1428	+	3.65277	0.000242187	0.00022245		B0D8D2	KR domain	+	7.45322	3.52189e-08	0	CO8_CO4	7.46068
B0CYM9	60S ribosomal protein L9	33.21	33.4119	33.9999	34.0385	33.4251	33.8022	33.4616	33.4221	33.1584	31.4992	31.3277	32.4629	31.1025	32.6411	32.7905	33.21	33.4119	33.9999	34.0385	33.4251	33.8022	33.4616	33.4221	33.1584	31.4992	31.3277	32.4629	31.1025	32.6411	32.7905	33.5406	33.7553	33.3474	31.7633	32.178	+	2.37138	0.00135245	0.00425224		B0DSE4	C-terminal region of Mon2 protein	+	5.18145	6.58487e-06	1.58e-05	CO8_CO4	4.394
B0D757	Casein kinase substrate phosphoprotein PP28				27.4253	27.7745	27.053	29.5931	29.3056	29.9597	29.5848	28.7024	29.9608				22.2192	20.4253	18.8031	27.4253	27.7745	27.053	29.5931	29.3056	29.9597	29.5848	28.7024	29.9608	20.1199	20.5056	21.2007	20.4825	27.4176	29.6195	29.416	20.6087	+	6.8859	0	1.30048e-07		B0DBT4	Zinc finger, C3HC4 type (RING finger)	+	2.65941	0.00219074	0.000938005	CO8_CO4	4.03343
B0D0J1	Domain of Unknown Function (DUF913)					25.8926	25.4589	29.41	29.2461	29.5486	28.6332	27.6732	28.6337	27.4088	28.7707	27.8361	20.0747	20.0677	19.2334	19.5302	25.8926	25.4589	29.41	29.2461	29.5486	28.6332	27.6732	28.6337	27.4088	28.7707	27.8361	19.7919	23.6272	29.4016	28.3134	28.0052	+	3.81679	0.000215321	0.000152477		B0DIK1	Tetratricopeptide repeat	+	2.46064	0.00346225	0.00119053	CO8_CO4	4.97435
B0D7R1	Expressed protein	30.7315	30.4881	31.1337	27.1913	28.7712	30.0085			27.3766	29.7723	27.4825	28.7875				30.7315	30.4881	31.1337	27.1913	28.7712	30.0085	20.8913	18.8017	27.3766	29.7723	27.4825	28.7875	20.1631	21.0281	20.7203	30.7844	28.657	22.3565	28.6808	20.6372	+	3.18291	0.000511475	0.00065628		B0CWZ9	Protein kinase-like domain protein	+	5.08629	8.19798e-06	1.5e-05	CO8_CO4	9.38179
B0D3X7	MBF1-domain-containing protein	32.5901	32.1065	31.7681	28.8192	30.876	32.4343	31.0276	29.2887	30.4715	30.1011	28.1702	29.6498	28.7342	30.4529	31.1471	32.5901	32.1065	31.7681	28.8192	30.876	32.4343	31.0276	29.2887	30.4715	30.1011	28.1702	29.6498	28.7342	30.4529	31.1471	32.1549	30.7098	30.2626	29.3071	30.1114		0.93485	0.0356955	0.116185		B0CQB7	Belongs to the major facilitator superfamily. Sugar transporter (TC 2.A.1.1) family	+	2.30433	0.00496216	0.00152047	CO8_CO4	6.45504
B0DNX2	Belongs to the peptidase C2 family	26.1489	27.3369	22.0853	23.991	27.7655	26.7154	26.4614	27.2728	27.3476	25.8734		26.9748	25.3237	28.0045	25.8241	26.1489	27.3369	22.0853	23.991	27.7655	26.7154	26.4614	27.2728	27.3476	25.8734	20.8458	26.9748	25.3237	28.0045	25.8241	25.1904	26.1573	27.0272	24.5647	26.3841		0.170544	0.557558	0.675236		B0CPK0	sterol carrier protein 2	+	3.81417	0.000153403	0.000214876	CO8_CO4	4.68237
B0D319	histidine phosphatase superfamily	29.249	29.8304		29.4962	28.3495	29.8319	29.0879	29.4865	29.5262	28.294	26.4551	28.7199		26.769	27.9195	29.249	29.8304	19.1852	29.4962	28.3495	29.8319	29.0879	29.4865	29.5262	28.294	26.4551	28.7199	19.4337	26.769	27.9195	26.0882	29.2259	29.3669	27.823	24.7074		0.361313	0.250619	0.435198		B0DBE4	Het-C-domain-containing protein	+	2.78107	0.00165551	0.000786325	CO8_CO4	4.87958
B0DG27	cytochrome c oxidase subunit IV	28.2556	29.5877		30.8736	26.806	28.8782	29.4797	30.1281	30.4259	30.0446	31.2105	31.2376				28.2556	29.5877	19.6933	30.8736	26.806	28.8782	29.4797	30.1281	30.4259	30.0446	31.2105	31.2376	19.8036	20.5936	19.7686	25.8455	28.8526	30.0112	30.8309	20.0553	+	2.52748	0.00110997	0.00296841		B0E2E7	predicted protein	+	1.94199	0.011429	0.00296964	CO8_CO4	3.06033
B0CSR7	3-hydroxyisobutyryl-CoA hydrolase				28.1793	26.3404	28.5226	31.287	30.7193	30.9849	28.4064	29.0203	29.849	30.1848	29.1959	29.0643	19.7841	19.3712	21.6046	28.1793	26.3404	28.5226	31.287	30.7193	30.9849	28.4064	29.0203	29.849	30.1848	29.1959	29.0643	20.2533	27.6807	30.9971	29.0919	29.4817	+	6.57256	0	2.67569e-07		B0DLG2	Poly(ADP-ribose) polymerase and DNA-Ligase Zn-finger region	+	3.96747	0.000107777	0.000158242	CO8_CO4	4.65933
B0CY33	20S proteasome subunit			22.4406	29.3934	29.3493	29.026	30.7536	31.3973	30.6621	29.4144	29.3618	29.6803		28.8704	28.7121	19.9394	19.9691	22.4406	29.3934	29.3493	29.026	30.7536	31.3973	30.6621	29.4144	29.3618	29.6803	22.2375	28.8704	28.7121	20.783	29.2562	30.9377	29.4855	26.6067	+	3.45462	0.000323529	0.00035106		B0D4F0	1,3-beta-glucan synthase	+	2.74021	0.00181881	0.000833566	CO8_CO4	8.51195
B0D181	ATP synthase subunit 5	30.0065	34.1768	31.5675	32.292	31.9967	31.1184	32.8303	32.9255	32.8723	32.5453	31.8554	32.7972	33.9287	33.1469	31.4132	30.0065	34.1768	31.5675	32.292	31.9967	31.1184	32.8303	32.9255	32.8723	32.5453	31.8554	32.7972	33.9287	33.1469	31.4132	31.9169	31.8024	32.876	32.3993	32.8296		0.155262	0.592444	0.69942		B0D7X9	S-adenosyl-L-methionine-dependent methyltransferase	+	7.31003	4.89743e-08	0	CO8_CO4	7.81777
B0DQ39	cell division control protein		22.8377	25.6821	27.9185	30.6991	28.2986	30.8064	32.056	31.0299	30.8219	32.0516	30.2641		27.3117	25.4956	22.3465	22.8377	25.6821	27.9185	30.6991	28.2986	30.8064	32.056	31.0299	30.8219	32.0516	30.2641	21.131	27.3117	25.4956	23.6221	28.9721	31.2974	31.0459	24.6461	+	3.02229	0.000593509	0.000949968		B0DL63	predicted protein	+	5.43317	3.6883e-06	1.9e-05	CO8_CO4	8.64364
B0CNM6	60S ribosomal protein L21	20.6585	26.7039	28.7485	30.3486	32.0025	31.8459	32.5068	32.4448	32.2169	30.5455	29.0615	32.2041		26.1707	28.0275	20.6585	26.7039	28.7485	30.3486	32.0025	31.8459	32.5068	32.4448	32.2169	30.5455	29.0615	32.2041	22.1342	26.1707	28.0275	25.3703	31.399	32.3895	30.6037	25.4442	+	1.92452	0.00305837	0.0118982		B0D271	predicted protein	+	1.46235	0.0344864	0.00890406	CO8_CO4	5.99027
B0D8M4	ribosomal protein L35Ae	31.5951	29.0974	31.0272	29.988	28.6509	27.4322	30.6191	31.0604	30.687	30.6509	31.019	30.402				31.5951	29.0974	31.0272	29.988	28.6509	27.4322	30.6191	31.0604	30.687	30.6509	31.019	30.402	22.1994	19.1015	19.547	30.5732	28.6904	30.7888	30.6907	20.2826	+	5.78558	0	1.63839e-06		B0CYS1	Alpha/beta hydrolase family	+	3.69735	0.000200749	0.000222222	CO8_CO4	11.7232
B0CSK0	Signal recognition particle				23.9112	23.815	25.8036	27.3326	26.7108	25.9747				27.5281	26.1894		20.9733	20.1214	19.5314	23.9112	23.815	25.8036	27.3326	26.7108	25.9747	20.5806	20.1951	19.0921	27.5281	26.1894	21.172	20.2087	24.5099	26.6727	19.9559	24.9632	+	2.74272	0.000835905	0.00180834		B0DC80	Caspase domain	+	5.70066	1.99223e-06	0	CO8_CO4	5.54243
B0D3Y6	Eps15 homology domain							27.656	25.853	30.0957				28.49	28.0037	30.5756	18.7237	20.0498	20.4909	20.8283	21.1928	20.5534	27.656	25.853	30.0957	21.0579	21.5209	19.6034	28.49	28.0037	30.5756	19.7548	20.8582	27.8682	20.7274	29.0231	+	5.13305	1.53846e-05	7.36114e-06		B0DC90	Caspase domain	+	5.99733	1.00618e-06	0	CO8_CO4	4.96017
B0DUE1	ATP17 subunit F of the F0 sector of mitochondrial F1F0 ATP synthase	29.5851	24.0484	30.3954	28.5628	29.3877	29.633		28.0999	23.5764				32.5093	30.2362		29.5851	24.0484	30.3954	28.5628	29.3877	29.633	20.16	28.0999	23.5764	19.6702	20.4649	19.802	32.5093	30.2362	19.3518	28.0096	29.1945	23.9454	19.979	27.3658		1.03706	0.0264617	0.0918205		B0DA48	thioredoxin-like protein	+	3.51077	0.00030848	0.000308271	CO8_CO4	5.04033
B0CS91	ubiquitin carboxyl-terminal hydrolase 5	29.9595	30.1393	31.2941	29.8733	30.273	31.1794	31.1468	31.7771	31.1289	30.3115	31.1343	30.4499	28.9082	31.222	30.196	29.9595	30.1393	31.2941	29.8733	30.273	31.1794	31.1468	31.7771	31.1289	30.3115	31.1343	30.4499	28.9082	31.222	30.196	30.4643	30.4419	31.3509	30.6319	30.1088		0.434328	0.187038	0.367851		B0CVY5	phospholipase D	+	2.58258	0.00261466	0.00101971	CO8_CO4	7.38139
B0DBE3	Nuclear transport factor 2 (NTF2) domain					25.2034	23.7696	27.8994	27.6568	27.5496							21.6732	18.1245	20.0383	21.6763	25.2034	23.7696	27.8994	27.6568	27.5496	19.3042	19.9277	19.9882	20.3008	20.2005	20.4446	19.9454	23.5498	27.7019	19.74	20.3153	+	4.61418	5.71429e-05	2.43122e-05		B0E1X3	predicted protein	+	10.5365	2.9072e-11	0	CO8_CO4	16.2728
B0CU99	Protein of unknown function (DUF2408)		27.1379	26.1671				27.2817	28.9713	29.196			24.8693				19.848	27.1379	26.1671	18.6483	18.8147	19.5053	27.2817	28.9713	29.196	20.7045	21.5281	24.8693	18.6565	18.7048	21.3235	24.3843	18.9894	28.483	22.3673	19.5616	+	2.67769	0.000918478	0.00210046		B0DYW5	WD40 repeat-like protein	+	1.38716	0.0410055	0.0106541	CO8_CO4	6.73406
B0DIV9	predicted protein				28.1928	27.0688	26.1425	28.585	28.1332	28.3859	27.7607	27.1154	28.2866				20.6429	21.7091	21.2843	28.1928	27.0688	26.1425	28.585	28.1332	28.3859	27.7607	27.1154	28.2866	20.6758	19.8479	21.9675	21.2121	27.1347	28.368	27.7209	20.8304	+	6.59586	0	2.53594e-07		B0DBA8	B18 subunit of NADH:ubiquinone oxidoreductase	+	2.14618	0.00714201	0.00199782	CO8_CO4	4.65092
B0CSH7	modular protein with glycoside hydrolase family 13 and glycosyltransferase family 5 domains				26.7165	26.206		27.2387	26.6337	27.2194	28.0411	28.3267	28.1723				20.9627	20.9037	20.8798	26.7165	26.206	20.3219	27.2387	26.6337	27.2194	28.0411	28.3267	28.1723	21.0029	19.5807	19.6199	20.9154	24.4148	27.0306	28.18	20.0678	+	3.4349	0.000335155	0.000367364		B0E0Y8	mitochondrial carrier	+	8.04958	8.92113e-09	0	CO8_CO4	9.44534
B0D4D9	Mn superoxide dismutase	30.1126	30.6062	30.1703	30.5148	32.0504	30.8957	32.1346	31.0369	31.9415	30.9089	28.5947	31.5361	32.7322	31.194	31.1972	30.1126	30.6062	30.1703	30.5148	32.0504	30.8957	32.1346	31.0369	31.9415	30.9089	28.5947	31.5361	32.7322	31.194	31.1972	30.2964	31.1536	31.7044	30.3466	31.7078		0.649889	0.0852435	0.223929		B0DPL6	HAMP (Histidine kinases, Adenylyl cyclases, Methyl binding proteins, Phosphatases) domain	+	2.2973	0.00504314	0.00155168	CO8_CO4	4.32016
B0D3R2	tryptophanyl-tRNA synthetase	27.6386	28.5735					27.7009	26.3633	27.1309							27.6386	28.5735	19.5134	21.5124	20.806	20.6022	27.7009	26.3633	27.1309	19.5454	21.6582	18.5014	20.4718	19.9289	20.278	25.2418	20.9735	27.0651	19.9017	20.2262	+	1.91615	0.00313953	0.0121296		B0D0Y0	P-loop containing nucleoside triphosphate hydrolase protein	+	5.12162	7.55747e-06	1.53e-05	CO8_CO4	7.9761
B0CQI0	peroxisomal biogenesis factor 11	25.7998	25.5851		28.1322	26.6407	29.6143	30.4102	30.1389	30.087	28.5436	27.8221	30.7894		26.323	26.9415	25.7998	25.5851	20.2386	28.1322	26.6407	29.6143	30.4102	30.1389	30.087	28.5436	27.8221	30.7894	20.3945	26.323	26.9415	23.8745	28.1291	30.212	29.0517	24.553	+	1.54343	0.00733898	0.0286132		B0CR78	predicted protein	+	3.98579	0.000103325	0.000151111	CO8_CO4	3.84249
B0DMB1	carbohydrate esterase family 16 protein	28.4842	27.3113	24.7468	30.4224		22.1678	26.7979	29.1605	25.909	29.3944	29.2814			27.9176	26.1427	28.4842	27.3113	24.7468	30.4224	18.5977	22.1678	26.7979	29.1605	25.909	29.3944	29.2814	20.0153	21.9182	27.9176	26.1427	26.8474	23.7293	27.2891	26.2304	25.3262		0.0822143	0.775876	0.827534		B0D8C5	gelsolin repeat protein	+	4.31101	4.88645e-05	9.98e-05	CO8_CO4	6.97609
B0DQI9	glycoside hydrolase family 79 protein	32.7884	31.8362	35.2966	32.3915	31.924	33.9595	32.9129	33.5276	33.445	31.3154	30.1874	31.9708		28.5363	29.3947	32.7884	31.8362	35.2966	32.3915	31.924	33.9595	32.9129	33.5276	33.445	31.3154	30.1874	31.9708	20.3094	28.5363	29.3947	33.3071	32.7583	33.2952	31.1579	26.0801	+	1.64238	0.00584912	0.0227836		B0DMA1	tyrosinase	+	3.47913	0.000331792	0.000326531	CO8_Control	2.53416
B0CPQ4	vesicular-fusion protein SEC17							30.1825	29.6499	29.4956			27.8531				19.9895	21.1234	20.465	20.3077	22.0027	19.1354	30.1825	29.6499	29.4956	19.7921	21.8578	27.8531	19.2755	19.9708	19.17	20.526	20.4819	29.776	23.1677	19.4721	+	3.25002	0.000480541	0.000562312		B0CZL6	tectonin 2	+	1.76948	0.0170026	0.00431308	CO8_Control	1.73587
B0D0Q5	HicA toxin of bacterial toxin-antitoxin,							27.4111	27.531	27.3944	26.7769	27.2437	26.9658				18.9416	20.3928	22.005	20.4825	19.6052	19.9054	27.4111	27.531	27.3944	26.7769	27.2437	26.9658	17.9755	20.0971	18.9956	20.4465	19.9977	27.4455	26.9955	19.0227	+	6.45947	0	3.47162e-07		B0CS08	predicted protein	+	3.05156	0.000888056	0.000580343	CO8_Control	2.14914
B0CTS8	MVP1 domain-containing protein		28.3634	28.9417				28.3224	27.5462	26.7348		25.1727	26.4399	28.4469	24.7511	26.8778	20.7389	28.3634	28.9417	22.7964	19.2844	20.9013	28.3224	27.5462	26.7348	20.7128	25.1727	26.4399	28.4469	24.7511	26.8778	26.0147	20.994	27.5344	24.1085	26.6919		1.04806	0.0256327	0.0895251		B0DZ10	Peptidase inhibitor I66	+	2.3896	0.00407758	0.00131566	CO8_Control	2.35811
B0CY53	glutathione S-transferase C-terminal-like protein	30.1191	30.8873	29.368	31.4968	29.6152	28.5719	29.8723	30.4099	29.8017				30.5484	29.7087	29.4443	30.1191	30.8873	29.368	31.4968	29.6152	28.5719	29.8723	30.4099	29.8017	21.403	21.3597	20.4968	30.5484	29.7087	29.4443	30.1248	29.8946	30.028	21.0865	29.9004	+	6.49704	0	3.1839e-07		B0DPK2	predicted protein	+	2.20689	0.00621022	0.00179418	CO8_Control	3.11157
B0DCN0	7S RNA binding	27.8586	27.1405	28.375				26.7056	25.2226	26.0386	27.886		25.4732	26.671	27.1315	23.3425	27.8586	27.1405	28.375	19.7239	21.4403	21.7725	26.7056	25.2226	26.0386	27.886	20.8388	25.4732	26.671	27.1315	23.3425	27.7914	20.9789	25.9889	24.7327	25.715	+	1.74101	0.00456261	0.0181546		B0E197	predicted protein	+	2.35468	0.00441892	0.00137143	CO8_Control	2.77981
B0CX13	DUF427-domain-containing protein				23.6765			27.2596	27.3858	27.1167				30.6397	24.8542		19.8986	20.6588	21.3463	23.6765	21.0059	18.5195	27.2596	27.3858	27.1167	20.7337	22.1423	20.1708	30.6397	24.8542	20.6721	20.6345	21.0673	27.254	21.0156	25.3887	+	1.51674	0.00778297	0.0304273		B0D843	glutathione S-transferase	+	3.9315	0.000117086	0.000164502	CO8_Control	11.2607
B0DA95	predicted protein					23.6321	22.889	28.5253	27.7058	28.2993				24.2082	25.7471		20.2169	19.6616	18.4912	19.463	23.6321	22.889	28.5253	27.7058	28.2993	20.5447	20.6799	21.2509	24.2082	25.7471	19.7256	19.4566	21.9947	28.1768	20.8252	23.227	+	2.89597	0.000691285	0.00127066		B0D4W5	GDP-mannose 4,6-dehydratase	+	8.08531	8.21656e-09	0	CO8_Control	1.83066
B0CPE2	succinate-CoA ligase	30.3622	30.636	31.7077	30.5511	31.94	32.1908	32.2708	31.4207	31.8994	31.2374	30.2526	31.6794	33.2127	30.9201	33.0454	30.3622	30.636	31.7077	30.5511	31.94	32.1908	32.2708	31.4207	31.8994	31.2374	30.2526	31.6794	33.2127	30.9201	33.0454	30.9019	31.5606	31.8636	31.0565	32.3927		0.570034	0.11254	0.269132		B0DTG5	glutamate decarboxylase	+	5.1846	6.53728e-06	1.59e-05	CO8_Control	2.22275
B0DG06	Small subunit processome complex component	30.261	24.7856	28.7812	28.9313	30.009	30.0631	30.0232	29.979	29.7485	29.5077	29.2397	28.7756	27.3691	26.9255	27.4676	30.261	24.7856	28.7812	28.9313	30.009	30.0631	30.0232	29.979	29.7485	29.5077	29.2397	28.7756	27.3691	26.9255	27.4676	27.9426	29.6678	29.9169	29.1743	27.2541		0.87668	0.0422127	0.132837		B0CR28	hypothetical protein LACBIDRAFT_291634	+	3.09735	0.000799188	0.000549763	CO8_Control	4.79242
B0CZ37	peptidase S28				27.5341	26.2424	23.9966	27.8337	28.9776	29.1197	31.2163	31.2929	29.8748		28.0383	24.326	20.5354	20.1446	20.6702	27.5341	26.2424	23.9966	27.8337	28.9776	29.1197	31.2163	31.2929	29.8748	19.4137	28.0383	24.326	20.4501	25.9243	28.6437	30.7947	23.926	+	2.88589	0.000693098	0.00130048		B0D7R1	Expressed protein	+	3.18291	0.00065628	0.000511475	CO8_Control	6.30048
B0D2N3	Mitochondrial GTP/GDP carrier protein 1	27.0979	23.124		28.375			29.8129	29.7248	29.9025	28.4973		28.8699	25.9288		25.5143	27.0979	23.124	20.1098	28.375	20.852	21.2304	29.8129	29.7248	29.9025	28.4973	20.9305	28.8699	25.9288	20.4567	25.5143	23.4439	23.4858	29.8134	26.0992	23.9666		0.710178	0.0702561	0.194905		B0DVA6	Peroxidase, family 2	+	4.39353	4.04079e-05	7.27e-05	CO8_Control	10.3756
B0D7Y8	thioredoxin-like protein	30.2258	30.1936	31.1788	32.6361	32.1479	32.2017	31.803	31.9073	31.472	30.2882	28.5225	30.6463	33.3007	32.4809	30.9717	30.2258	30.1936	31.1788	32.6361	32.1479	32.2017	31.803	31.9073	31.472	30.2882	28.5225	30.6463	33.3007	32.4809	30.9717	30.5327	32.3286	31.7274	29.819	32.2511	+	1.97892	0.002712	0.0104974		B0D708	predicted protein	+	4.57064	2.68756e-05	5.59e-05	CO8_Control	5.84725
B0CSA0	Putative oxidoreductase C terminal	27.7432	28.7201	27.1704		27.2818	28.081	29.9118	29.5971	29.4097	27.3968	26.9079	27.521	25.6918	27.6934	26.8406	27.7432	28.7201	27.1704	19.6252	27.2818	28.081	29.9118	29.5971	29.4097	27.3968	26.9079	27.521	25.6918	27.6934	26.8406	27.8779	24.996	29.6396	27.2752	26.7419		0.694191	0.0735396	0.202213		B0DGP0	FAD/NAD(P)-binding domain-containing protein	+	4.34535	4.5149e-05	8.14e-05	CO8_Control	7.69337
B0CT88	Belongs to the TRAFAC class dynamin-like GTPase superfamily. Dynamin Fzo YdjA family	27.1779	27.6499	29.2083		26.1097	23.7976	29.6728	28.9256	29.2828	26.8549	26.7631	28.2601	25.5909	27.7977	25.9083	27.1779	27.6499	29.2083	20.1698	26.1097	23.7976	29.6728	28.9256	29.2828	26.8549	26.7631	28.2601	25.5909	27.7977	25.9083	28.012	23.359	29.2937	27.2927	26.4323	+	2.00846	0.00260834	0.00980699		B0DTD4	predicted protein	+	4.38776	4.09484e-05	7.2e-05	CO8_Control	6.21215
B0DVL9	Elongation factor-2 kinase	22.8624			29.074	24.653	26.2858	30.1494	31.5208	31.0677	30.1258	31.1085	30.5688	27.7173	25.8791	24.9835	22.8624	21.6225	20.2054	29.074	24.653	26.2858	30.1494	31.5208	31.0677	30.1258	31.1085	30.5688	27.7173	25.8791	24.9835	21.5634	26.6709	30.9126	30.601	26.1933	+	4.31936	9.06801e-05	4.79339e-05		B0DTF5	Bestrophin, RFP-TM, chloride channel	+	4.99243	1.01759e-05	1.42e-05	CO8_Control	7.93495
B0D228	Belongs to the Nudix hydrolase family	23.5763	28.1732	28.3968													23.5763	28.1732	28.3968	18.018	20.7952	20.3733	20.3925	21.3989	20.6369	19.6283	21.8983	20.3147	19.7263	21.1629	21.2582	26.7154	19.7288	20.8094	20.6138	20.7158	+	2.79343	0.000771429	0.00160904		B0DTD7	Bestrophin, RFP-TM, chloride channel	+	3.20914	0.000617823	0.000495812	CO8_Control	6.51801
B0D0C1	ARF/SAR superfamily	26.2175	26.8351	28.5575			23.1685	28.4016	26.9442	28.702				25.4746	25.2578	27.5175	26.2175	26.8351	28.5575	19.3668	20.815	23.1685	28.4016	26.9442	28.702	20.5658	19.406	18.6974	25.4746	25.2578	27.5175	27.2034	21.1168	28.0159	19.5564	26.0833	+	4.51302	6.59341e-05	3.06889e-05		B0D5S3	translation initiation factor activity	+	6.12862	7.43678e-07	0	CO8_Control	7.37432
B0DZR8	copper radical oxidase		24.5023	21.2662	27.6536	22.8056	25.4482	28.049	27.9942	28.3986	28.5047		26.1318		26.6749	26.4296	20.884	24.5023	21.2662	27.6536	22.8056	25.4482	28.049	27.9942	28.3986	28.5047	20.5741	26.1318	19.9695	26.6749	26.4296	22.2175	25.3025	28.1473	25.0702	24.358		0.630897	0.0909118	0.233939		B0DQQ5	multidrug resistance-associated ABC transporter	+	2.11806	0.0076197	0.00212446	CO8_Control	3.67236
B0CQ68	Component of the eukaryotic translation initiation factor 3 (eIF-3) complex, which is involved in protein synthesis of a specialized repertoire of mRNAs and, together with other initiation factors, stimulates binding of mRNA and methionyl-tRNAi to the 40S ribosome. The eIF-3 complex specifically targets and initiates translation of a subset of mRNAs involved in cell proliferation	29.1761	28.6403	29.2597	26.2846	27.7257	28.1872	29.4628	28.8517	29.0984	29.4305	29.6845	29.3429	26.9117	27.6246	26.934	29.1761	28.6403	29.2597	26.2846	27.7257	28.1872	29.4628	28.8517	29.0984	29.4305	29.6845	29.3429	26.9117	27.6246	26.934	29.0253	27.3991	29.1376	29.486	27.1568	+	3.1874	0.000509091	0.00064953		B0CR27	phosphoglycerate mutase-like protein	+	1.75539	0.0175634	0.00446154	CO8_Control	9.83902
B0CQR0	RNA recognition motif. (a.k.a. RRM, RBD, or RNP domain)	30.0818	27.8993	30.0399	29.922	31.327	30.6135	31.3907	30.8824	31.0037	30.4753	30.0828	30.035	31.2066	31.0898	30.6354	30.0818	27.8993	30.0399	29.922	31.327	30.6135	31.3907	30.8824	31.0037	30.4753	30.0828	30.035	31.2066	31.0898	30.6354	29.3404	30.6208	31.0923	30.1977	30.9773		1.2512	0.0149278	0.0560793		B0DCB2	50S ribosome-binding GTPase	+	3.32127	0.000477227	0.000443674	CO8_Control	7.60682
B0D7F3	putative transcriptional regulator				27.075	22.8322	25.8753	26.597	25.2335	25.9018	28.1652	27.9904	25.6532	25.0195	24.6768	24.9774	20.8265	20.0731	20.2877	27.075	22.8322	25.8753	26.597	25.2335	25.9018	28.1652	27.9904	25.6532	25.0195	24.6768	24.9774	20.3957	25.2609	25.9107	27.2696	24.8912	+	3.33269	0.000417391	0.000464849		B0D4L9	predicted protein	+	2.48602	0.00326574	0.00115365	CO8_Control	6.65203
B0DQP5	multidrug resistance-associated ABC transporter		24.5994	27.8487	24.5725	24.3017	24.703	27.635	27.3311	27.8999		25.5159	22.3152	26.5976	24.9886	26.3836	20.9831	24.5994	27.8487	24.5725	24.3017	24.703	27.635	27.3311	27.8999	19.3561	25.5159	22.3152	26.5976	24.9886	26.3836	24.4771	24.5257	27.622	22.3957	25.9899		0.983276	0.0307654	0.103926		B0DMX0	photo-regulated tyrosinase	+	3.04568	0.000900162	0.000584759	CO8_Control	3.51071
B0DYP0	Belongs to the FPP GGPP synthase family	25.0445	23.6725	27.1035	25.5008	28.8423	28.1732	30.4308	30.1314	31.1197	28.3988	28.7163	30.0211				25.0445	23.6725	27.1035	25.5008	28.8423	28.1732	30.4308	30.1314	31.1197	28.3988	28.7163	30.0211	20.6945	19.249	20.0345	25.2735	27.5054	30.5606	29.0454	19.9927	+	5.03028	1.44928e-05	9.32643e-06		B0D3J6	c2h2 zinc finger protein	+	5.01361	9.69147e-06	1.44e-05	CO8_Control	2.62326
B0CV06	Aldo/keto reductase family	28.9174	29.777	29.3461	30.5285	28.7865	29.0481	29.2706	28.2843	28.7702	28.8112	29.5204		28.5698	28.8092	27.4981	28.9174	29.777	29.3461	30.5285	28.7865	29.0481	29.2706	28.2843	28.7702	28.8112	29.5204	21.3362	28.5698	28.8092	27.4981	29.3469	29.4544	28.775	26.5559	28.2923		0.313205	0.307729	0.486177		B0D749	Defective in cullin neddylation protein 1	+	4.72426	1.88684e-05	3.66e-05	CO8_Control	7.37737
B0D3P4	nascent polypeptide-associated complex, alpha subunit	25.5604	28.957	23.8983	27.2001	28.0421	29.009	30.1577	30.3178	29.8085	28.3175	29.5735	29.7121	31.2124	30.8427	29.5071	25.5604	28.957	23.8983	27.2001	28.0421	29.009	30.1577	30.3178	29.8085	28.3175	29.5735	29.7121	31.2124	30.8427	29.5071	26.1386	28.0837	30.0947	29.201	30.5208	+	1.80279	0.00407123	0.0157476		B0E453	Defective in cullin neddylation protein 1	+	5.91315	1.22139e-06	0	CO8_Control	8.84213
B0DT94	Protein of unknown function (DUF4243)	28.854	28.7106	29.8721	33.6922	29.4406	28.8349	29.9507	31.0663	29.4988	31.154	29.705	28.8847		29.758	30.6143	28.854	28.7106	29.8721	33.6922	29.4406	28.8349	29.9507	31.0663	29.4988	31.154	29.705	28.8847	20.5274	29.758	30.6143	29.1456	30.6559	30.1719	29.9146	26.9666		0.247945	0.406578	0.565008		B0DLU2	Four repeated domains in the Fasciclin I family of proteins, present in many other contexts.	+	8.95534	1.10832e-09	0	CO8_Control	9.4348
B0DPK4	predicted protein	31.4965	31.4009	32.279	30.401	31.5548	32.4016	28.1776	31.2186	29.8319	31.433	30.6964	28.7031	31.8039	31.4086	32.0217	31.4965	31.4009	32.279	30.401	31.5548	32.4016	28.1776	31.2186	29.8319	31.433	30.6964	28.7031	31.8039	31.4086	32.0217	31.7255	31.4525	29.7427	30.2775	31.7447		0.865832	0.043488	0.136197		B0DEQ6	bZIP transcription factor	+	8.46913	3.39526e-09	0	CO8_Control	10.6068
B0D3P0	CRM1 C terminal-domain-containing protein	28.6171	26.5109	29.8261	29.9331	31.1648	32.2904	31.5764	31.7569	31.8004	28.2381	29.6009	30.5137		29.5034	29.4356	28.6171	26.5109	29.8261	29.9331	31.1648	32.2904	31.5764	31.7569	31.8004	28.2381	29.6009	30.5137	20.9384	29.5034	29.4356	28.318	31.1294	31.7112	29.4509	26.6258		0.832929	0.0476795	0.146916		B0CX09	acetyl-CoA synthetase-like protein	+	4.80967	1.55e-05	2.54e-05	CO8_Control	4.99548
B0DBR0	oligosaccharyl transferase delta subunit	30.7915	28.7122	31.0178	27.5616	27.1245	26.8739	28.8764	27.8079	28.1252	25.1992	26.6873	27.6647				30.7915	28.7122	31.0178	27.5616	27.1245	26.8739	28.8764	27.8079	28.1252	25.1992	26.6873	27.6647	20.1448	21.9856	17.6347	30.1738	27.1867	28.2698	26.5171	19.9217	+	4.62054	5.74713e-05	2.39584e-05		B0CYZ9	multidrug resistance-associated ABC transporter	+	3.93552	0.000116005	0.000164859	CO8_Control	6.64791
B0D4Q6	Peroxidase, family 2	29.2621	30.662	27.8298	31.357	27.3387	27.7439	28.0782	31.6349	31.4276	30.0333	31.898	30.6081		26.5938	27.0362	29.2621	30.662	27.8298	31.357	27.3387	27.7439	28.0782	31.6349	31.4276	30.0333	31.898	30.6081	20.6483	26.5938	27.0362	29.2513	28.8132	30.3802	30.8465	24.7594	+	1.32429	0.0123432	0.0473923		B0D3I3	Dyggve-Melchior-Clausen syndrome protein	+	3.84936	0.000141463	0.000200837	CO8_Control	3.25808
B0DA14	prohibitin homologues	25.0607		26.8177	28.0439	25.3323	29.1004	30.5454	30.5383	30.0552	29.3345	28.9572	28.4171				25.0607	17.971	26.8177	28.0439	25.3323	29.1004	30.5454	30.5383	30.0552	29.3345	28.9572	28.4171	21.4247	19.8734	19.9534	23.2831	27.4922	30.3796	28.9029	20.4172	+	2.72362	0.000871012	0.00188963		B0DX43	peptidase C1B, bleomycin hydrolase	+	3.44234	0.000361125	0.000335766	CO8_Control	9.52644
B0CNG1	ATP synthase E chain	27.01	30.0587	29.6662	28.0703	28.2944	29.0391	28.3239	29.7992	30.2416	29.2506	26.8611	29.532	27.5118	29.0966	27.9228	27.01	30.0587	29.6662	28.0703	28.2944	29.0391	28.3239	29.7992	30.2416	29.2506	26.8611	29.532	27.5118	29.0966	27.9228	28.9116	28.4679	29.4549	28.5479	28.1771		0.143914	0.619217	0.717937		B0D6H5	Protein of unknown function (DUF3759)	+	3.90561	0.000124278	0.000179104	CO8_Control	11.0031
B0CYV9	putative glucokinase		28.9132	28.9327	30.1138	30.0477	30.6381	30.9487	30.7274	31.2111	29.4048	29.9161	29.7205		27.5497	30.0496	19.8721	28.9132	28.9327	30.1138	30.0477	30.6381	30.9487	30.7274	31.2111	29.4048	29.9161	29.7205	18.9165	27.5497	30.0496	25.906	30.2665	30.9624	29.6805	25.5053		0.603229	0.100302	0.249328		B0DVU5	ectomycorrhizas-regulated small secreted protein	+	1.45498	0.0350765	0.00904854	CO8_Control	5.63444
B0CWZ8	stress responsive A/B barrel domain protein	31.429	31.7292	29.9521	31.5774	31.5885	25.5469	32.4531	31.5463	31.6611	32.1095	30.687	31.6835	33.4767	30.8312	30.2585	31.429	31.7292	29.9521	31.5774	31.5885	25.5469	32.4531	31.5463	31.6611	32.1095	30.687	31.6835	33.4767	30.8312	30.2585	31.0368	29.5709	31.8868	31.4933	31.5221		0.230682	0.437205	0.58792		B0E593	predicted protein	+	1.96936	0.0107309	0.00275423	CO8_Control	8.68079
B0D8S7	predicted protein	27.7586	30.8392	28.5113	30.1129	31.246	31.3124	30.6815	30.3366	30.3784	29.6528	28.1014	30.2029		29.3556	29.3693	27.7586	30.8392	28.5113	30.1129	31.246	31.3124	30.6815	30.3366	30.3784	29.6528	28.1014	30.2029	20.1428	29.3556	29.3693	29.0364	30.8904	30.4655	29.319	26.2892		0.55884	0.117245	0.27616		B0D159	aspartic peptidase A1	+	4.31646	4.8255e-05	0.000100503	CO8_Control	8.0969
B0CPS4	40S ribosomal protein S11	28.3016	30.2161	27.1104	30.374	30.7179	24.5171	30.8612	31.3447	30.6764	29.3169	30.1123	30.9257		29.5875	27.9528	28.3016	30.2161	27.1104	30.374	30.7179	24.5171	30.8612	31.3447	30.6764	29.3169	30.1123	30.9257	21.8048	29.5875	27.9528	28.5427	28.5364	30.9608	30.1183	26.4484		0.518026	0.13594	0.303371		B0DBH7	MFS general substrate transporter	+	2.2527	0.00558858	0.00165564	CO8_Control	5.69847
B0CU44	26S proteasome subunit rpt4	33.3166	32.3501	31.6039	29.2247	32.7893	33.6277	31.4947	30.2752	31.6228	30.7185	30.0424	31.5583		28.8733	30.3323	33.3166	32.3501	31.6039	29.2247	32.7893	33.6277	31.4947	30.2752	31.6228	30.7185	30.0424	31.5583	18.948	28.8733	30.3323	32.4235	31.8806	31.1309	30.7731	26.0512		0.81636	0.050148	0.15263		B0CUJ4	guanylate kinase	+	5.23028	5.88468e-06	1.62e-05	CO8_Control	4.98837
B0D4T3	peroxisomal dehydratase		26.1542	24.3801	30.9617	30.8624	31.1093	29.2374	30.4889	30.6873	28.7672	29.5329	30.4768	28.3939	25.1883	23.8465	21.3102	26.1542	24.3801	30.9617	30.8624	31.1093	29.2374	30.4889	30.6873	28.7672	29.5329	30.4768	28.3939	25.1883	23.8465	23.9482	30.9778	30.1379	29.5923	25.8096	+	2.9341	0.000664671	0.00116386		B0DBT4	Zinc finger, C3HC4 type (RING finger)	+	2.65941	0.00219074	0.000938005	CO8_Control	3.11693
B0CV22	glycoside hydrolase family 37 protein	27.9499	26.1216	28.6134	30.6284	29.0589	28.8666	27.9585	29.6356	28.6888	28.2859	26.1966	26.9312				27.9499	26.1216	28.6134	30.6284	29.0589	28.8666	27.9585	29.6356	28.6888	28.2859	26.1966	26.9312	20.9711	19.9668	21.6704	27.5616	29.518	28.761	27.1379	20.8694	+	5.08117	1.49254e-05	8.29522e-06		B0DBE4	Het-C-domain-containing protein	+	2.78107	0.00165551	0.000786325	CO8_Control	6.09788
B0DNW8	oxidoreductase	27.3772	26.5268					27.7383	27.2905	26.7376	30.55	32.081	22.1992	25.2335		25.3921	27.3772	26.5268	20.1421	19.1103	20.7351	19.6448	27.7383	27.2905	26.7376	30.55	32.081	22.1992	25.2335	19.2025	25.3921	24.682	19.8301	27.2555	28.2767	23.276		1.12269	0.0208174	0.0753893		B0E2E7	predicted protein	+	1.94199	0.011429	0.00296964	CO8_Control	3.44914
B0DV73	PBP superfamily domain					25.6225	25.4295	29.3675	29.9882	29.3681	31.2519	28.5295	27.3521	24.8166		25.8951	20.5873	20.7159	19.747	20.3067	25.6225	25.4295	29.3675	29.9882	29.3681	31.2519	28.5295	27.3521	24.8166	19.9448	25.8951	20.35	23.7863	29.5746	29.0445	23.5522	+	2.77835	0.000785206	0.00166591		B0D4F0	1,3-beta-glucan synthase	+	2.74021	0.00181881	0.000833566	CO8_Control	8.60978
B0CTU8	coatomer complex protein		26.6314	26.5654		24.4577	23.5936	27.985	27.5495	27.6383							19.2011	26.6314	26.5654	20.4171	24.4577	23.5936	27.985	27.5495	27.6383	19.4809	17.6515	20.6382	21.903	20.0363	20.615	24.1326	22.8228	27.7243	19.2569	20.8514	+	2.02356	0.00252156	0.00947186		B0D7X9	S-adenosyl-L-methionine-dependent methyltransferase	+	7.31003	4.89743e-08	0	CO8_Control	8.17672
B0DRC0	UBC-like protein	30.4906	27.6964	28.7119	30.1511	29.8186	29.147	31.2604	30.7919	31.6171	30.7698	30.754	30.7727	28.3832	27.4293	26.7577	30.4906	27.6964	28.7119	30.1511	29.8186	29.147	31.2604	30.7919	31.6171	30.7698	30.754	30.7727	28.3832	27.4293	26.7577	28.9663	29.7056	31.2231	30.7655	27.5234	+	2.88341	0.000697947	0.00130794		B0DL63	predicted protein	+	5.43317	3.6883e-06	1.9e-05	CO8_Control	9.3045
B0CQ23	60S ribosomal protein L15				32.7222	28.8644	22.9495	30.6211	32.2302	32.3444	32.768	33.2462	33.1615	28.2632		25.7411	21.5149	20.4213	18.4681	32.7222	28.8644	22.9495	30.6211	32.2302	32.3444	32.768	33.2462	33.1615	28.2632	20.7429	25.7411	20.1348	28.1787	31.7319	33.0586	24.9158	+	2.75794	0.000801128	0.00174607		B0CYS1	Alpha/beta hydrolase family	+	3.69735	0.000200749	0.000222222	CO8_Control	12.5041
B0D5K2	serine/threonine specific protein phosphatase Sit4	23.8342			23.6574	24.93	23.9034	28.2627	29.3926	28.864	26.7598	25.1545	27.3028				23.8342	20.199	22.4247	23.6574	24.93	23.9034	28.2627	29.3926	28.864	26.7598	25.1545	27.3028	20.6303	18.544	20.9051	22.1526	24.1636	28.8398	26.4057	20.0265	+	4.50148	6.55738e-05	3.15151e-05		B0DC90	Caspase domain	+	5.99733	1.00618e-06	0	CO8_Control	5.00704
B0DVA6	Peroxidase, family 2	26.7296		22.678	31.6212	28.6462	30.3044							31.0537	31.1651	30.8054	26.7296	19.8024	22.678	31.6212	28.6462	30.3044	19.8016	17.8697	21.7737	20.0857	19.8262	20.4066	31.0537	31.1651	30.8054	23.07	30.1906	19.815	20.1061	31.0081	+	4.39353	7.27273e-05	4.04079e-05		B0DA48	thioredoxin-like protein	+	3.51077	0.00030848	0.000308271	CO8_Control	3.96307
B0D650	cytochrome p450	32.9224	33.8616	32.1093	29.0406	34.5993	33.6066	32.9658	32.0569	32.8895	31.4239	30.1608	32.4771	32.0899	32.8708	33.8915	32.9224	33.8616	32.1093	29.0406	34.5993	33.6066	32.9658	32.0569	32.8895	31.4239	30.1608	32.4771	32.0899	32.8708	33.8915	32.9644	32.4155	32.6374	31.354	32.9507		0.152151	0.599805	0.704448		B0CVY5	phospholipase D	+	2.58258	0.00261466	0.00101971	CO8_Control	6.58124
B0D4P4	Component of the MICOS complex, a large protein complex of the mitochondrial inner membrane that plays crucial roles in the maintenance of crista junctions, inner membrane architecture, and formation of contact sites to the outer membrane		26.3571	26.0692	27.0053	26.9508	26.195	25.9763	25.0375	25.7164	18.6006						20.4656	26.3571	26.0692	27.0053	26.9508	26.195	25.9763	25.0375	25.7164	18.6006	19.4018	19.545	21.0276	19.5403	21.6402	24.2973	26.717	25.5768	19.1825	20.7361	+	3.11098	0.000549521	0.000774501		B0E1X3	predicted protein	+	10.5365	2.9072e-11	0	CO8_Control	15.5845
P54388	NADP-specific glutamate dehydrogenase	29.4768	28.9409	28.909	29.5945	28.7542	27.0666	33.2358	31.412	31.7343		24.7946	28.8335		26.7628	27.2667	29.4768	28.9409	28.909	29.5945	28.7542	27.0666	33.2358	31.412	31.7343	18.8697	24.7946	28.8335	19.4128	26.7628	27.2667	29.1089	28.4718	32.1273	24.1659	24.4808	+	1.33438	0.0121161	0.0463047		B0DYZ0	WD40 repeat-like protein	+	1.43036	0.0371224	0.00959488	CO8_Control	5.61222
B0DV50	terpenoid synthase														26.9044	29.169	20.6558	19.6407	18.8579	21.2951	19.9421	21.7097	19.1426	20.2467	19.9519	20.9264	22.7124	22.6463	22.5021	26.9044	29.169	19.7182	20.9823	19.7804	22.0951	26.1918	+	2.30265	0.00151804	0.00498139		B0DBA8	B18 subunit of NADH:ubiquinone oxidoreductase	+	2.14618	0.00714201	0.00199782	CO8_Control	3.70514
B0DKI6	TAP-like protein-domain-containing protein		27.7432	27.0216							24.9966	29.4587					21.6154	27.7432	27.0216	19.7177	19.7653	19.8888	18.325	19.6491	20.0584	24.9966	29.4587	20.2087	20.7943	20.1133	21.75	25.4601	19.7906	19.3442	24.888	20.8859	+	1.36489	0.0113064	0.0431628		B0E0Y8	mitochondrial carrier	+	8.04958	8.92113e-09	0	CO8_Control	10.6295
B0CNH5	cytochrome-b5 reductase		25.7592	26.5147	28.3419	26.471	23.545	28.5503	28.8141	28.7112	26.1434	29.6211	29.1514				21.1017	25.7592	26.5147	28.3419	26.471	23.545	28.5503	28.8141	28.7112	26.1434	29.6211	29.1514	19.3626	18.8062	21.7289	24.4586	26.1193	28.6919	28.3053	19.9659	+	2.65957	0.000939271	0.00218991		B0DPL6	HAMP (Histidine kinases, Adenylyl cyclases, Methyl binding proteins, Phosphatases) domain	+	2.2973	0.00504314	0.00155168	CO8_Control	4.02229
B0CRX0	nucleic acid-binding protein	31.5328	31.4162	31.6489	29.8334	29.8531	31.3579	32.3964	31.8277	31.904	30.9358	28.5518	31.6538	20.8293	30.965	29.3837	31.5328	31.4162	31.6489	29.8334	29.8531	31.3579	32.3964	31.8277	31.904	30.9358	28.5518	31.6538	20.8293	30.965	29.3837	31.5326	30.3481	32.0427	30.3805	27.0593		0.645611	0.0864046	0.226146		B0D0Y0	P-loop containing nucleoside triphosphate hydrolase protein	+	5.12162	7.55747e-06	1.53e-05	CO8_Control	8.02664
B0DN41	Catalyzes the reaction of cyanate with bicarbonate to produce ammonia and carbon dioxide	28.8937	30.1411	29.1607	30.0454		25.1725	29.8248	29.4108	30.1433	27.8366	29.5696	27.5513	31.1782	28.1849		28.8937	30.1411	29.1607	30.0454	18.913	25.1725	29.8248	29.4108	30.1433	27.8366	29.5696	27.5513	31.1782	28.1849	20.395	29.3985	24.7103	29.793	28.3192	26.586		0.365143	0.24657	0.431377		B0D8C5	gelsolin repeat protein	+	4.31101	4.88645e-05	9.98e-05	CO8_Control	7.13193
B0D6H6	CipC1 protein, concanamycin induced protein C	31.1456	32.8218	30.9454	33.9907	33.1574	32.398	26.7483	32.6706	30.5524	32.3133	32.1409	30.8528				31.1456	32.8218	30.9454	33.9907	33.1574	32.398	26.7483	32.6706	30.5524	32.3133	32.1409	30.8528	20.9522	20.1635	20.1742	31.6376	33.182	29.9904	31.769	20.4299	+	5.08959	1.50376e-05	8.13605e-06		B0CS95	heat shock protein 70	+	1.46318	0.0344206	0.00888527	CO8_NSLCO	1.05388
B0CSR6	RNA recognition motif		29.7605	27.3666	26.6008	28.3778	28.4371	28.0276	27.1725	27.987	24.6121	26.1506	27.6683		28.7941	28.1108	19.6334	29.7605	27.3666	26.6008	28.3778	28.4371	28.0276	27.1725	27.987	24.6121	26.1506	27.6683	21.9816	28.7941	28.1108	25.5868	27.8053	27.729	26.1437	26.2955		0.0688064	0.811289	0.853481		B0CSN1	ATP2 beta subunit of the F1 sector of mitochondrial F1F0 ATP synthase	+	1.94616	0.0113199	0.00295464	CO8_NSLCO	1.96277
B0D6F7	phosphoribosylaminoimidazole carboxylase	29.388	28.9571	28.7078	25.8815	26.0949	26.7896	28.7829	27.9051	28.5929	27.7422	26.5476	28.0972		27.2654	26.8444	29.388	28.9571	28.7078	25.8815	26.0949	26.7896	28.7829	27.9051	28.5929	27.7422	26.5476	28.0972	20.983	27.2654	26.8444	29.0176	26.2553	28.427	27.4623	25.0309		1.10478	0.0218528	0.0785635		B0DMA1	tyrosinase	+	3.47913	0.000331792	0.000326531	CO8_NSLCO	2.88254
B0CS83	asparagine synthase				22.398	25.7679	26.9248	28.7477	28.7357	29.0764	25.5772		28.2713				19.6131	20.2143	21.3686	22.398	25.7679	26.9248	28.7477	28.7357	29.0764	25.5772	19.7184	28.2713	20.8408	19.6663	18.1053	20.3986	25.0302	28.8533	24.5223	19.5375	+	2.40249	0.00129141	0.00395833		B0D3P6	HSP90-domain-containing protein	+	1.39838	0.0399598	0.0103912	CO8_NSLCO	1.64086
B0D918	membrane anchor subunit of succinate dehydrogenase, Sdh4	29.6258	30.7508	30.4862	28.9054	29.1421	30.8132	29.5999	29.5723	29.446	28.9281	27.4268	28.9005	21.6162	30.0412	29.0757	29.6258	30.7508	30.4862	28.9054	29.1421	30.8132	29.5999	29.5723	29.446	28.9281	27.4268	28.9005	21.6162	30.0412	29.0757	30.2876	29.6202	29.5394	28.4185	26.911		0.399734	0.214426	0.398351		B0CYJ4	Cobalamin-independent synthase, N-terminal domain	+	2.347	0.00449779	0.00140758	CO8_NSLCO	1.3941
B0CSA9	Belongs to the pirin family					27.8029	26.904	28.8869	28.1927	28.556	28.4231	26.8501	27.932		24.2124	24.0417	20.87	20.5694	19.0312	20.0165	27.8029	26.904	28.8869	28.1927	28.556	28.4231	26.8501	27.932	20.5267	24.2124	24.0417	20.1569	24.9078	28.5452	27.7351	22.927	+	2.3104	0.00149296	0.0048933		B0CNH9	phosphopyruvate hydratase	+	3.59507	0.000254055	0.00027027	CO8_NSLCO	1.46754
B0D8G8	RNA recognition motif	25.0637	24.1461	23.5916	24.8346	28.6649	26.7991	29.4578	28.3432	29.1077	28.3907	26.3702	28.7711	27.7134	26.1457	26.5221	25.0637	24.1461	23.5916	24.8346	28.6649	26.7991	29.4578	28.3432	29.1077	28.3907	26.3702	28.7711	27.7134	26.1457	26.5221	24.2672	26.7662	28.9696	27.844	26.7937	+	2.14275	0.00201086	0.00719863		B0CPI5	Cobalamin-independent synthase, N-terminal domain	+	2.29897	0.00502381	0.00154884	CO8_NSLCO	1.36874
B0DMA9	short chain dehydrogenase							28.0789	27.9308	27.3948							20.2868	21.3532	20.2213	19.9797	20.0431	20.7826	28.0789	27.9308	27.3948	19.7222	19.6813	21.1618	21.1168	19.3027	18.143	20.6204	20.2685	27.8015	20.1885	19.5208	+	5.77735	0	1.66974e-06		B0CTV0	heme peroxidase	+	4.4415	3.61824e-05	6.4e-05	CO8_NSLCO	1.16344
B0DLV5	coatomer protein				21.8927	26.6611	27.6732	29.7358	29.0585	29.1804	25.7431	27.8735	26.3637				19.4492	20.428	21.2927	21.8927	26.6611	27.6732	29.7358	29.0585	29.1804	25.7431	27.8735	26.3637	20.7444	19.9629	20.1736	20.39	25.409	29.3249	26.6601	20.2936	+	4.035	0.000145455	9.2258e-05		B0CQ43	translation elongation factor 1a	+	2.17389	0.00670052	0.00187076	CO8_NSLCO	1.55875
B0CNY6	DNA helicase	27.3027	27.1758	26.1254				32.6279	32.4223	32.4264	28.6473	28.7589	29.5932		24.6823	27.8127	27.3027	27.1758	26.1254	19.1963	21.1993	19.947	32.6279	32.4223	32.4264	28.6473	28.7589	29.5932	19.9539	24.6823	27.8127	26.868	20.1142	32.4922	28.9998	24.1496	+	3.9504	0.000165939	0.000112098		B0D7B5	glyceraldehyde-3-phosphate dehydrogenase	+	2.21708	0.00606626	0.00176629	CO8_NSLCO	2.37519
B0DAP0	copii coat protein							29.3427	29.3726	29.4042		25.7729	28.6706	25.5989	25.5892	26.3942	22.0995	20.924	19.6893	21.5025	21.429	19.8981	29.3427	29.3726	29.4042	19.8842	25.7729	28.6706	25.5989	25.5892	26.3942	20.9043	20.9432	29.3731	24.7759	25.8608	+	2.53337	0.00111197	0.0029284		B0CU77	ATP synthase F1, alpha subunit	+	2.07805	0.00835508	0.00222315	CO8_NSLCO	2.10511
B0CST0	Aldo/keto reductase family	28.3613	30.2218	27.7847	23.5898	29.4925	27.8445	29.8426	30.8085	30.3344	29.1307	28.8296	29.3169				28.3613	30.2218	27.7847	23.5898	29.4925	27.8445	29.8426	30.8085	30.3344	29.1307	28.8296	29.3169	21.5939	20.5672	19.4141	28.7892	26.9756	30.3285	29.0924	20.5251	+	3.8701	0.00020296	0.000134865		B0DAQ7	L-glutamine D-fructose 6-phosphate amidotansferase	+	2.2159	0.00608276	0.0017688	CO8_NSLCO	1.34024
B0D7R2	DUF1000-domain-containing protein	27.5104	26.4487	28.9907	28.986	30.1168	23.9013	30.9788	29.4096	30.6943	28.4488	28.0916	30.1976	26.532	26.5151	23.9143	27.5104	26.4487	28.9907	28.986	30.1168	23.9013	30.9788	29.4096	30.6943	28.4488	28.0916	30.1976	26.532	26.5151	23.9143	27.6499	27.668	30.3609	28.9127	25.6538		1.03567	0.0265125	0.0921139		B0D7C1	NAD-malate dehydrogenase	+	1.8774	0.0132617	0.00341923	CO8_NSLCO	2.26207
B0DAH8	DUF1748-domain-containing protein				28.5639	27.6068	26.2332	26.8604	26.5151	26.8442	26.4997		26.3176				20.6036	20.3136	22.393	28.5639	27.6068	26.2332	26.8604	26.5151	26.8442	26.4997	20.5414	26.3176	20.7801	18.1566	19.8327	21.1034	27.468	26.7399	24.4529	19.5898	+	2.98478	0.000615854	0.00103566		B0D921	Belongs to the chaperonin (HSP60) family	+	1.75598	0.0175398	0.00445463	CO8_NSLCO	1.16217
B0D9E1	GMP synthase	25.1107	24.5686	26.92	27.3626	29.4157	30.2363	29.5069	29.0746	29.7814	28.0711	29.5996	29.2273	28.0824	28.0854	27.0472	25.1107	24.5686	26.92	27.3626	29.4157	30.2363	29.5069	29.0746	29.7814	28.0711	29.5996	29.2273	28.0824	28.0854	27.0472	25.5331	29.0049	29.4543	28.966	27.7383	+	2.40588	0.00129455	0.00392757		B0CPP7	mitochondrial carrier	+	2.769	0.00170215	0.000794326	CO8_NSLCO	1.90473
B0DCN6	Domain of unknown function (DUF2828)		23.8615	26.6829	20.3731	28.5621		29.9364	28.6036	29.6623	29.4864	26.2841	30.1187				20.2787	23.8615	26.6829	20.3731	28.5621	21.1861	29.9364	28.6036	29.6623	29.4864	26.2841	30.1187	21.0814	21.617	21.4205	23.6077	23.3738	29.4008	28.6297	21.373	+	1.82188	0.0038789	0.0150703		B0DZR5	pyruvate decarboxylase	+	2.46372	0.0034378	0.00119202	CO8_NSLCO	1.59719
B0CP44	NPL4 family, putative zinc binding region	26.3866	27.9207	27.7392					27.9843	26.5061				26.6641	26.5093		26.3866	27.9207	27.7392	19.9228	19.6828	21.1362	18.3571	27.9843	26.5061	20.8565	22.0479	19.7259	26.6641	26.5093	20.0016	27.3488	20.2473	24.2825	20.8768	24.3917		1.09479	0.0223829	0.0803923		B0D3G7	transketolase	+	2.81615	0.00152704	0.000757532	CO8_NSLCO	1.29332
B0CUK0	FAD/NAD(P)-binding domain-containing protein							26.7594	27.9553	28.0957							20.3782	21.6054	22.3802	21.687	20.4032	21.0372	26.7594	27.9553	28.0957	19.8608	21.9561	19.1451	20.7798	19.8998	20.8142	21.4546	21.0425	27.6035	20.3207	20.4979	+	4.95911	1.36986e-05	1.09873e-05		B0CY47	peroxisomal 3-ketoacyl-CoA-thiolase	+	2.2275	0.00592238	0.00173559	CO8_NSLCO	1.13222
B0DK56	prolyl oligopeptidase	27.8086	29.31	29.2927		25.2143	29.5586	30.0599	29.2549	30.4097	26.3678	26.6339	29.7669		26.595	26.0659	27.8086	29.31	29.2927	19.3423	25.2143	29.5586	30.0599	29.2549	30.4097	26.3678	26.6339	29.7669	22.4935	26.595	26.0659	28.8038	24.705	29.9082	27.5895	25.0515		0.83961	0.0467231	0.144674		B0DFC4	cyclophilin	+	1.40898	0.0389959	0.0101458	CO8_NSLCO	2.00296
B0D4X1	Peptidase dimerisation domain	29.4106	29.3217	28.5953	27.5326	28.5272	28.5274	28.6204	28.54	28.7698		28.2166	27.4997		28.0841	28.7301	29.4106	29.3217	28.5953	27.5326	28.5272	28.5274	28.6204	28.54	28.7698	20.6771	28.2166	27.4997	18.7959	28.0841	28.7301	29.1092	28.1957	28.6434	25.4645	25.2034		0.366873	0.245037	0.429662		B0CS08	predicted protein	+	3.05156	0.000888056	0.000580343	CO8_NSLCO	3.20469
B0D8Q1	carbamoyl-phosphate synthase	27.8576	29.0188	25.7699				29.7399	29.6308	29.6767	27.248	28.6142	28.1891				27.8576	29.0188	25.7699	19.2977	22.0223	20.6563	29.7399	29.6308	29.6767	27.248	28.6142	28.1891	19.302	19.0379	21.6331	27.5488	20.6588	29.6825	28.0171	19.991	+	5.5403	0	2.88205e-06		B0CUZ4	NAD(P)-binding protein	+	2.34217	0.00454806	0.0014026	CO8_NSLCO	1.98954
B0DG40	Mov34-domain-containing protein	28.9268	26.535	30.1395	26.6966	26.0029	29.8624	29.9717	29.7208	29.5999	29.0916	26.7325	28.921	31.5442	28.5243	28.5995	28.9268	26.535	30.1395	26.6966	26.0029	29.8624	29.9717	29.7208	29.5999	29.0916	26.7325	28.921	31.5442	28.5243	28.5995	28.5338	27.5206	29.7641	28.2483	29.556		0.37148	0.240369	0.425128		B0CS39	methionine adenosyltransferase	+	1.8036	0.0157181	0.00406754	CO8_NSLCO	0.675571
B0DKA5	60S ribosomal protein L18	33.1404	30.9517	32.2811	33.4594	33.6364	32.4042	33.3202	33.2747	33.0969	33.1055	32.4287	32.8756	25.0266	32.957	33.8388	33.1404	30.9517	32.2811	33.4594	33.6364	32.4042	33.3202	33.2747	33.0969	33.1055	32.4287	32.8756	25.0266	32.957	33.8388	32.1244	33.1667	33.2306	32.8033	30.6075		0.214941	0.46692	0.609619		B0CXU8	tubulin alpha	+	2.12979	0.00741674	0.00205394	CO8_NSLCO	2.52351
B0D3K5	Belongs to the AAA ATPase family	33.3166	32.3501	31.6039	28.4506	32.9115	33.6071	32.0422	30.8386	32.1456	31.1555	31.0558	31.9511		29.1912	30.7622	33.3166	32.3501	31.6039	28.4506	32.9115	33.6071	32.0422	30.8386	32.1456	31.1555	31.0558	31.9511	19.8721	29.1912	30.7622	32.4235	31.6564	31.6755	31.3875	26.6085		0.719395	0.0682416	0.190812		B0DKI3	malate dehydrogenase	+	1.47944	0.0331557	0.00853355	CO8_NSLCO	1.38202
B0CXX1	DEAD-domain-containing protein	29.2592	28.3292	28.3203	31.7355	31.6054	31.503	32.3296	32.1699	32.3419	31.4103	31.9178	32.6694	33.1805	31.5676	32.4163	29.2592	28.3292	28.3203	31.7355	31.6054	31.503	32.3296	32.1699	32.3419	31.4103	31.9178	32.6694	33.1805	31.5676	32.4163	28.6362	31.6146	32.2805	31.9991	32.3881	+	4.6046	5.64972e-05	2.48544e-05		B0DUL0	ribosomal protein L23/L15e core domain-containing protein	+	2.03573	0.00921018	0.00244033	CO8_NSLCO	2.53998
B0D8U0	enoyl-CoA hydratase				28.1309		26.6299	27.2841	30.5398	30.5004			25.7503	21.6672	22.6809	28.2631	20.4935	19.2665	20.9657	28.1309	19.9706	26.6299	27.2841	30.5398	30.5004	21.0277	20.5798	25.7503	21.6672	22.6809	28.2631	20.2419	24.9105	29.4414	22.4526	24.2038	+	1.45956	0.00896026	0.0347085		B0CSS9	60S ribosomal protein L7	+	1.76726	0.0170899	0.00433088	CO8_NSLCO	1.15542
B0CQW4	Pkinase-domain-containing protein	28.4112	29.2466	28.4718		26.5806	26.2896	29.1559	28.3455	28.6972	27.0381		27.3401	26.4132		25.6749	28.4112	29.2466	28.4718	22.199	26.5806	26.2896	29.1559	28.3455	28.6972	27.0381	21.2391	27.3401	26.4132	20.1035	25.6749	28.7099	25.0231	28.7329	25.2058	24.0639		0.936444	0.0355208	0.115759		B0CYX0	activator of Hsp70 and Hsp90 chaperones	+	1.79533	0.0160204	0.00413011	CO8_NSLCO	2.40489
B0E476	Alcohol dehydrogenase GroES-like domain	26.8296		26.6699	30.3938	31.3923	30.0485	31.18	30.1767	31.3288	30.2696	29.8728	30.9782	21.6401	28.0312	28.275	26.8296	21.0815	26.6699	30.3938	31.3923	30.0485	31.18	30.1767	31.3288	30.2696	29.8728	30.9782	21.6401	28.0312	28.275	24.8603	30.6115	30.8951	30.3735	25.9821	+	1.69157	0.00522252	0.0203436		B0CYH9	60S ribosomal protein L6	+	6.27538	5.30416e-07	0	CO8_NSLCO	2.34596
B0D7E0	actin-like ATPase domain-containing protein	26.5351	27.3151	28.6202				29.0243	27.1029	27.3093	28.2683	29.316	28.5956		26.8892	23.0247	26.5351	27.3151	28.6202	20.8486	19.3377	22.5697	29.0243	27.1029	27.3093	28.2683	29.316	28.5956	18.7392	26.8892	23.0247	27.4901	20.9187	27.8122	28.7266	22.8844	+	2.4723	0.00117146	0.00337057		B0CVR3	60S ribosomal protein L17/L23	+	2.09132	0.00810371	0.00218296	CO8_NSLCO	2.75195
B0DX12	predicted protein	25.0008	23.881			24.2485	23.7726	27.1894	29.2693	28.2593	27.1165	26.3697	27.3589		27.3502	24.8392	25.0008	23.881	20.6241	20.8323	24.2485	23.7726	27.1894	29.2693	28.2593	27.1165	26.3697	27.3589	20.1249	27.3502	24.8392	23.1687	22.9511	28.2393	26.9484	24.1048	+	1.3478	0.0117231	0.0448956		B0E169	60S ribosomal protein L8	+	4.7383	1.82682e-05	3.68e-05	CO8_NSLCO	1.31281
B0DWN7	60S ribosomal protein L24	30.1973	27.2512	30.2365	32.75	32.9975	32.0539	32.9813	32.4372	32.7345	31.3079	30.5612	32.448	34.189	31.6141	31.528	30.1973	27.2512	30.2365	32.75	32.9975	32.0539	32.9813	32.4372	32.7345	31.3079	30.5612	32.448	34.189	31.6141	31.528	29.2283	32.6004	32.7176	31.439	32.4437	+	1.74811	0.0045073	0.0178602		B0DKR4	60S ribosomal protein L8	+	4.78013	1.65911e-05	3.7e-05	CO8_NSLCO	1.31537
B0CP52	Belongs to the nucleosome assembly protein (NAP) family	25.9539	26.9748		27.6252	28.4556	27.835	30.1529	29.0892	29.4634	29.4036	29.4428	29.0731		25.3752	24.9404	25.9539	26.9748	19.6297	27.6252	28.4556	27.835	30.1529	29.0892	29.4634	29.4036	29.4428	29.0731	21.2499	25.3752	24.9404	24.1861	27.972	29.5685	29.3065	23.8552	+	1.84094	0.00369582	0.0144232		B0D174	40S ribosomal protein S2	+	1.7971	0.0159552	0.00413035	CO8_NSLCO	2.05435
B0DBJ3	FMN-linked oxidoreductase		23.2127	23.3172				31.4398	30.4743	31.0555	29.7815	29.4589	30.428				20.305	23.2127	23.3172	20.6339	20.0305	20.37	31.4398	30.4743	31.0555	29.7815	29.4589	30.428	20.5867	19.7053	19.8579	22.2783	20.3448	30.9899	29.8895	20.05	+	7.57102	0	2.68525e-08		B0CNM7	40S ribosomal protein S9	+	1.5227	0.0300126	0.00770184	CO8_NSLCO	1.98987
B0D5E0	sugar transporter				26.5766	28.4446											19.7977	17.8594	21.1252	26.5766	28.4446	20.8001	18.9936	19.3604	23.4507	19.3244	19.72	20.785	22.0219	20.0385	20.1795	19.5941	25.2738	20.6016	19.9431	20.7466		1.14636	0.0195039	0.071391		B0CNN4	40S ribosomal protein S9	+	1.5227	0.0300126	0.0077083	CO8_NSLCO	1.98987
B0CTZ8	H-hydrate dehydratase							27.7656	27.1811	27.5877	27.2703		27.2615				18.837	20.921	20.5513	21.8164	20.7601	22.2616	27.7656	27.1811	27.5877	27.2703	19.8015	27.2615	21.3429	21.0955	20.1684	20.1031	21.6127	27.5115	24.7778	20.8689	+	2.20485	0.0017951	0.00623946		B0CV79	40S ribosomal protein S19	+	2.43465	0.00367576	0.00123645	CO8_NSLCO	1.46737
B0DI81	Small nuclear ribonucleoprotein-associated protein B	31.8696	31.0561	31.5386	30.1946	31.1069	31.7621	30.6764	30.7324	30.8684	30.147	29.5006	30.6492		31.232	31.8472	31.8696	31.0561	31.5386	30.1946	31.1069	31.7621	30.6764	30.7324	30.8684	30.147	29.5006	30.6492	19.7323	31.232	31.8472	31.4881	31.0212	30.7591	30.0989	27.6038		0.231693	0.435408	0.586553		B0DKS3	60S ribosomal protein L8	+	4.25221	5.5949e-05	0.000117647	CO8_NSLCO	1.64679
B0D759	ornithine aminotransferase				26.6039	27.2599	25.7002	29.455	29.812	29.5798	27.9693	25.7781	28.2008	27.5607			20.4306	21.1215	21.1283	26.6039	27.2599	25.7002	29.455	29.812	29.5798	27.9693	25.7781	28.2008	27.5607	21.1722	19.1099	20.8935	26.5214	29.6156	27.316	22.6143	+	2.5585	0.00107292	0.00276374		B0DCY6	NADH-quinone oxidoreductase	+	6.75365	1.7634e-07	0	CO8_NSLCO	2.61831
B0DV44	DAHP synthetase	26.5147	24.8433	26.9964	23.4473	25.8715	25.6846	28.4668	27.7044	28.541		25.1427	27.6039	25.0074	26.7823	25.245	26.5147	24.8433	26.9964	23.4473	25.8715	25.6846	28.4668	27.7044	28.541	21.6036	25.1427	27.6039	25.0074	26.7823	25.245	26.1182	25.0012	28.2374	24.7834	25.6782		0.821787	0.049335	0.150734		B0CPG6	ribosomal protein L13e	+	1.98984	0.0102368	0.00265462	CO8_NSLCO	2.16779
B0DPI9	CAAX prenyl protease N-terminal, five membrane helices	28.4593	28.8273	30.498	29.5885	30.2039	29.9956	29.9708	29.3597	29.51	29.0195	26.9348	29.1977	21.515	32.3767	31.6715	28.4593	28.8273	30.498	29.5885	30.2039	29.9956	29.9708	29.3597	29.51	29.0195	26.9348	29.1977	21.515	32.3767	31.6715	29.2616	29.9293	29.6135	28.384	28.5211		0.0229987	0.937278	0.948421		B0DYK0	small GTPase-binding protein	+	4.71781	1.91511e-05	4.86e-05	CO8_NSLCO	4.05871
B0CZI5	predicted protein				26.5135	26.5217	28.1358	29.2489	29.5358	28.8153	27.3393	25.1545	27.7698				21.0041	19.0179	19.1071	26.5135	26.5217	28.1358	29.2489	29.5358	28.8153	27.3393	25.1545	27.7698	19.7503	19.6997	20.7962	19.7097	27.057	29.2	26.7546	20.0821	+	6.2914	0	5.11211e-07		B0DST4	manganese superoxide dismutase	+	1.58714	0.0258741	0.00659691	CO8_NSLCO	2.03187
B0CSY3	mitochondrial NADH dehydrogenase	26.4698	26.5488	24.7746		26.5406	23.7362	28.3751	28.8178	28.3894	25.6871		26.2061				26.4698	26.5488	24.7746	21.2264	26.5406	23.7362	28.3751	28.8178	28.3894	25.6871	20.0587	26.2061	20.6769	18.8451	18.8881	25.9311	23.8344	28.5274	23.984	19.47	+	2.42285	0.00124694	0.00377705		B0CSY9	20S proteasome subunit	+	4.83297	1.46904e-05	2.56e-05	CO8_NSLCO	2.75838
B0CSQ2	actin-related protein ARPC3				25.9698	26.2416	25.4423	29.0023	30.2778	29.2129	23.5916		28.7248	29.6891	30.1233	29.2458	21.4269	18.8964	20.0347	25.9698	26.2416	25.4423	29.0023	30.2778	29.2129	23.5916	20.7312	28.7248	29.6891	30.1233	29.2458	20.1193	25.8846	29.4977	24.3492	29.6861	+	3.18623	0.000514003	0.000651289		B0D8C2	40s ribosomal protein s5-1	+	3.27229	0.000534204	0.000478632	CO8_NSLCO	2.37447
B0D8N7	Middle domain of eukaryotic initiation factor 4G (eIF4G)	28.04	28.0049	28.4114	23.5824		25.8148	29.7905	28.7071	29.429	26.2119		25.9472				28.04	28.0049	28.4114	23.5824	21.1203	25.8148	29.7905	28.7071	29.429	26.2119	20.3315	25.9472	20.6733	21.3141	21.1805	28.1521	23.5058	29.3089	24.1635	21.056	+	2.84451	0.000733045	0.00143052		B0CT67	myosin 5	+	2.13273	0.00736669	0.00204984	CO8_NSLCO	2.86913
B0CZR8	delta-1-pyrroline-5-carboxylate dehydrogenase	27.321		27.608	26.601	28.7475		31.3134	32.1111	31.4895	29.6633	27.3175	30.7063	26.7141	26.6318	25.9097	27.321	21.8274	27.608	26.601	28.7475	18.9901	31.3134	32.1111	31.4895	29.6633	27.3175	30.7063	26.7141	26.6318	25.9097	25.5855	24.7795	31.638	29.229	26.4186		1.14443	0.0196169	0.071709		B0CR28	hypothetical protein LACBIDRAFT_291634	+	3.09735	0.000799188	0.000549763	CO8_NSLCO	4.28571
B0D709	predicted protein				34.4028	28.1826	25.9755	28.6888	28.5169	28.9298	30.1692	28.448	29.4231		24.5142	25.4424	21.2	19.5177	20.0859	34.4028	28.1826	25.9755	28.6888	28.5169	28.9298	30.1692	28.448	29.4231	21.3082	24.5142	25.4424	20.2679	29.5203	28.7118	29.3467	23.7549	+	2.81568	0.000756447	0.00152869		B0DMH8	60S ribosomal protein L31	+	2.18449	0.00653901	0.00183867	CO8_NSLCO	2.42637
B0D708	predicted protein				36.867	33.9196	32.8906	28.6888	28.5169	28.9298	32.0206	30.801	29.4231		24.5142	25.4424	20.2899	19.9275	22.7021	36.867	33.9196	32.8906	28.6888	28.5169	28.9298	32.0206	30.801	29.4231	19.8164	24.5142	25.4424	20.9732	34.5591	28.7118	30.7482	23.2576	+	4.57064	5.58659e-05	2.68756e-05		B0CSV2	ras-domain-containing protein	+	1.69213	0.0203173	0.00522004	CO8_NSLCO	1.72533
B0D6G4	calmodulin	32.0478	31.5987	32.0304	30.849	31.6259	32.5406	31.2666	30.911	31.3169	29.8398	31.1889	31.132	32.8387	33.1167	32.1078	32.0478	31.5987	32.0304	30.849	31.6259	32.5406	31.2666	30.911	31.3169	29.8398	31.1889	31.132	32.8387	33.1167	32.1078	31.8923	31.6718	31.1648	30.7202	32.6877	+	1.74134	0.00456364	0.0181408		B0CYM9	60S ribosomal protein L9	+	2.37138	0.00425224	0.00135245	CO8_NSLCO	1.99196
B0D782	predicted protein	23.0342			30.8398	30.3814	30.5869	30.4244	29.4811	30.8523	32.124	28.0963	29.4756	23.8527	30.5751	29.0386	23.0342	20.1828	19.4572	30.8398	30.3814	30.5869	30.4244	29.4811	30.8523	32.124	28.0963	29.4756	23.8527	30.5751	29.0386	20.8914	30.6027	30.2526	29.8986	27.8221	+	3.09756	0.000550633	0.0007988		B0CSK0	Signal recognition particle	+	2.74272	0.00180834	0.000835905	CO8_NSLCO	4.55403
B0CZ05	predicted protein				29.2412	28.3394		26.81	32.3693	30.374	29.0995	30.8477	30.226				20.0361	19.132	21.4709	29.2412	28.3394	18.4822	26.81	32.3693	30.374	29.0995	30.8477	30.226	19.2838	20.1329	20.7459	20.213	25.3543	29.8511	30.0577	20.0542	+	2.39966	0.00129469	0.0039842		B0DBE3	Nuclear transport factor 2 (NTF2) domain	+	4.61418	2.43122e-05	5.71e-05	CO8_NSLCO	3.80974
B0CQT2	porphobilinogen deaminase			21.7621	27.8708	29.0221	28.2648	30.3376	29.3516	30.0775	28.4659	26.2924	29.3405	28.7119	27.7223	28.3076	19.7148	20.5105	21.7621	27.8708	29.0221	28.2648	30.3376	29.3516	30.0775	28.4659	26.2924	29.3405	28.7119	27.7223	28.3076	20.6624	28.3859	29.9222	28.0329	28.2472	+	5.66132	0	2.18114e-06		B0CY53	glutathione S-transferase C-terminal-like protein	+	6.49704	3.1839e-07	0	CO8_NSLCO	8.80814
B0CYZ7	FAD-binding domain-containing protein	28.1247	28.4287	26.5617	32.1527	29.0829	27.5919	30.1028	31.0317	30.6947	32.2782	31.4121	30.4363	23.2341	25.7396	29.0508	28.1247	28.4287	26.5617	32.1527	29.0829	27.5919	30.1028	31.0317	30.6947	32.2782	31.4121	30.4363	23.2341	25.7396	29.0508	27.705	29.6091	30.6097	31.3755	26.0082	+	1.61249	0.00623611	0.0244066		B0D7Y8	thioredoxin-like protein	+	1.97892	0.0104974	0.002712	CO8_NSLCO	2.50957
B0DTQ5	predicted protein							28.8379	27.9232	28.3238	26.7676	27.0419	27.9064				20.7181	19.8557	20.5488	22.2203	21.7414	21.672	28.8379	27.9232	28.3238	26.7676	27.0419	27.9064	19.0141	20.3966	18.449	20.3742	21.8779	28.3616	27.2386	19.2866	+	7.94886	0	1.12496e-08		B0DVA6	Peroxidase, family 2	+	4.39353	4.04079e-05	7.27e-05	CO8_NSLCO	10.0844
B0DXW6	3-hydroxyacyl-CoA dehydrogenase, C-terminal domain	27.1006	23.5572	25.101	33.5407	35.0797	28.7316	29.3891	29.7455	29.606	33.6228	33.2882	31.3579	28.0819	27.6846	28.255	27.1006	23.5572	25.101	33.5407	35.0797	28.7316	29.3891	29.7455	29.606	33.6228	33.2882	31.3579	28.0819	27.6846	28.255	25.253	32.4507	29.5802	32.7563	28.0072	+	2.69683	0.00090784	0.00200988		B0D4P4	Component of the MICOS complex, a large protein complex of the mitochondrial inner membrane that plays crucial roles in the maintenance of crista junctions, inner membrane architecture, and formation of contact sites to the outer membrane	+	3.11098	0.000774501	0.000549521	CO8_NSLCO	7.53459
B0CP57	40S ribosomal protein S27	28.9236	28.6772	30.6819	26.1342	26.8772	28.3565	29.4656	29.4205	28.9001	27.0952	24.9419	28.2588				28.9236	28.6772	30.6819	26.1342	26.8772	28.3565	29.4656	29.4205	28.9001	27.0952	24.9419	28.2588	20.1045	21.4749	21.8346	29.4276	27.1226	29.262	26.7653	21.138	+	4.62136	5.76369e-05	2.39132e-05		B0D0D6	40S ribosomal protein S2	+	2.44286	0.00360698	0.00121632	CO8_NSLCO	1.6969
B0CNX2	predicted protein	23.9347	26.7989	24.0346				27.9723	27.0981	27.4407				26.6168	25.6157	26.6372	23.9347	26.7989	24.0346	20.0357	21.0715	21.1207	27.9723	27.0981	27.4407	20.1453	22.6738	19.3235	26.6168	25.6157	26.6372	24.9227	20.7426	27.5037	20.7142	26.2899	+	4.26741	0.000108374	5.40249e-05		B0D1Y3	Plasma membrane osmosensor that activates the high osmolarity glycerol (HOG) MAPK signaling pathway in response to high osmolarity	+	2.89706	0.00126748	0.000680473	CO8_NSLCO	5.04562
B0CX64	Belongs to the peptidase M16 family	32.3475	31.8086	31.5893	32.1492	31.1979	32.3671	30.9378	32.6557	32.2009	32.4101	32.9043	31.7198	32.8019	31.3396	31.5165	32.3475	31.8086	31.5893	32.1492	31.1979	32.3671	30.9378	32.6557	32.2009	32.4101	32.9043	31.7198	32.8019	31.3396	31.5165	31.9151	31.9047	31.9314	32.3447	31.886		0.043267	0.88091	0.905176		B0DAU2	histone H2B	+	2.85246	0.00140457	0.000712012	CO8_NSLCO	3.03374
B0CX22	predicted protein	27.9848	29.3856	28.7218	29.5861	29.2494	31.3789	31.1421	29.9867	31.231	30.7533	27.0995	30.7828	33.5307	31.7681	32.0856	27.9848	29.3856	28.7218	29.5861	29.2494	31.3789	31.1421	29.9867	31.231	30.7533	27.0995	30.7828	33.5307	31.7681	32.0856	28.6974	30.0715	30.7866	29.5452	32.4615	+	1.45499	0.00905587	0.0350762		B0DBJ7	histone H2B	+	2.85246	0.00140457	0.000713043	CO8_NSLCO	3.03374
B0D0D6	40S ribosomal protein S2	32.8145	31.4517	32.072	32.6918	32.947	33.0216	32.5126	33.1846	32.6674	30.424	31.1658	31.9799	34.0494	33.0509	33.4964	32.8145	31.4517	32.072	32.6918	32.947	33.0216	32.5126	33.1846	32.6674	30.424	31.1658	31.9799	34.0494	33.0509	33.4964	32.1127	32.8868	32.7882	31.1899	33.5323	+	2.44286	0.00121632	0.00360698		B0CQ30	protein transporter SEC9	+	2.19649	0.00636084	0.00181333	CO8_NSLCO	4.16234
B0DSS9	Belongs to the short-chain dehydrogenases reductases (SDR) family					24.2381	25.8698	30.5989	30.2964	30.159	29.5678	28.9807	27.8694				21.0303	19.5194	21.1977	21.844	24.2381	25.8698	30.5989	30.2964	30.159	29.5678	28.9807	27.8694	20.8369	20.5043	21.292	20.5824	23.984	30.3515	28.806	20.8777	+	5.89917	0	1.26135e-06		B0DGP0	FAD/NAD(P)-binding domain-containing protein	+	4.34535	4.5149e-05	8.14e-05	CO8_NSLCO	7.17025
B0CV05	20S proteasome subunit				27.7721	27.9038	27.9351	30.0303	30.4883	30.4624		26.0487	29.7432				21.3771	19.0027	20.4363	27.7721	27.9038	27.9351	30.0303	30.4883	30.4624	20.1098	26.0487	29.7432	19.7923	19.5487	20.2312	20.2721	27.8703	30.327	25.3005	19.8574	+	3.19794	0.000500835	0.00063396		B0DZ55	Alcohol dehydrogenase GroES-like domain	+	6.18342	6.5551e-07	0	CO8_NSLCO	4.74038
B0DXN5	peptidyl-prolyl cis-trans isomerase	25.7996			30.2649	29.2646	30.359	31.3579	30.2758	31.3312	30.3833	26.3304	29.3429	30.2794	32.0853	30.3356	25.7996	19.8955	21.0776	30.2649	29.2646	30.359	31.3579	30.2758	31.3312	30.3833	26.3304	29.3429	30.2794	32.0853	30.3356	22.2576	29.9628	30.9883	28.6855	30.9001	+	3.1699	0.000505673	0.00067624		B0CYA6	60S ribosomal protein L35	+	1.39483	0.0402879	0.0104945	CO8_NSLCO	2.52918
B0DDN3	inorganic phosphate transporter	22.8222	28.5372	27.9533				21.9743	30.1207	28.8322		30.8734	25.8351				22.8222	28.5372	27.9533	21.4457	20.2935	20.6055	21.9743	30.1207	28.8322	21.551	30.8734	25.8351	21.7818	21.1567	20.2446	26.4376	20.7816	26.9758	26.0865	21.061		1.04744	0.0256669	0.0896518		B0DKB0	ribosomal protein S30	+	2.70621	0.00196692	0.000890733	CO8_NSLCO	3.09963
B0DQI1	glycoside hydrolase family 24 protein		26.1725		28.9422		22.7972										21.0154	26.1725	20.2289	28.9422	20.2366	22.7972	20.9316	21.6128	20.3118	21.2436	20.9779	19.0999	20.4537	19.82	19.8045	22.4723	23.992	20.9521	20.4405	20.0261		0.45108	0.174966	0.353932		B0DTD4	predicted protein	+	4.38776	4.09484e-05	7.2e-05	CO8_NSLCO	6.80087
B0D745	Domain in the RNA-binding Lupus La protein; unknown function	28.916	28.9699	30.535	27.5695		27.325	28.9405	28.0521	28.637	28.8904	27.476	27.6025		28.2792	28.2829	28.916	28.9699	30.535	27.5695	19.0692	27.325	28.9405	28.0521	28.637	28.8904	27.476	27.6025	21.9741	28.2792	28.2829	29.4736	24.6546	28.5432	27.9896	26.1788		0.54717	0.122241	0.283681		B0DTF5	Bestrophin, RFP-TM, chloride channel	+	4.99243	1.01759e-05	1.42e-05	CO8_NSLCO	7.33337
B0D7T7	histone 2A	35.0275	34.361	34.1281	32.6795	34.4777	35.2853	34.0025	33.0389	33.7495	33.1741	32.3141	33.1759	31.9636	34.7403	35.8622	35.0275	34.361	34.1281	32.6795	34.4777	35.2853	34.0025	33.0389	33.7495	33.1741	32.3141	33.1759	31.9636	34.7403	35.8622	34.5055	34.1475	33.597	32.888	34.1887		0.315612	0.304788	0.48349		B0DTD7	Bestrophin, RFP-TM, chloride channel	+	3.20914	0.000617823	0.000495812	CO8_NSLCO	6.45829
B0D8E0	golgi SNAP receptor complex member bos1						23.4051	26.4278	25.5582	27.2369	27.1237	26.7937	25.9137		24.4617	24.6112	19.9328	20.5532	20.0402	21.6155	19.5615	23.4051	26.4278	25.5582	27.2369	27.1237	26.7937	25.9137	18.6996	24.4617	24.6112	20.1754	21.5273	26.4077	26.6104	22.5908	+	2.39713	0.00129312	0.00400749		B0D888	PIN domain-like protein	+	3.84064	0.00014433	0.000199584	CO8_NSLCO	3.85004
B0CT62	predicted protein							26.0724	24.0664	25.9953							20.6884	20.7982	21.222	20.3436	20.1656	21.8875	26.0724	24.0664	25.9953	20.3068	21.1676	19.9136	19.2331	20.5013	20.2125	20.9029	20.7989	25.378	20.4627	19.9823	+	4.31424	0.000100251	4.85016e-05		B0DPY9	probable ubiquitin/ribosomal protein S27a fusion protein	+	2.62703	0.0023603	0.000957447	CO8_NSLCO	3.0381
B0DBP1	diamine N-acetyltransferase	29.245	28.9809	28.512		27.8151	24.3595	29.6163	29.3255	29.6347	29.8164	27.8173	30.0314	30.169	30.1171	28.5477	29.245	28.9809	28.512	19.4966	27.8151	24.3595	29.6163	29.3255	29.6347	29.8164	27.8173	30.0314	30.169	30.1171	28.5477	28.9126	23.8904	29.5255	29.2217	29.6113	+	1.60579	0.00630397	0.0247859		B0D5S3	translation initiation factor activity	+	6.12862	7.43678e-07	0	CO8_NSLCO	6.75279
B0CRB9	Beta-flanking protein					27.9321	28.2506	31.5028	30.9405	31.3931	30.4578	29.9388	30.9393	22.448	28.8297	27.9874	20.5931	20.4933	21.9875	19.3598	27.9321	28.2506	31.5028	30.9405	31.3931	30.4578	29.9388	30.9393	22.448	28.8297	27.9874	21.0246	25.1808	31.2788	30.4453	26.4217	+	2.17695	0.00186813	0.00665353		B0DCB2	50S ribosome-binding GTPase	+	3.32127	0.000477227	0.000443674	CO8_NSLCO	7.3833
B0D3V9	20S proteasome subunit	27.6159	27.2306		30.1022	31.8607	29.9579	31.1716	30.6694	30.8372	30.8945	29.709	31.0442	31.4238	30.7274	31.2428	27.6159	27.2306	21.6535	30.1022	31.8607	29.9579	31.1716	30.6694	30.8372	30.8945	29.709	31.0442	31.4238	30.7274	31.2428	25.5	30.6403	30.8927	30.5492	31.1313	+	2.13051	0.00205616	0.00740436		B0CTM4	K homology RNA-binding domain	+	2.32189	0.00476554	0.00146054	CO8_NSLCO	6.88215
B0CWL1	Uncharacterized alpha/beta hydrolase domain (DUF2235)					27.8008	22.2855		28.73	27.4016	28.3768	30.906	29.4313		30.5953	29.1501	18.8419	20.7461	20.6472	21.7536	27.8008	22.2855	20.4396	28.73	27.4016	28.3768	30.906	29.4313	19.7902	30.5953	29.1501	20.0784	23.9466	25.5237	29.5714	26.5119		1.02648	0.0271548	0.0940858		B0DQN4	Methyltransferase FkbM domain	+	6.60167	2.50227e-07	0	CO8_NSLCO	5.71543
B0DZ39	cytochrome b5	28.6617	27.5155	28.1786				29.5748	28.4748	29.4712		27.0997	29.2982				28.6617	27.5155	28.1786	20.9443	22.0587	20.4651	29.5748	28.4748	29.4712	21.6393	27.0997	29.2982	19.9313	20.4538	20.4017	28.1186	21.1561	29.1736	26.0124	20.2623	+	3.43109	0.000341198	0.000370604		B0D9P7	lanosterol 14-alpha-demethylase	+	3.4552	0.000350591	0.000324125	CO8_NSLCO	5.18585
B0CRV3	Mitochondrial 18 KDa protein (MTP18)							28.1251	26.9845	28.0763					25.4661	24.6538	22.0348	20.4931	21.0876	20.8273	21.6174	19.1097	28.1251	26.9845	28.0763	19.4176	20.0913	20.6204	19.6987	25.4661	24.6538	21.2051	20.5181	27.7286	20.0431	23.2729	+	3.04982	0.000579439	0.000891615		B0D749	Defective in cullin neddylation protein 1	+	4.72426	1.88684e-05	3.66e-05	CO8_NSLCO	7.96615
B0DAD8	serum paraoxonase arylesterase 2	27.6085	27.3084	27.3854				26.9649	26.2768	26.2523	27.5598		25.9397				27.6085	27.3084	27.3854	21.4989	21.5039	21.6422	26.9649	26.2768	26.2523	27.5598	19.7193	25.9397	20.7844	20.4181	19.834	27.4341	21.5483	26.498	24.4063	20.3455	+	2.43832	0.00122811	0.00364488		B0E453	Defective in cullin neddylation protein 1	+	5.91315	1.22139e-06	0	CO8_NSLCO	7.79419
B0D6Q0	T-complex protein 1 subunit beta		25.4541	28.0507	29.7689	29.9357	29.7818	31.9563	32.2922	31.9765	31.0564	31.0223	30.4397	32.0646	29.312	29.1361	19.4658	25.4541	28.0507	29.7689	29.9357	29.7818	31.9563	32.2922	31.9765	31.0564	31.0223	30.4397	32.0646	29.312	29.1361	24.3235	29.8288	32.075	30.8394	30.1709	+	2.0083	0.00260569	0.00981072		B0DLU2	Four repeated domains in the Fasciclin I family of proteins, present in many other contexts.	+	8.95534	1.10832e-09	0	CO8_NSLCO	9.44534
B0CSR4	adaptin ear-binding coat-associated protein 1 NECAP-1							27.7024	26.1808	27.3532							20.5708	19.3876	19.1525	21.4585	19.8588	18.5492	27.7024	26.1808	27.3532	20.8364	20.5093	18.8383	20.9233	21.3759	20.8996	19.7036	19.9555	27.0788	20.0614	21.0663	+	4.95246	1.36519e-05	1.11569e-05		B0DEQ6	bZIP transcription factor	+	8.46913	3.39526e-09	0	CO8_NSLCO	2.31177
B0CQ56	Belongs to the eukaryotic initiation factor 4E family	27.3089	31.0517	27.8013	25.508	29.7581	27.2859	28.4619	28.5341	28.7995	30.5217	30.6398	26.4153	26.6465	26.3561		27.3089	31.0517	27.8013	25.508	29.7581	27.2859	28.4619	28.5341	28.7995	30.5217	30.6398	26.4153	26.6465	26.3561	19.7728	28.7207	27.5173	28.5985	29.1923	24.2585		0.775555	0.0567693	0.167666		B0CYZ9	multidrug resistance-associated ABC transporter	+	3.93552	0.000116005	0.000164859	CO8_NSLCO	7.02056
B0CVV3	mitochondrial alternative oxidase	27.9336	24.9394	28.0077				30.9359	30.2782	30.8095	27.9649		29.5411				27.9336	24.9394	28.0077	19.1178	20.1392	20.9074	30.9359	30.2782	30.8095	27.9649	20.6737	29.5411	22.2622	18.0732	18.8474	26.9602	20.0548	30.6745	26.0599	19.7276	+	2.90076	0.000681481	0.00125672		B0D3I3	Dyggve-Melchior-Clausen syndrome protein	+	3.84936	0.000141463	0.000200837	CO8_NSLCO	4.30304
B0CZE9	40S ribosomal protein S12	30.4992	30.7276	28.3936	30.6223	28.195	29.5957	30.6688	31.8755	31.101	28.0951	29.5699	29.5143	21.9167	32.241	30.1617	30.4992	30.7276	28.3936	30.6223	28.195	29.5957	30.6688	31.8755	31.101	28.0951	29.5699	29.5143	21.9167	32.241	30.1617	29.8735	29.471	31.2151	29.0598	28.1065		0.162389	0.575943	0.688036		B0CUJ3	histone H2A	+	2.8688	0.00135269	0.000717201	CO8_NSLCO	8.37458
B0DE98	protein transport protein sec31							26.636	26.9108	26.8334		26.4112	26.4703				19.2105	22.0274	21.1643	21.7806	20.7125	21.3026	26.636	26.9108	26.8334	21.8158	26.4112	26.4703	20.4689	22.3551	18.8177	20.8007	21.2652	26.7934	24.8991	20.5473	+	2.69583	0.000906593	0.0020145		B0D6Z1	Dihydroneopterin aldolase	+	5.91125	1.22673e-06	0	CO8_NSLCO	6.82185
B0DND3	Plasma membrane osmosensor that activates the high osmolarity glycerol (HOG) MAPK signaling pathway in response to high osmolarity	27.7765	28.2784	23.9988		26.1137	25.96							26.6576	26.221	27.6014	27.7765	28.2784	23.9988	20.7728	26.1137	25.96	21.308	18.2652	21.8286	19.4114	20.2068	20.7641	26.6576	26.221	27.6014	26.6846	24.2822	20.4672	20.1274	26.8267	+	2.46773	0.00118	0.00340621		B0DX43	peptidase C1B, bleomycin hydrolase	+	3.44234	0.000361125	0.000335766	CO8_NSLCO	9.36191
B0D1Y3	Plasma membrane osmosensor that activates the high osmolarity glycerol (HOG) MAPK signaling pathway in response to high osmolarity	27.7765	28.2784	23.9988		26.1137	25.96							26.6576	26.221	27.6014	27.7765	28.2784	23.9988	21.1719	26.1137	25.96	20.7079	21.925	19.0103	18.9805	18.6958	20.4324	26.6576	26.221	27.6014	26.6846	24.4152	20.5478	19.3696	26.8267	+	2.89706	0.000680473	0.00126748		B0CQB2	Belongs to the major facilitator superfamily. Sugar transporter (TC 2.A.1.1) family	+	3.41281	0.000386532	0.000351885	CO8_NSLCO	7.37324
B0CU78	gamma-glutamyl phosphate reductase	27.4839	28.5452	27.535		26.3478		27.459	27.6468	28.2565	28.7603	29.0915	27.682				27.4839	28.5452	27.535	20.4413	26.3478	22.2189	27.459	27.6468	28.2565	28.7603	29.0915	27.682	19.3264	20.6283	20.9252	27.8547	23.0027	27.7874	28.5113	20.2933	+	3.85441	0.000201258	0.000139825		B0CV31	electron transfer flavo protein, beta subunit	+	8.96427	1.08574e-09	0	CO8_NSLCO	7.9169
B0DAF1	Rho GTPase activation protein							27.5748	25.6062	26.2497							19.7369	20.692	17.567	21.5534	20.0233	20.6837	27.5748	25.6062	26.2497	19.6993	19.7679	19.7621	19.9287	19.1774	20.6688	19.332	20.7534	26.4769	19.7431	19.925	+	4.68674	4.77612e-05	2.05713e-05		B0D159	aspartic peptidase A1	+	4.31646	4.8255e-05	0.000100503	CO8_NSLCO	6.04991
B0CRD7	E2 ubiquitin-conjugating enzyme	29.9594	30.0915	29.8915	27.3201	26.3853	29.1759	28.9858	27.6343	28.509	29.0198	26.6826	28.2765	24.2089	27.6249	27.0431	29.9594	30.0915	29.8915	27.3201	26.3853	29.1759	28.9858	27.6343	28.509	29.0198	26.6826	28.2765	24.2089	27.6249	27.0431	29.9808	27.6271	28.3764	27.993	26.2923	+	1.36211	0.0113674	0.0434401		B0CY66	glycosyltransferase family 2 protein	+	2.94229	0.00114212	0.000654655	CO8_NSLCO	8.89136
B0CNK0	Inositol-1-monophosphatase	27.1266	30.7418	30.1025		24.9607	26.9354	29.8602	28.0744	29.5081	28.182	25.9227	28.974	25.6044	27.4936	27.0462	27.1266	30.7418	30.1025	21.8382	24.9607	26.9354	29.8602	28.0744	29.5081	28.182	25.9227	28.974	25.6044	27.4936	27.0462	29.3236	24.5781	29.1476	27.6929	26.7147	+	1.42929	0.0096256	0.0372145		B0D3T1	Creatinase aminopeptidase	+	4.85805	1.3866e-05	2.61e-05	CO8_NSLCO	5.2955
B0D398	Neddylation of cullins play an essential role in the regulation of SCF-type complexes activity	22.7981	23.8113	23.1204				27.1579	26.5174	26.6623	26.1188		26.3752				22.7981	23.8113	23.1204	20.3484	18.897	19.843	27.1579	26.5174	26.6623	26.1188	20.6785	26.3752	20.3362	20.1589	20.6109	23.2433	19.6961	26.7792	24.3908	20.3687	+	2.9989	0.000614439	0.00100254		B0CUG7	ARM repeat-containing protein	+	5.2372	5.79155e-06	1.63e-05	CO8_NSLCO	6.26499
B0DW21	60S ribosomal protein L14	33.7896	33.711	33.3993	34.5519	34.0402	35.0402	33.2237	33.6472	33.325	33.1895	32.3978	32.6879	28.5923	34.1292	34.9129	33.7896	33.711	33.3993	34.5519	34.0402	35.0402	33.2237	33.6472	33.325	33.1895	32.3978	32.6879	28.5923	34.1292	34.9129	33.6333	34.5441	33.3986	32.7584	32.5448		0.240283	0.419872	0.575065		B0DBH7	MFS general substrate transporter	+	2.2527	0.00558858	0.00165564	CO8_NSLCO	6.34341
B0D8C9	actin-related protein ARPC3	30.3458	28.9645		28.4291	30.7455	30.3398	32.8279	31.8073	32.623	29.8142	27.84	30.8263		30.6142	29.3436	30.3458	28.9645	19.7828	28.4291	30.7455	30.3398	32.8279	31.8073	32.623	29.8142	27.84	30.8263	20.1787	30.6142	29.3436	26.3644	29.8381	32.4194	29.4935	26.7122		0.492853	0.148993	0.321475		B0D8D2	KR domain	+	7.45322	3.52189e-08	0	CO8_NSLCO	7.45115
B0CSB2	small GTPase mediated signal transduction							28.3555	28.7083	28.3736							19.5836	19.4889	21.6218	21.122	19.8032	21.1839	28.3555	28.7083	28.3736	20.7194	19.6011	19.8301	21.0533	20.8106	19.3657	20.2314	20.703	28.4791	20.0502	20.4099	+	6.25035	0	5.61891e-07		B0DSE4	C-terminal region of Mon2 protein	+	5.18145	6.58487e-06	1.58e-05	CO8_NSLCO	4.37871
B0CVJ0	DUF500-domain-containing protein			22.0861				28.9131	29.689	29.1492	24.9949	29.4031	28.6577	26.6944		23.2381	21.2936	19.1525	22.0861	20.1516	20.0047	20.2512	28.9131	29.689	29.1492	24.9949	29.4031	28.6577	26.6944	19.2803	23.2381	20.8441	20.1358	29.2504	27.6852	23.0709	+	3.02847	0.000594427	0.000936539		B0DBT4	Zinc finger, C3HC4 type (RING finger)	+	2.65941	0.00219074	0.000938005	CO8_NSLCO	3.71868
B0DGK4	acetylglutamate kinase ARG6	28.4609	28.1689		29.8602	29.9681	30.3585	30.2651	29.4984	29.9164	28.9678	27.3608	29.5432		27.6057	27.6289	28.4609	28.1689	18.9924	29.8602	29.9681	30.3585	30.2651	29.4984	29.9164	28.9678	27.3608	29.5432	21.0012	27.6057	27.6289	25.2074	30.0623	29.8933	28.6239	25.4119		0.719769	0.068213	0.190647		B0CSK8	actin cytoskeleton organization protein	+	3.08778	0.000816996	0.000548031	CO8_NSLCO	4.46221
B0CYP6	FolC bifunctional protein			22.5919				30.3711	30.0247	29.3805	28.0531	28.9547	27.2713	28.7094	25.4703	26.8979	19.1037	20.04	22.5919	20.3022	21.756	20.3292	30.3711	30.0247	29.3805	28.0531	28.9547	27.2713	28.7094	25.4703	26.8979	20.5785	20.7958	29.9254	28.093	27.0259	+	5.24604	1.64609e-05	5.67488e-06		B0CWZ9	Protein kinase-like domain protein	+	5.08629	8.19798e-06	1.5e-05	CO8_NSLCO	8.40507
B0CYW5	Isochorismatase hydrolase	26.5435	27.1218	33.0559	23.9708		29.147	26.6666	27.2004	27.6531	27.5365	26.621	27.6754	25.7096	26.5108	26.0013	26.5435	27.1218	33.0559	23.9708	19.7456	29.147	26.6666	27.2004	27.6531	27.5365	26.621	27.6754	25.7096	26.5108	26.0013	28.9071	24.2878	27.1734	27.2777	26.0739		0.439171	0.183542	0.363772		B0DQT8	3-ketodihydrosphingosine reductase TSC10	+	1.68875	0.0204761	0.00524421	CO8_NSLCO	4.15462
B0D8G4	2-hydroxyacid dehydrogenase	30.2878	28.8125	28.3296	25.8079	25.5367	28.3396	31.4843	31.8299	32.2416	28.7892	29.4905	29.7634		28.4551	26.9304	30.2878	28.8125	28.3296	25.8079	25.5367	28.3396	31.4843	31.8299	32.2416	28.7892	29.4905	29.7634	20.799	28.4551	26.9304	29.1433	26.5614	31.8519	29.3477	25.3949	+	1.68661	0.00526335	0.0205772		B0CQB7	Belongs to the major facilitator superfamily. Sugar transporter (TC 2.A.1.1) family	+	2.30433	0.00496216	0.00152047	CO8_NSLCO	6.24928
B0DBI0	DEAD-domain-containing protein	26.1867		28.818		26.6271	24.9372	29.7527	28.9619	29.0224	27.8112			24.5838	27.7486	25.5579	26.1867	20.2087	28.818	19.1741	26.6271	24.9372	29.7527	28.9619	29.0224	27.8112	19.6337	21.7285	24.5838	27.7486	25.5579	25.0711	23.5795	29.2457	23.0578	25.9635		0.612492	0.0970425	0.244067		B0D3C0	Saccharomyces cerevisiae YJR111C	+	5.15678	6.96975e-06	1.55e-05	CO8_NSLCO	2.63093
B0CT73	carbon-nitrogen hydrolase	29.7965	27.369	31.1714										30.6098	28.656		29.7965	27.369	31.1714	20.9217	20.5912	21.0681	20.4405	19.4521	21.0869	18.3323	21.3475	18.983	30.6098	28.656	19.9257	29.4456	20.8604	20.3265	19.5543	26.3972	+	2.28465	0.0015815	0.00519222		B0DBE4	Het-C-domain-containing protein	+	2.78107	0.00165551	0.000786325	CO8_NSLCO	5.81221
B0DMR8	Protein of unknown function (DUF410)	27.7853	27.1716	25.2879				26.2626	27.0549	27.402							27.7853	27.1716	25.2879	19.8427	20.0518	21.0531	26.2626	27.0549	27.402	19.9308	19.3734	20.474	23.0384	19.485	21.5902	26.7483	20.3159	26.9065	19.9261	21.3712	+	4.86203	2.63158e-05	1.37396e-05		B0D4F0	1,3-beta-glucan synthase	+	2.74021	0.00181881	0.000833566	CO8_NSLCO	8.91432
B0DVW0	Sec63-domain-containing protein	22.355						29.6874	28.9969	29.4579	24.576		27.9119	25.0595	27.5202	26.2429	22.355	20.932	19.1522	20.6212	19.673	19.8474	29.6874	28.9969	29.4579	24.576	19.9938	27.9119	25.0595	27.5202	26.2429	20.8131	20.0472	29.3807	24.1606	26.2742	+	2.96738	0.000630303	0.00107799		B0DL63	predicted protein	+	5.43317	3.6883e-06	1.9e-05	CO8_NSLCO	8.02285
B0DK43	eukaryotic translation initiation factor 5b							28.9728	28.0086	28.504			26.0794				20.7035	21.1566	22.3463	20.1725	19.6324	19.3103	28.9728	28.0086	28.504	21.4893	18.3426	26.0794	20.5449	20.4646	20.2204	21.4021	19.7051	28.4952	21.9704	20.4099	+	3.01688	0.000590769	0.000961883		B0CYS1	Alpha/beta hydrolase family	+	3.69735	0.000200749	0.000222222	CO8_NSLCO	12.3067
B0DV99	PLAC8 family	31.7234	32.0753	31.6955	31.5443	31.6436	30.787	31.9734	31.0525	31.6786	29.8692	29.2024	31.4607		30.9973	30.5687	31.7234	32.0753	31.6955	31.5443	31.6436	30.787	31.9734	31.0525	31.6786	29.8692	29.2024	31.4607	18.0681	30.9973	30.5687	31.8314	31.325	31.5682	30.1774	26.5447		0.469987	0.162584	0.338854		B0DA48	thioredoxin-like protein	+	3.51077	0.00030848	0.000308271	CO8_NSLCO	4.3085
B0D7E9	Ubiquitin carboxyl-terminal hydrolase 6	26.7777	29.6845	27.5331				29.6609	29.4366	29.1573	28.1597	28.1778	27.0871	28.4394	24.3726		26.7777	29.6845	27.5331	20.892	19.5733	20.9108	29.6609	29.4366	29.1573	28.1597	28.1778	27.0871	28.4394	24.3726	20.9023	27.9984	20.4587	29.4183	27.8082	24.5714	+	2.96348	0.000628399	0.00108772		B0CVY5	phospholipase D	+	2.58258	0.00261466	0.00101971	CO8_NSLCO	6.82552
B0CQX1	Vacuolar protein 8				22.198	28.3831		30.2921	29.4753	29.6954	32.7609	30.7814	32.981				20.1723	20.0579	20.1513	22.198	28.3831	19.0693	30.2921	29.4753	29.6954	32.7609	30.7814	32.981	20.4687	19.4532	19.1714	20.1271	23.2168	29.8209	32.1744	19.6978	+	4.01578	0.000152809	9.6431e-05		B0E1X3	predicted protein	+	10.5365	2.9072e-11	0	CO8_NSLCO	16.6856
B0CYJ6	xylitol dehydrogenase		23.9384		25.2697	26.4905	22.8218	28.9572	29.4547	29.8214	29.7358	30.5561	30.4721	26.3492	24.8601	26.1223	18.0858	23.9384	18.2576	25.2697	26.4905	22.8218	28.9572	29.4547	29.8214	29.7358	30.5561	30.4721	26.3492	24.8601	26.1223	20.0939	24.8607	29.4111	30.2546	25.7772	+	3.60052	0.000271318	0.000250888		B0DPL6	HAMP (Histidine kinases, Adenylyl cyclases, Methyl binding proteins, Phosphatases) domain	+	2.2973	0.00504314	0.00155168	CO8_NSLCO	4.07628
B0CVX2	PROCN-domain-containing protein	27.3458					23.6841	30.6678	30.3977	30.5838		28.5087	28.2387		27.0847	26.5787	27.3458	19.0626	20.7985	19.5349	20.5217	23.6841	30.6678	30.3977	30.5838	19.7847	28.5087	28.2387	21.4432	27.0847	26.5787	22.4023	21.2469	30.5498	25.5107	25.0356		1.25773	0.0146657	0.0552415		B0D0Y0	P-loop containing nucleoside triphosphate hydrolase protein	+	5.12162	7.55747e-06	1.53e-05	CO8_NSLCO	9.18406
B0CVV7	mitochondrial import translocase, subunit Tom22					29.7748	29.602	30.2053	29.3417	29.8776	30.5162	28.0006	29.621	23.5212	27.8963	27.5779	20.0577	20.9696	19.5647	20.4646	29.7748	29.602	30.2053	29.3417	29.8776	30.5162	28.0006	29.621	23.5212	27.8963	27.5779	20.1973	26.6138	29.8082	29.3793	26.3318	+	2.01033	0.00259063	0.00976496		B0CR78	predicted protein	+	3.98579	0.000103325	0.000151111	CO8_NSLCO	4.39781
B0CQP6	NAD(P)-binding protein	28.1171	26.2387	27.1609	29.909	29.7559	26.6832	30.6395	31.5031	30.6663	29.7869	31.3013	30.0257				28.1171	26.2387	27.1609	29.909	29.7559	26.6832	30.6395	31.5031	30.6663	29.7869	31.3013	30.0257	20.9195	21.7044	21.9064	27.1722	28.7827	30.9363	30.3713	21.5101	+	5.39875	1.83486e-05	3.99256e-06		B0CNC6	Phosphotransferase enzyme family	+	8.0125	9.71631e-09	0	CO8_NSLCO	2.27727
B0DLM8	TatD related DNase	28.6852	28.5699	29.153	25.9311	24.8901	27.2861	29.0808	28.9962	29.0882	25.5675	26.1813	28.5938		26.1439	26.9135	28.6852	28.5699	29.153	25.9311	24.8901	27.2861	29.0808	28.9962	29.0882	25.5675	26.1813	28.5938	21.0825	26.1439	26.9135	28.8027	26.0358	29.0551	26.7809	24.7133	+	1.34696	0.0117264	0.0449824		B0CRR9	DUF292-domain-containing protein	+	5.42651	3.74534e-06	1.87e-05	CO8_NSLCO	2.16265
B0DEK6	TatD related DNase	28.6852	28.5699	29.153	25.9311	24.8901	27.2861	29.0808	28.9962	29.0882	25.5675	26.1813	28.5938		26.1439	26.9135	28.6852	28.5699	29.153	25.9311	24.8901	27.2861	29.0808	28.9962	29.0882	25.5675	26.1813	28.5938	20.9464	26.1439	26.9135	28.8027	26.0358	29.0551	26.7809	24.6679	+	1.3251	0.0123374	0.0473043		B0CV29	bifunctional acetylglutamate kinase/N-acetyl-gamma-glutamyl-phosphate reductase	+	4.68005	2.08906e-05	4.75e-05	CO8_SLCO	4.14282
B0E498	TatD related DNase	28.6852	28.5699	29.153	25.9311	24.8901	27.2861	29.0808	28.9962	29.0882	25.5675	26.1813	28.5938		26.1439	26.9135	28.6852	28.5699	29.153	25.9311	24.8901	27.2861	29.0808	28.9962	29.0882	25.5675	26.1813	28.5938	18.2285	26.1439	26.9135	28.8027	26.0358	29.0551	26.7809	23.762		0.998253	0.0295637	0.100403		B0DRH1	acetyl-CoA acetyl transferase	+	2.61736	0.00241345	0.000972259	CO8_SLCO	1.94607
B0DEP4	TatD related DNase	28.6852	28.5699	29.153	25.9311	24.8901	27.2861	29.0808	28.9962	29.0882	25.5675	26.1813	28.5938		26.1439	26.9135	28.6852	28.5699	29.153	25.9311	24.8901	27.2861	29.0808	28.9962	29.0882	25.5675	26.1813	28.5938	19.6984	26.1439	26.9135	28.8027	26.0358	29.0551	26.7809	24.252		1.15132	0.0192961	0.0705802		B0CXU6	tubulin alpha	+	3.65756	0.000220008	0.000242661	CO8_SLCO	2.6859
B0DEG9	TatD related DNase	28.6852	28.5699	29.153	25.9311	24.8901	27.2861	29.0808	28.9962	29.0882	25.5675	26.1813	28.5938		26.1439	26.9135	28.6852	28.5699	29.153	25.9311	24.8901	27.2861	29.0808	28.9962	29.0882	25.5675	26.1813	28.5938	20.1725	26.1439	26.9135	28.8027	26.0358	29.0551	26.7809	24.41		1.21194	0.0164355	0.0613846		B0CVU1	pyruvate decarboxylase	+	3.03785	0.000916547	0.000582946	CO8_SLCO	2.69414
B0E407	TatD related DNase	28.6852	28.5699	29.153	25.9311	24.8901	27.2861	29.0808	28.9962	29.0882	25.5675	26.1813	28.5938		26.1439	26.9135	28.6852	28.5699	29.153	25.9311	24.8901	27.2861	29.0808	28.9962	29.0882	25.5675	26.1813	28.5938	21.3555	26.1439	26.9135	28.8027	26.0358	29.0551	26.7809	24.8043	+	1.39267	0.0105535	0.0404887		B0CYV1	3-isopropylmalate dehydratase	+	7.56487	2.7235e-08	0	CO8_SLCO	7.52443
B0DAU2	histone H2B	35.421	34.8779	34.5063	35.3648	34.911	35.6816	34.0298	33.1864	33.9107	32.7773	30.6144	33.4645	36.045	35.4598	35.7537	35.421	34.8779	34.5063	35.3648	34.911	35.6816	34.0298	33.1864	33.9107	32.7773	30.6144	33.4645	36.045	35.4598	35.7537	34.9351	35.3191	33.709	32.2854	35.7528	+	2.85246	0.000712012	0.00140457		B0DZC4	Belongs to the complex I 75 kDa subunit family	+	2.42121	0.00379133	0.0012439	CO8_SLCO	7.02521
B0DBJ7	histone H2B	35.421	34.8779	34.5063	35.3648	34.911	35.6816	34.0298	33.1864	33.9107	32.7773	30.6144	33.4645	36.045	35.4598	35.7537	35.421	34.8779	34.5063	35.3648	34.911	35.6816	34.0298	33.1864	33.9107	32.7773	30.6144	33.4645	36.045	35.4598	35.7537	34.9351	35.3191	33.709	32.2854	35.7528	+	2.85246	0.000713043	0.00140457		B0CYH9	60S ribosomal protein L6	+	6.27538	5.30416e-07	0	CO8_SLCO	4.25723
B0D6Q1	ribosome recycling factor	28.7734	29.547	28.2326	25.3887	29.0645	25.6293	29.3778	28.8549	29.102	27.6436	26.4772	27.7435	27.7308	28.6207	28.954	28.7734	29.547	28.2326	25.3887	29.0645	25.6293	29.3778	28.8549	29.102	27.6436	26.4772	27.7435	27.7308	28.6207	28.954	28.851	26.6942	29.1116	27.2881	28.4352		1.10098	0.0220623	0.0792535		B0DSQ7	60S ribosomal protein L7/L12	+	6.95934	1.09815e-07	0	CO8_SLCO	6.72437
B0DHH0	carbamoyl-phosphate synth	28.3342	29.0188	28.2031				30.6839	30.0204	30.5257	28.3351	28.6501	29.2237	29.9921	25.6546	29.9883	28.3342	29.0188	28.2031	18.9193	20.7788	21.8388	30.6839	30.0204	30.5257	28.3351	28.6501	29.2237	29.9921	25.6546	29.9883	28.5187	20.5123	30.41	28.7363	28.545	+	4.49744	6.53951e-05	3.18094e-05		B0CVR3	60S ribosomal protein L17/L23	+	2.09132	0.00810371	0.00218296	CO8_SLCO	2.13403
B0CPC3	Vacuolar ATP synthase subunit C	28.4552	30.4344	21.8237	25.7504	27.9606	28.3747	28.0395	27.0073	27.3927	28.8873	28.0533	27.7738				28.4552	30.4344	21.8237	25.7504	27.9606	28.3747	28.0395	27.0073	27.3927	28.8873	28.0533	27.7738	20.2823	20.1146	18.9294	26.9044	27.3619	27.4798	28.2381	19.7754	+	2.38692	0.00131731	0.00410283		B0DA55	60S acidic ribosomal protein P0	+	1.43913	0.0363807	0.00940289	CO8_SLCO	2.38534
B0CYQ6	FG-nucleoporin nsp1		28.5084	28.6722	24.5298			27.4231	27.5437	26.4389			22.1159				20.515	28.5084	28.6722	24.5298	20.4345	20.011	27.4231	27.5437	26.4389	19.628	21.0558	22.1159	21.4214	21.5536	18.0271	25.8985	21.6584	27.1353	20.9332	20.334	+	1.54166	0.00736664	0.02873		B0E169	60S ribosomal protein L8	+	4.7383	1.82682e-05	3.68e-05	CO8_SLCO	0.951047
B0CZG3	Fibronectin type 3 domain							21.3571		21.5895	28.0102	26.4333	27.4533		27.3422	26.384	20.6254	20.2262	18.8723	20.9552	20.3209	19.6679	21.3571	21.4043	21.5895	28.0102	26.4333	27.4533	22.1742	27.3422	26.384	19.908	20.3147	21.4503	27.2989	25.3001	+	3.72715	0.000225352	0.000187437		B0D970	probable ubiquitin	+	1.94601	0.0113237	0.00295172	CO8_SLCO	3.41183
B0DCZ9	glycine cleavage system T protein	28.0031	28.7312	28.2987	28.4476	28.291	29.6095	30.6844	30.9555	30.5983	30.1308	28.7695	30.2129	27.3585	27.4001	25.2453	28.0031	28.7312	28.2987	28.4476	28.291	29.6095	30.6844	30.9555	30.5983	30.1308	28.7695	30.2129	27.3585	27.4001	25.2453	28.3443	28.7827	30.7461	29.7044	26.668	+	3.14105	0.000515298	0.000722684		B0CTY4	ubiquitin-40S ribosomal protein S31 fusion protein	+	1.94574	0.0113308	0.00294695	CO8_SLCO	3.41183
B0CNZ5	thioredoxin-like protein	31.2378	31.096	30.7711	31.1839	29.576	31.6158	30.8948	30.5584	30.7143	30.5879	28.1262	30.6675	34.8613	30.1893	30.8209	31.2378	31.096	30.7711	31.1839	29.576	31.6158	30.8948	30.5584	30.7143	30.5879	28.1262	30.6675	34.8613	30.1893	30.8209	31.0349	30.7919	30.7225	29.7939	31.9571		0.310548	0.311095	0.489161		B0CQN3	Zn-finger in ubiquitin-hydrolase	+	1.94601	0.0113237	0.00294592	CO8_SLCO	3.41183
B0D3S8	Peptidase family M13				26.5414	23.7965		30.1314	29.7886	31.0891	29.8317	29.6527	30.9983		26.2325	24.5676	19.3249	21.3612	21.9899	26.5414	23.7965	21.065	30.1314	29.7886	31.0891	29.8317	29.6527	30.9983	18.104	26.2325	24.5676	20.892	23.801	30.3363	30.1609	22.968	+	2.76507	0.000804533	0.00171762		B0D8E3	polyubiquitin	+	1.94601	0.0113237	0.00294882	CO8_SLCO	3.41183
B0DIM7	coproporphyrinogen III oxidase	30.3826	30.903	29.8241		28.2222	30.7293	31.2974	30.8951	31.1981	28.7582	29.6895	28.4572		28.5847	28.2584	30.3826	30.903	29.8241	21.8923	28.2222	30.7293	31.2974	30.8951	31.1981	28.7582	29.6895	28.4572	19.6395	28.5847	28.2584	30.3699	26.9479	31.1302	28.9683	25.4942		0.666882	0.0803839	0.215337		B0D4D3	isocitrate dehydrogenase	+	2.67497	0.00211366	0.000926829	CO8_SLCO	2.12365
B0DK38	valine-tRNA ligase							29.9172	29.5165	29.9399	27.6918	26.8144	28.5776	25.9623	26.7874	26.8088	21.2561	20.7239	19.365	21.6475	21.0297	18.5026	29.9172	29.5165	29.9399	27.6918	26.8144	28.5776	25.9623	26.7874	26.8088	20.4483	20.3933	29.7912	27.6946	26.5195	+	6.16469	0	6.84395e-07		B0DKR4	60S ribosomal protein L8	+	4.78013	1.65911e-05	3.7e-05	CO8_SLCO	0.967335
B0DXZ7	ARM repeat-containing protein				28.8854	31.0465		29.2421	29.8199	30.6377	27.0178	29.7344	26.3669				20.1657	21.2865	20.3836	28.8854	31.0465	20.7942	29.2421	29.8199	30.6377	27.0178	29.7344	26.3669	20.1241	20.5017	20.4935	20.6119	26.9087	29.8999	27.7064	20.3731	+	2.53312	0.00111054	0.00293008		B0D6T2	prolyl-tRNA synthetase	+	3.74973	0.000177937	0.000226263	CO8_SLCO	9.58123
B0D3K9	eukaryotic translation initiation factor 1		26.7784	26.6564	26.1289	28.4963	29.271	28.8827	27.5624	28.9102	28.04	27.0742	28.6531	27.9847	28.949	28.5919	21.0962	26.7784	26.6564	26.1289	28.4963	29.271	28.8827	27.5624	28.9102	28.04	27.0742	28.6531	27.9847	28.949	28.5919	24.8436	27.9654	28.4517	27.9225	28.5085		0.920817	0.0370773	0.12		B0DSQ2	60S ribosomal protein L3	+	3.17224	0.000672612	0.000507317	CO8_SLCO	2.03283
B0D9K9	RNA recognition motif	25.6332	26.4403	27.3209				25.6773	22.2974	24.9071							25.6332	26.4403	27.3209	20.5287	20.9389	21.5089	25.6773	22.2974	24.9071	20.3051	19.5602	22.3232	21.6206	21.8523	19.3903	26.4648	20.9922	24.2939	20.7295	20.9544	+	3.17392	0.000508972	0.000670001		B0DAW8	glycoside hydrolase family 38 protein	+	9.93148	1.1709e-10	0	CO8_SLCO	8.66881
B0CTX6	protein phosphatase 2A regulatory B subunit				21.6232	26.9991		27.0015		27.1838							21.1885	19.9099	19.483	21.6232	26.9991	19.3645	27.0015	19.646	27.1838	20.1683	20.4167	20.0404	21.0537	20.5145	19.9557	20.1938	22.6623	24.6104	20.2085	20.508		0.620282	0.0943931	0.239728		B0CVI6	26S proteasome subunit P45	+	5.39606	4.01736e-06	1.82e-05	CO8_SLCO	6.97066
B0DKA6	RNA-binding domain-containing protein	22.1518	24.3817	23.3686	26.6124	25.6217	27.3247	28.7594	27.2037	28.47				20.2965	29.6724	29.6502	22.1518	24.3817	23.3686	26.6124	25.6217	27.3247	28.7594	27.2037	28.47	20.321	19.6232	19.5944	20.2965	29.6724	29.6502	23.3007	26.5196	28.1444	19.8462	26.5397	+	1.78533	0.0042	0.0163936		B0DSH5	RNA-binding component of the eukaryotic translation initiation factor 3 (eIF-3) complex, which is involved in protein synthesis of a specialized repertoire of mRNAs and, together with other initiation factors, stimulates binding of mRNA and methionyl-tRNAi to the 40S ribosome. The eIF-3 complex specifically targets and initiates translation of a subset of mRNAs involved in cell proliferation	+	1.93807	0.0115326	0.00298239	CO8_SLCO	5.78052
B0CQ78	Insulinase (Peptidase family M16)				27.4068	27.6153	27.9701	30.2481	28.9375	29.895	29.0762	29.0634	29.1053		27.6232	26.9588	22.0021	20.8514	20.2433	27.4068	27.6153	27.9701	30.2481	28.9375	29.895	29.0762	29.0634	29.1053	19.5988	27.6232	26.9588	21.0323	27.6641	29.6936	29.0817	24.7269	+	2.63602	0.000958501	0.00231197		B0D3G8	cytochrome b-c1 complex subunit 7	+	7.12169	7.55627e-08	0	CO8_SLCO	10.3304
B0D0Y5	aado/keto reductase	27.7655	28.8749	28.9185	26.9746	28.6183	29.095	31.1411	32.2232	31.4983	29.949	29.9051	30.7171	31.6911	32.5601	31.8409	27.7655	28.8749	28.9185	26.9746	28.6183	29.095	31.1411	32.2232	31.4983	29.949	29.9051	30.7171	31.6911	32.5601	31.8409	28.5196	28.2293	31.6209	30.1904	32.0307	+	3.92631	0.000172414	0.000118493		B0CT72	DnaJ central domain	+	4.63405	2.32249e-05	5.81e-05	CO8_SLCO	8.89767
B0CSF8	translocase of outer mitochondrial membrane	29.2913	28.3316	27.634	28.7673	25.0323	24.4198	30.0346	31.3563	31.3958	29.7032	30.1763	28.7422	28.7179	25.7179	28.8551	29.2913	28.3316	27.634	28.7673	25.0323	24.4198	30.0346	31.3563	31.3958	29.7032	30.1763	28.7422	28.7179	25.7179	28.8551	28.419	26.0731	30.9289	29.5405	27.7636	+	1.69083	0.00523104	0.0203784		B0DMN8	DUF757-domain-containing protein	+	5.48948	3.23978e-06	1.97e-05	CO8_SLCO	9.8524
B0CTE2	Caspase domain							26.3356	27.0486	27.0458							21.3861	20.387	20.5618	21.6027	21.2206	21.3565	26.3356	27.0486	27.0458	18.2072	20.9286	20.4373	20.3599	21.7122	20.8633	20.7783	21.3933	26.81	19.8577	20.9785	+	5.26623	1.66667e-05	5.41711e-06		B0CY04	Mov34-domain-containing protein	+	6.54277	2.86568e-07	0	CO8_SLCO	10.0582
B0DBK1	Ubiquitin homologues	20.8582	27.2449	28.2191	23.5954		22.5046	25.8469	25.4609	25.3785				25.7366	24.8495	24.528	20.8582	27.2449	28.2191	23.5954	20.11	22.5046	25.8469	25.4609	25.3785	19.9284	19.9127	20.9728	25.7366	24.8495	24.528	25.4408	22.07	25.5621	20.2713	25.0381	+	1.54136	0.00736717	0.0287503		B0DKS3	60S ribosomal protein L8	+	4.25221	5.5949e-05	0.000117647	CO8_SLCO	0.99085
B0D3B3	peptide chain release factor eRF/aRF subunit 1	24.9642	23.4888		27.8116	29.6007	27.4623	30.2939	30.186	30.2758	29.7773	29.8822	30.293		27.9636	29.312	24.9642	23.4888	21.2447	27.8116	29.6007	27.4623	30.2939	30.186	30.2758	29.7773	29.8822	30.293	22.1095	27.9636	29.312	23.2325	28.2916	30.2519	29.9842	26.4617	+	2.10234	0.00215254	0.0079006		B0CS79	Sm-like ribonucleo protein	+	2.08949	0.00813778	0.00218487	CO8_SLCO	5.76016
B0DUH2	Mucoidy inhibitor A	30.2316	29.0699	28.4794	26.6429	23.9018	24.4592	30.1007	29.4122	29.0391	27.7717	29.0054	28.2227		28.4856	26.3679	30.2316	29.0699	28.4794	26.6429	23.9018	24.4592	30.1007	29.4122	29.0391	27.7717	29.0054	28.2227	21.2404	28.4856	26.3679	29.2603	25.0013	29.5173	28.3333	25.3646	+	1.46786	0.00876672	0.0340522		B0DBQ3	diphenol oxidase-A2	+	5.18128	6.58742e-06	1.57e-05	CO8_SLCO	7.18728
B0D3N9	Translation machinery-associated protein 20	30.1263		31.0423	25.7317	24.646	26.3256	29.2131	28.7571	28.6165	26.233	24.8056	28.2641	29.2087	29.5033	29.1333	30.1263	20.7049	31.0423	25.7317	24.646	26.3256	29.2131	28.7571	28.6165	26.233	24.8056	28.2641	29.2087	29.5033	29.1333	27.2912	25.5677	28.8622	26.4343	29.2817		0.353162	0.25952	0.443444		B0DCY6	NADH-quinone oxidoreductase	+	6.75365	1.7634e-07	0	CO8_SLCO	9.58174
B0D0N9	root hair defective 3 GTP-binding protein	27.7566	27.775	27.497	27.9458	26.9309	28.788	28.9712	28.4184	28.8995	29.136	28.0768	28.0347	28.399	27.6461	27.1222	27.7566	27.775	27.497	27.9458	26.9309	28.788	28.9712	28.4184	28.8995	29.136	28.0768	28.0347	28.399	27.6461	27.1222	27.6762	27.8882	28.7631	28.4158	27.7225		0.731414	0.0658256	0.185604		B0E426	glycoside hydrolase family 79 protein	+	3.70276	0.000198263	0.000222664	CO8_SLCO	6.07587
B0DUC0	Fungal ubiquitin-associated domain	28.1924	27.4487	30.3188	29.169	26.2648	28.7318	29.9979	30.0583	30.5539	31.2947	31.5768	29.2229	27.5246	25.5681	24.4612	28.1924	27.4487	30.3188	29.169	26.2648	28.7318	29.9979	30.0583	30.5539	31.2947	31.5768	29.2229	27.5246	25.5681	24.4612	28.6533	28.0552	30.2033	30.6981	25.8513	+	2.06835	0.00229522	0.00854384		B0DA61	ATP synthase	+	2.11613	0.00765369	0.00212848	CO8_SLCO	3.6985
B0DAF8	A1pp-domain-containing protein	28.4169		28.83	23.574		27.6546	30.4895	30.2188	30.3018	29.6659	29.6003	29.625		28.5215	26.5128	28.4169	20.3538	28.83	23.574	20.1835	27.6546	30.4895	30.2188	30.3018	29.6659	29.6003	29.625	19.3769	28.5215	26.5128	25.8669	23.804	30.3367	29.6304	24.8037		0.826043	0.0487104	0.149265		B0D7A7	translation initiation factor eIF2 gamma subunit	+	5.93207	1.1693e-06	0	CO8_SLCO	8.90227
B0CR88	membrane-associated proteins in eicosanoid and glutathione metabolism	25.5445	30.1548	28.4322	24.9843	26.5519	28.6984	29.5942	28.4439	28.227	28.0709	26.9713	27.4266				25.5445	30.1548	28.4322	24.9843	26.5519	28.6984	29.5942	28.4439	28.227	28.0709	26.9713	27.4266	19.9785	20.589	19.4517	28.0438	26.7449	28.755	27.4896	20.0064	+	3.90949	0.00017094	0.000123172		B0DHY7	glycoside hydrolase family 18 protein	+	2.35039	0.00446278	0.00138242	CO8_SLCO	6.26101
B0D7M2	Eukaryotic translation initiation factor 3 subunit E	29.3347	28.0365	30.2657	30.9033	29.9731	29.3491	31.0014	30.5187	31.0621	29.8752	29.0213	30.5815	28.9382	29.3021	29.12	29.3347	28.0365	30.2657	30.9033	29.9731	29.3491	31.0014	30.5187	31.0621	29.8752	29.0213	30.5815	28.9382	29.3021	29.12	29.2123	30.0751	30.8607	29.826	29.1201		1.10513	0.0218624	0.0784999		B0CNT3	adenosine kinase	+	2.03906	0.00913982	0.00244124	CO8_SLCO	3.10139
B0CYF8	ribosomal protein L36e				32.0745	24.8201	26.8218	29.9705	32.0735	31.717	31.8608	32.4018	30.7342				20.3937	20.7456	19.88	32.0745	24.8201	26.8218	29.9705	32.0735	31.717	31.8608	32.4018	30.7342	20.8025	22.1281	20.8521	20.3398	27.9055	31.2537	31.6656	21.2609	+	4.54433	5.55556e-05	2.85541e-05		B0D421	Threonine synthase	+	5.20654	6.21524e-06	1.61e-05	CO8_SLCO	4.48071
B0CZU9	U5 snRNP complex subunit							26.8686	25.7848	26.6476							22.3284	20.8408	20.3994	20.093	21.4768	19.3775	26.8686	25.7848	26.6476	18.8536	19.454	20.2022	20.0365	19.3181	19.7014	21.1896	20.3158	26.4337	19.5033	19.6853	+	5.41437	1.85185e-05	3.8515e-06		B0CSY9	20S proteasome subunit	+	4.83297	1.46904e-05	2.56e-05	CO8_SLCO	4.28939
B0CSZ1	snRNP subunit	28.6268	26.788	30.7266	27.4132	26.2977	30.2272	30.3777	29.5576	29.9101	28.0029	27.1582	28.5178		27.8116	28.5626	28.6268	26.788	30.7266	27.4132	26.2977	30.2272	30.3777	29.5576	29.9101	28.0029	27.1582	28.5178	18.4465	27.8116	28.5626	28.7138	27.9794	29.9485	27.893	24.9403		0.460965	0.168157	0.345967		B0DK18	Protein of unknown function (DUF2433)	+	2.76187	0.00173035	0.000803395	CO8_SLCO	6.45229
B0D2P7	Pleckstrin homology domain	21.5033	28.8198	28.13	27.3714	27.9706	24.9868	29.1339	27.9334	28.6139	28.1557	26.5961	28.0083				21.5033	28.8198	28.13	27.3714	27.9706	24.9868	29.1339	27.9334	28.6139	28.1557	26.5961	28.0083	19.4879	20.8126	21.2929	26.1511	26.7763	28.5604	27.5867	20.5311	+	2.25804	0.00163387	0.00552025		B0D4W5	GDP-mannose 4,6-dehydratase	+	8.08531	8.21656e-09	0	CO8_SLCO	9.59165
B0DDZ6	predicted protein							26.4051	26.1265	26.329							19.0252	20.5575	19.2994	18.7886	20.4703	21.7644	26.4051	26.1265	26.329	22.2531	19.8188	19.2533	19.0405	20.1284	19.2825	19.6273	20.3411	26.2869	20.4417	19.4838	+	4.14087	0.000132701	7.22992e-05		B0CQW6	P-loop containing nucleoside triphosphate hydrolase protein	+	3.17253	0.000672162	0.000508143	CO8_SLCO	7.5868
B0DN65	predicted protein										23.4147		24.608				19.837	21.1529	18.9591	22.0121	21.0172	20.9134	22.2298	20.8794	20.2333	23.4147	19.3012	24.608	19.0276	19.219	19.9538	19.983	21.3142	21.1142	22.4413	19.4001		0.769601	0.057932	0.16998		B0D9D9	Belongs to the GST superfamily	+	3.91474	0.000121692	0.000171674	CO8_SLCO	9.57307
B0CXM1	predicted protein										23.4147		24.608				19.3621	19.3896	19.9506	19.9372	20.2601	20.2206	20.3642	20.1784	21.0601	23.4147	22.1276	24.608	20.3835	19.5448	19.0013	19.5675	20.1393	20.5342	23.3835	19.6432	+	3.57842	0.000291747	0.000263983		B0CVS7	phospho-2-dehydro-3-deoxyheptonate aldolase	+	3.36805	0.000428495	0.000401408	CO8_SLCO	2.12458
B0DE53	predicted protein							26.4051	26.1265	26.329							19.8997	19.0287	19.8303	21.0371	21.054	20.4763	26.4051	26.1265	26.329	19.4422	22.3413	18.4335	19.6225	20.7332	20.1777	19.5862	20.8558	26.2869	20.0724	20.1778	+	4.38938	7.25389e-05	4.07962e-05		B0DK62	cap binding protein 80-PB	+	4.69322	2.02666e-05	4.8e-05	CO8_SLCO	4.5049
B0DE06	predicted protein							26.4051	26.1265	26.329							20.9149	21.4009	19.1995	20.6775	20.7209	20.7317	26.4051	26.1265	26.329	19.1572	19.8215	20.0366	21.7994	21.8945	18.8534	20.5051	20.71	26.2869	19.6717	20.8491	+	4.32105	9.09091e-05	4.77479e-05		B0CUK3	phosphoribosyltransferase	+	4.99146	1.01986e-05	1.42e-05	CO8_SLCO	3.93833
B0DE36	retrotransposable element Tf2 155 kDa protein type 1-like							26.4051	26.1265	26.329							21.2794	20.3324	19.9933	21.7296	20.8688	20.3667	26.4051	26.1265	26.329	18.8794	20.8697	21.0203	20.6399	20.3462	20.1287	20.535	20.9884	26.2869	20.2565	20.3716	+	5.45658	1.93237e-05	3.49478e-06		B0CR28	hypothetical protein LACBIDRAFT_291634	+	3.09735	0.000799188	0.000549763	CO8_SLCO	4.00936
B0DAW0	glycoside hydrolase family 27 protein	23.5764	26.3858	25.6431	27.6028	29.2445	27.5239	29.984	31.0334	29.4856	29.8763	28.9143	28.9236		29.9861	29.9379	23.5764	26.3858	25.6431	27.6028	29.2445	27.5239	29.984	31.0334	29.4856	29.8763	28.9143	28.9236	19.5291	29.9861	29.9379	25.2018	28.1237	30.1677	29.2381	26.4844		0.567551	0.113524	0.270675		B0D3T3	long-chain-fatty-acid-CoA ligase	+	5.04376	9.04154e-06	1.47e-05	CO8_SLCO	6.47811
B0CPH9	Oxysterol-binding protein	28.1343	28.2829	28.8703			23.6498	28.3843	28.478	27.8592	27.269	27.0748	27.3533	26.4275	25.8772		28.1343	28.2829	28.8703	20.1322	21.2163	23.6498	28.3843	28.478	27.8592	27.269	27.0748	27.3533	26.4275	25.8772	18.833	28.4292	21.6661	28.2405	27.2324	23.7126	+	2.08383	0.00219706	0.00824466		B0DZ37	glucooligosaccharide oxidase	+	2.26506	0.00543174	0.00162572	CO8_SLCO	6.18249
B0CQ30	protein transporter SEC9	24.1228	22.7557	23.9855	27.0054	22.1277	25.8651	25.1193	22.9533	24.5542							24.1228	22.7557	23.9855	27.0054	22.1277	25.8651	25.1193	22.9533	24.5542	21.084	21.2472	20.1799	20.3644	20.0688	21.1834	23.6213	24.9994	24.209	20.8371	20.5388	+	2.19649	0.00181333	0.00636084		B0CR52	Heparinase II III family protein	+	4.66812	2.14723e-05	4.72e-05	CO8_SLCO	8.63094
B0DA21	acyl-CoA dehydrogenase				23.7749	26.5551	27.8662	29.88	29.7736	29.9623	27.7074	29.0698	26.7407		27.1169	27.0277	20.4002	19.9824	19.9363	23.7749	26.5551	27.8662	29.88	29.7736	29.9623	27.7074	29.0698	26.7407	19.3755	27.1169	27.0277	20.1063	26.0654	29.872	27.8393	24.5067	+	2.44293	0.00121782	0.00360639		B0CNR0	Diphosphomevalonate decarboxylase	+	4.96495	1.08406e-05	1.38e-05	CO8_SLCO	4.6209
B0CV80	peroxiredoxin Q	29.9009	31.5432	30.1129	23.3045	30.946	31.3932	30.8503	31.1345	30.5097	29.2501	28.2282	29.522		30.3004	29.0178	29.9009	31.5432	30.1129	23.3045	30.946	31.3932	30.8503	31.1345	30.5097	29.2501	28.2282	29.522	19.6391	30.3004	29.0178	30.519	28.5479	30.8315	29.0001	26.3191		0.290587	0.338295	0.512169		B0CYM9	60S ribosomal protein L9	+	2.37138	0.00425224	0.00135245	CO8_SLCO	1.57724
B0D0J4	Electron transfer flavoprotein-ubiquinone oxidoreductase, 4Fe-4S	24.9565	28.9799	29.0453	21.7874	26.7841	28.3937	28.5762	29.8472	29.441	26.6312	29.2219	27.4065				24.9565	28.9799	29.0453	21.7874	26.7841	28.3937	28.5762	29.8472	29.441	26.6312	29.2219	27.4065	21.6523	21.2123	20.2188	27.6606	25.6551	29.2881	27.7532	21.0278	+	2.36944	0.00134923	0.00427131		B0D757	Casein kinase substrate phosphoprotein PP28	+	6.8859	1.30048e-07	0	CO8_SLCO	6.80886
B0E2G7	P-loop containing nucleoside triphosphate hydrolase protein				27.2035	27.8309	28.6517	30.342	30.5581	30.6791	30.3622	30.0406	29.6353				22.8848	20.9541	20.2616	27.2035	27.8309	28.6517	30.342	30.5581	30.6791	30.3622	30.0406	29.6353	19.1965	19.8942	19.1206	21.3668	27.8954	30.5264	30.0127	19.4038	+	8.08011	0	8.3155e-09		B0D7R1	Expressed protein	+	3.18291	0.00065628	0.000511475	CO8_SLCO	8.01982
B0CVX1	F-actin-capping protein subunit alpha														26.2458	26.1733	21.6297	21.4634	20.6747	19.9164	20.0965	20.577	20.1155	18.0651	20.3308	20.2895	20.9336	20.2147	21.0386	26.2458	26.1733	21.2559	20.1966	19.5038	20.4793	24.4859	+	1.7957	0.00413395	0.0160068		B0DG27	cytochrome c oxidase subunit IV	+	2.52748	0.00296841	0.00110997	CO8_SLCO	8.79736
B0CQQ7	aconitate hydratase										27.7318	29.3682	25.3785				18.7617	20.67	20.1964	21.1171	21.5796	19.3062	21.9971	20.9797	21.8111	27.7318	29.3682	25.3785	20.0868	21.3671	20.7805	19.876	20.6676	21.596	27.4928	20.7448	+	4.03498	0.000145125	9.22611e-05		B0D8M4	ribosomal protein L35Ae	+	5.78558	1.63839e-06	0	CO8_SLCO	8.40778
B0DGP0	FAD/NAD(P)-binding domain-containing protein				30.3257	28.7814	26.1117										19.2717	20.2328	20.4548	30.3257	28.7814	26.1117	22.4893	19.3709	20.2785	21.2821	21.1044	21.3216	20.8076	20.5455	19.5052	19.9864	28.4063	20.7129	21.236	20.2861	+	4.34535	8.14249e-05	4.5149e-05		B0DBE3	Nuclear transport factor 2 (NTF2) domain	+	4.61418	2.43122e-05	5.71e-05	CO8_SLCO	3.23447
B0E187	aldehyde dehydrogenase	26.221	24.5698	26.5332				31.3088	32.0329	31.4924	27.8629	28.4003	30.0476	25.4785		24.4932	26.221	24.5698	26.5332	19.6958	20.6805	21.9667	31.3088	32.0329	31.4924	27.8629	28.4003	30.0476	25.4785	21.759	24.4932	25.7747	20.781	31.6114	28.7703	23.9102	+	5.13008	1.53257e-05	7.4118e-06		B0DIV9	predicted protein	+	6.59586	2.53594e-07	0	CO8_SLCO	6.30432
B0D6R6	alpha-aminoadipate reductase Lys1p	28.2683	27.1008	28.8276	28.417	30.2356	31.4527	26.6195	27.9843	28.3501	29.5446	28.7199	31.6814				28.2683	27.1008	28.8276	28.417	30.2356	31.4527	26.6195	27.9843	28.3501	29.5446	28.7199	31.6814	21.7459	20.5064	20.052	28.0656	30.0351	27.6513	29.982	20.7681	+	4.87822	1.32013e-05	1.32368e-05		B0DQI9	glycoside hydrolase family 79 protein	+	1.64238	0.0227836	0.00584912	CO8_SLCO	6.67823
B0D0Q9	Dihydroxy-acid dehydratase		28.4347					26.7788	28.0563	27.1286		28.3157	27.2466	25.4687	26.3923	24.5445	18.2895	28.4347	21.2752	21.6091	21.9758	21.0535	26.7788	28.0563	27.1286	19.6354	28.3157	27.2466	25.4687	26.3923	24.5445	22.6665	21.5461	27.3212	25.0659	25.4685		0.587785	0.105812	0.258354		B0DYP0	Belongs to the FPP GGPP synthase family	+	5.03028	9.32643e-06	1.45e-05	CO8_SLCO	7.51277
B0DI78	Secretory component protein SHR3	26.1175	27.1501	27.3853		25.3285	24.3824	27.358	26.0005	26.7792			26.4353				26.1175	27.1501	27.3853	19.6677	25.3285	24.3824	27.358	26.0005	26.7792	20.7795	19.8832	26.4353	19.9297	18.6892	20.4066	26.8843	23.1262	26.7126	22.366	19.6752	+	1.99671	0.00261167	0.0100761		B0DBR0	oligosaccharyl transferase delta subunit	+	4.62054	2.39584e-05	5.75e-05	CO8_SLCO	7.26499
B0DTH0	NAD-binding protein	26.5856	26.174	31.1369	29.5166	30.6628	26.1699	29.7931	30.9118	29.871	30.3425	30.7677	31.0723				26.5856	26.174	31.1369	29.5166	30.6628	26.1699	29.7931	30.9118	29.871	30.3425	30.7677	31.0723	19.9447	21.3632	22.3742	27.9655	28.7831	30.192	30.7275	21.2274	+	3.45013	0.000322936	0.000354707		B0DA14	prohibitin homologues	+	2.72362	0.00188963	0.000871012	CO8_SLCO	7.07504
B0DZW9	ribosomal protein L38e				27.6697	29.46	28.3841	31.0657	30.5021	30.6133	28.0244	26.3315	29.589				19.9974	21.2157	21.5862	27.6697	29.46	28.3841	31.0657	30.5021	30.6133	28.0244	26.3315	29.589	21.3799	21.7834	20.6292	20.9331	28.5046	30.727	27.9816	21.2642	+	6.41888	0	3.81168e-07		B0D4T3	peroxisomal dehydratase	+	2.9341	0.00116386	0.000664671	CO8_SLCO	5.16822
B0D3R0	actin depolymerizing protein							27.2743	26.7117	26.9029			26.4648				19.6154	20.5412	20.7442	20.47	19.8189	19.1585	27.2743	26.7117	26.9029	19.3524	19.46	26.4648	21.8823	20.0489	20.1046	20.3003	19.8158	26.963	21.7591	20.6786	+	2.20111	0.001802	0.00629349		B0CV22	glycoside hydrolase family 37 protein	+	5.08117	8.29522e-06	1.49e-05	CO8_SLCO	8.64858
B0DBJ1	RNA recognition motif	22.3616	26.8637	27.5085				28.4382	28.6209	28.4789	26.9315	25.7431	26.2232		25.8688	26.7114	22.3616	26.8637	27.5085	19.7765	18.3108	18.674	28.4382	28.6209	28.4789	26.9315	25.7431	26.2232	21.1679	25.8688	26.7114	25.5779	18.9204	28.5126	26.2993	24.5827	+	2.93121	0.000662687	0.00117162		B0DRC0	UBC-like protein	+	2.88341	0.00130794	0.000697947	CO8_SLCO	2.18216
B0D9Q9	acyl-CoA-binding protein	33.9607	33.7004	32.8504	31.9959	33.3916	33.0308	33.1643	33.503	33.4099	32.9169	32.6756	33.2494	29.7365	33.6345	32.5412	33.9607	33.7004	32.8504	31.9959	33.3916	33.0308	33.1643	33.503	33.4099	32.9169	32.6756	33.2494	29.7365	33.6345	32.5412	33.5038	32.8061	33.3591	32.9473	31.9707		0.381323	0.230946	0.415601		B0D5K2	serine/threonine specific protein phosphatase Sit4	+	4.50148	3.15151e-05	6.56e-05	CO8_SLCO	4.13712
B0CXU9	HAD-hyrolase-like	21.6669	23.1394	21.4931		27.0173	22.7889	29.9524	30.7125	30.8467	29.9612	29.8048	30.1845	31.2449	23.8689		21.6669	23.1394	21.4931	20.9891	27.0173	22.7889	29.9524	30.7125	30.8467	29.9612	29.8048	30.1845	31.2449	23.8689	19.7353	22.0998	23.5984	30.5039	29.9835	24.9497	+	1.71336	0.00492169	0.0193483		B0D4P4	Component of the MICOS complex, a large protein complex of the mitochondrial inner membrane that plays crucial roles in the maintenance of crista junctions, inner membrane architecture, and formation of contact sites to the outer membrane	+	3.11098	0.000774501	0.000549521	CO8_SLCO	5.98099
B0DZ55	Alcohol dehydrogenase GroES-like domain	29.8405	28.3929	28.4503	24.6947	27.3217	24.5098	29.4473	28.8722	28.8654							29.8405	28.3929	28.4503	24.6947	27.3217	24.5098	29.4473	28.8722	28.8654	21.8626	19.5997	20.8427	20.0462	20.4577	20.3804	28.8946	25.5087	29.0616	20.7683	20.2948	+	6.18342	0	6.5551e-07		B0CNH5	cytochrome-b5 reductase	+	2.65957	0.00218991	0.000939271	CO8_SLCO	6.15339
B0DM99	Common central domain of tyrosinase	31.0961	32.0485	25.9676	33.3397	31.5775		31.7548	30.9596	31.4262	32.1765	31.2977	31.126		33.7076	31.0754	31.0961	32.0485	25.9676	33.3397	31.5775	20.5131	31.7548	30.9596	31.4262	32.1765	31.2977	31.126	21.0401	33.7076	31.0754	29.7041	28.4768	31.3802	31.5334	28.6077		0.0627082	0.827711	0.865549		B0D6H6	CipC1 protein, concanamycin induced protein C	+	5.08959	8.13605e-06	1.5e-05	CO8_SLCO	12.7521
B0CY79	eukaryotic polypeptide chain release factor 3		25.8513	26.0403	28.2606	29.0763	28.2316	31.0866	30.8145	30.8421	29.6828	28.9603	30.6343	30.1856		29.248	21.1113	25.8513	26.0403	28.2606	29.0763	28.2316	31.0866	30.8145	30.8421	29.6828	28.9603	30.6343	30.1856	21.2939	29.248	24.3343	28.5228	30.9144	29.7592	26.9092		1.15462	0.0191338	0.0700455		B0DLV5	coatomer protein	+	4.035	9.2258e-05	0.000145455	CO8_SLCO	5.11539
B0D175	serum paraoxonase/arylesterase				23.5678		29.2371	29.7288	29.8799	30.0653	27.9335	25.382	27.6579	26.5906		24.2287	21.2197	18.7559	20.2296	23.5678	19.8735	29.2371	29.7288	29.8799	30.0653	27.9335	25.382	27.6579	26.5906	20.2845	24.2287	20.0684	24.2262	29.8913	26.9911	23.7013	+	1.92575	0.00305745	0.0118646		B0CST0	Aldo/keto reductase family	+	3.8701	0.000134865	0.00020296	CO8_SLCO	6.45052
B0D712	clitocypin cysteine proteinase inhibitor	31.5408	34.2681	30.1651	33.52	31.7501	32.8227	30.4658	29.5757	29.0205	31.3739	30.637	29.6972	33.0863	34.1096	31.9629	31.5408	34.2681	30.1651	33.52	31.7501	32.8227	30.4658	29.5757	29.0205	31.3739	30.637	29.6972	33.0863	34.1096	31.9629	31.9913	32.6976	29.6873	30.5694	33.0529	+	1.48547	0.0084214	0.0326987		B0DAH8	DUF1748-domain-containing protein	+	2.98478	0.00103566	0.000615854	CO8_SLCO	7.87815
B0CRG5	Ig-like domain from next to BRCA1 gene	29.4106	30.3868	29.4471	27.9691	31.1428	30.6123	29.9056	28.9232	29.6347	29.1718		29.6563	31.5177	30.8564	30.1449	29.4106	30.3868	29.4471	27.9691	31.1428	30.6123	29.9056	28.9232	29.6347	29.1718	21.6682	29.6563	31.5177	30.8564	30.1449	29.7482	29.908	29.4878	26.8321	30.8397		0.525534	0.132254	0.298172		B0CZI5	predicted protein	+	6.2914	5.11211e-07	0	CO8_SLCO	6.97492
B0D3K1	actin-related protein ARPC5	26.1842	25.7381	26.3125				28.2829	27.3917		24.8286		27.8827	26.547	24.2281	25.4525	26.1842	25.7381	26.3125	20.1562	19.4136	19.1378	28.2829	27.3917	19.7901	24.8286	19.8035	27.8827	26.547	24.2281	25.4525	26.0783	19.5692	25.1549	24.1716	25.4092		0.978773	0.03116	0.105009		B0D708	predicted protein	+	4.57064	2.68756e-05	5.59e-05	CO8_SLCO	11.3014
B0DBI9	CPII coat sec24 protein				27.7953	29.6646	28.3825	31.0985	30.1385	30.7368	29.7921	29.5296	29.8691	28.3406	27.4146	26.9557	20.5717	22.6145	19.4508	27.7953	29.6646	28.3825	31.0985	30.1385	30.7368	29.7921	29.5296	29.8691	28.3406	27.4146	26.9557	20.879	28.6141	30.658	29.7303	27.5703	+	5.96832	0	1.07567e-06		B0DTQ5	predicted protein	+	7.94886	1.12496e-08	0	CO8_SLCO	2.59133
B0CY23	aspartyl aminopeptidase				23.9884	25.6835	25.6103	26.6461	30.1791	30.5266	31.27	31.6229	29.262	25.5328	24.561	25.8671	22.3194	20.3266	20.7283	23.9884	25.6835	25.6103	26.6461	30.1791	30.5266	31.27	31.6229	29.262	25.5328	24.561	25.8671	21.1248	25.0941	29.1173	30.7183	25.3203	+	4.4127	7.3107e-05	3.8663e-05		B0CP57	40S ribosomal protein S27	+	4.62136	2.39132e-05	5.76e-05	CO8_SLCO	5.98462
B0CP48	ubiquinol-cytochrome c reductase iron-sulfur subunit				23.0439	28.0352	24.4439	30.2064	30.3588	30.4728	29.2742	29.7994	29.9578				18.6797	21.2452	21.5854	23.0439	28.0352	24.4439	30.2064	30.3588	30.4728	29.2742	29.7994	29.9578	20.0672	20.918	19.5377	20.5034	25.1743	30.346	29.6771	20.1743	+	5.18199	1.5873e-05	6.57667e-06		B0DSS9	Belongs to the short-chain dehydrogenases reductases (SDR) family	+	5.89917	1.26135e-06	0	CO8_SLCO	3.10624
B0D1M7	FKBP-type peptidyl-prolyl cis-trans isomerase	27.4562	28.5465	28.603				28.3255	26.368	27.5515							27.4562	28.5465	28.603	19.6661	19.1908	20.1466	28.3255	26.368	27.5515	20.2029	20.7766	21.7539	19.0446	20.4995	19.634	28.2019	19.6678	27.415	20.9112	19.726	+	7.25828	0	5.51724e-08		B0CV05	20S proteasome subunit	+	3.19794	0.00063396	0.000500835	CO8_SLCO	8.01298
B0CTQ2	angiogenesis	24.6014	24.188	24.4019	29.2274	29.9886	28.0582	29.7752	29.899	29.8977	29.9902	29.7143	28.9975	26.8812	29.1741	29.1916	24.6014	24.188	24.4019	29.2274	29.9886	28.0582	29.7752	29.899	29.8977	29.9902	29.7143	28.9975	26.8812	29.1741	29.1916	24.3971	29.0914	29.8573	29.5673	28.4156	+	4.43911	7.42706e-05	3.63821e-05		B0CQP6	NAD(P)-binding protein	+	5.39875	3.99256e-06	1.83e-05	CO8_SLCO	7.27258
B0D7I4	Amidohydrolase family											31.2265	19.5761				20.4532	20.1635	20.6262	20.0942	19.3651	19.8903	20.5848	21.77	19.6586	20.2337	31.2265	19.5761	18.7582	20.1702	19.2906	20.4143	19.7832	20.6711	23.6787	19.4063		0.327616	0.289533	0.47031		B0CPC3	Vacuolar ATP synthase subunit C	+	2.38692	0.00410283	0.00131731	CO8_SLCO	7.58647
B0CU45	Ras opposite		27.6441			25.8787	26.5782	28.5545	26.5022	27.3111							19.7265	27.6441	21.3862	21.2151	25.8787	26.5782	28.5545	26.5022	27.3111	20.6022	19.3648	20.0558	20.3242	19.9651	21.3706	22.9189	24.5573	27.4559	20.0076	20.5533	+	1.74706	0.00451048	0.0179035		B0DCZ9	glycine cleavage system T protein	+	3.14105	0.000722684	0.000515298	CO8_SLCO	2.11475
B0DS52	multidrug resistance-associated ABC transporter		24.5994	27.8487				27.635	27.3311	27.8999				26.5976	24.9886	26.3836	21.7843	24.5994	27.8487	21.1988	22.0316	20.4324	27.635	27.3311	27.8999	17.8114	20.097	20.5765	26.5976	24.9886	26.3836	24.7441	21.2209	27.622	19.4949	25.9899	+	3.27937	0.000480274	0.000525574		B0CR88	membrane-associated proteins in eicosanoid and glutathione metabolism	+	3.90949	0.000123172	0.00017094	CO8_SLCO	6.73851
B0DCY7	microtubule binding protein	28.5247	30.0203	29.7214	20.8951	28.4192	29.588	30.6146	29.8357	30.1857					27.1448	25.8366	28.5247	30.0203	29.7214	20.8951	28.4192	29.588	30.6146	29.8357	30.1857	18.9608	20.9216	20.6407	22.1207	27.1448	25.8366	29.4221	26.3008	30.212	20.1744	25.034	+	2.38885	0.00131408	0.00408464		B0CYF8	ribosomal protein L36e	+	4.54433	2.85541e-05	5.56e-05	CO8_SLCO	6.64454
B0D3T6	Ubiquinol-cytochrome-c reductase complex subunit (QCR10)			23.8307				28.1051	27.6629	27.7393							20.5582	19.7776	23.8307	19.6191	20.9032	20.6673	28.1051	27.6629	27.7393	20.2914	20.6206	20.0679	21.0609	21.47	22.0818	21.3888	20.3965	27.8357	20.3266	21.5376	+	4.61584	5.73066e-05	2.42195e-05		B0D2P7	Pleckstrin homology domain	+	2.25804	0.00552025	0.00163387	CO8_SLCO	6.24512
B0DQ66	predicted protein		25.915	28.4801											25.1995	24.4497	19.9427	25.915	28.4801	21.4856	20.6879	20.4933	20.0214	19.2035	20.1329	20.8513	20.5976	19.084	21.9438	25.1995	24.4497	24.7793	20.8889	19.7859	20.1776	23.8643		1.23669	0.0154444	0.0579849		B0CQ30	protein transporter SEC9	+	2.19649	0.00636084	0.00181333	CO8_SLCO	4.46055
B0CXH8	ammonium transporter	22.373		21.9342													22.373	20.6887	21.9342	20.569	20.4793	19.9763	19.0121	21.6573	19.9539	20.7892	18.9359	20.7138	19.6921	20.4897	19.6982	21.6653	20.3415	20.2078	20.1463	19.96		0.676135	0.0780094	0.210797		B0E2G7	P-loop containing nucleoside triphosphate hydrolase protein	+	8.08011	8.3155e-09	0	CO8_SLCO	8.49157
B0DK44	GTP-binding protein	31.1487	30.0285	30.2318	28.4016	31.0696	31.3008	31.1357	29.8469	30.7672	29.8641	27.3707	30.2399		30.388	28.2428	31.1487	30.0285	30.2318	28.4016	31.0696	31.3008	31.1357	29.8469	30.7672	29.8641	27.3707	30.2399	20.9669	30.388	28.2428	30.4697	30.2574	30.5833	29.1583	26.5325		0.53429	0.128538	0.29222		B0DGP0	FAD/NAD(P)-binding domain-containing protein	+	4.34535	4.5149e-05	8.14e-05	CO8_SLCO	8.12015
B0CWX5	mRNA 3'-end-processing protein RNA14							27.5365	26.3826	27.07	26.6827		25.6434				21.8878	21.5423	20.6817	20.7404	20.8796	19.7694	27.5365	26.3826	27.07	26.6827	20.6842	25.6434	20.796	20.7021	19.4682	21.3706	20.4632	26.9964	24.3368	20.3221	+	2.88807	0.00069514	0.00129399		B0D6R6	alpha-aminoadipate reductase Lys1p	+	4.87822	1.32368e-05	1.32e-05	CO8_SLCO	9.26704
B0CZG4	Uncharacterized alpha/beta hydrolase domain (DUF2235)				27.5648										24.5363	27.6955	19.933	19.0237	18.8038	27.5648	20.3683	19.9794	19.437	20.2505	19.9897	19.8996	20.1445	21.6336	19.0998	24.5363	27.6955	19.2535	22.6375	19.8924	20.5592	23.7772		0.528365	0.130917	0.296234		B0DTH0	NAD-binding protein	+	3.45013	0.000354707	0.000322936	CO8_SLCO	7.55574
B0CV68	PP2C-domain-containing protein				27.6377	26.0695	27.4789	28.1967	29.3995	28.8212	24.008	29.0574	28.5803		24.968	27.638	19.2011	21.7975	21.9716	27.6377	26.0695	27.4789	28.1967	29.3995	28.8212	24.008	29.0574	28.5803	18.7255	24.968	27.638	20.9901	27.062	28.8058	27.2152	23.7772	+	1.64205	0.0058475	0.0228008		B0DZW9	ribosomal protein L38e	+	6.41888	3.81168e-07	0	CO8_SLCO	7.24043
B0DWN9	synaptobrevin-like protein		27.5385	27.1115		28.4315	27.6328	29.4534	28.4715	29.4901	30.3024	29.8546	30.6418	26.4078	27.5893	27.4764	21.7457	27.5385	27.1115	21.2987	28.4315	27.6328	29.4534	28.4715	29.4901	30.3024	29.8546	30.6418	26.4078	27.5893	27.4764	25.4653	25.7876	29.1383	30.2662	27.1578		0.948803	0.0341828	0.112512		B0DZ55	Alcohol dehydrogenase GroES-like domain	+	6.18342	6.5551e-07	0	CO8_SLCO	5.21395
B0CXU5	glutamine-tRNA ligase							27.9693	27.6035	28.2602							20.7231	19.3597	19.8107	19.1004	20.6963	21.1652	27.9693	27.6035	28.2602	22.3236	20.0001	20.5165	21.5978	19.2194	19.1124	19.9645	20.3206	27.9443	20.9467	19.9765	+	5.06844	1.48148e-05	8.54199e-06		B0CP48	ubiquinol-cytochrome c reductase iron-sulfur subunit	+	5.18199	6.57667e-06	1.59e-05	CO8_SLCO	5.00002
B0DFL5	member of the major facilitator superfamily	22.6892		23.9218				27.3343	28.2445	27.6396	27.8051	27.2422	26.2384	26.2203	25.8407	25.1525	22.6892	20.6608	23.9218	20.7663	21.9476	21.5188	27.3343	28.2445	27.6396	27.8051	27.2422	26.2384	26.2203	25.8407	25.1525	22.424	21.4109	27.7395	27.0952	25.7378	+	4.71414	4.84848e-05	1.93133e-05		B0DK35	like-Sm ribonucleo protein	+	4.67262	2.12511e-05	4.73e-05	CO8_SLCO	8.50765
B0CTD7	actin-related protein Arp2	29.7576	28.9014	30.2762				28.8271	28.7598	28.6139	28.6425			27.2092		24.8739	29.7576	28.9014	30.2762	21.1077	20.1198	21.7946	28.8271	28.7598	28.6139	28.6425	20.1874	18.7215	27.2092	20.9602	24.8739	29.6451	21.0074	28.7336	22.5171	24.3477	+	1.86164	0.00355215	0.013752		B0DLC3	26S proteasome regulatory complex, ATPase RPT6	+	6.54816	2.83032e-07	0	CO8_SLCO	11.9024
B0CTC7	actin-related protein Arp2	29.7576	28.9014	30.2762				28.8271	28.7598	28.6139	28.6425			27.2092		24.8739	29.7576	28.9014	30.2762	20.4269	23.6408	21.2385	28.8271	28.7598	28.6139	28.6425	22.1605	21.5651	27.2092	19.8214	24.8739	29.6451	21.7687	28.7336	24.1227	23.9682	+	1.80144	0.00407484	0.0157966		B0CR81	aminoimidazole ribonucleotide synthetase	+	4.7903	1.62069e-05	2.5e-05	CO8_SLCO	9.31828
B0CZ35	Sir2 family histone deacetylase Hst2														26.2101	26.4693	20.101	20.5411	20.5555	20.6466	19.6147	19.8497	21.8478	22.0179	20.0799	21.6137	19.6621	20.6341	19.9212	26.2101	26.4693	20.3992	20.037	21.3152	20.6367	24.2002		0.999375	0.0294579	0.100144		B0D7E3	karyopherin Kap95	+	5.17573	6.67216e-06	1.56e-05	CO8_SLCO	6.40874
B0CYH3	Adaptor protein complex sigma subunit	20.585	24.5091		26.8487	29.5826	30.8985	29.5462	28.4107	29.0224	28.6173	26.9132	28.6846		27.4021	24.2582	20.585	24.5091	21.5378	26.8487	29.5826	30.8985	29.5462	28.4107	29.0224	28.6173	26.9132	28.6846	20.4181	27.4021	24.2582	22.2106	29.1099	28.9931	28.0717	24.0261	+	2.18773	0.00183389	0.00649041		B0CU14	DnaJ-domain-containing protein	+	4.78611	1.6364e-05	2.48e-05	CO8_SLCO	7.41738
B0DK35	like-Sm ribonucleo protein				31.3781	28.8514	23.981	28.9289	30.3153	30.2775	30.1919	31.843	31.088				21.0597	19.7049	19.4361	31.3781	28.8514	23.981	28.9289	30.3153	30.2775	30.1919	31.843	31.088	19.8085	19.3216	19.5574	20.0669	28.0701	29.8406	31.041	19.5625	+	4.67262	4.73373e-05	2.12511e-05		B0DSB5	snRNP Sm proteins	+	1.66222	0.0217658	0.00559011	CO8_SLCO	6.21983
B0CZX8	fumarylacetoacetate hydrolase	28.0353	26.8337					27.6476	26.8889	27.3112			27.1063		26.8444	24.0584	28.0353	26.8337	18.4623	20.4417	21.6225	20.2401	27.6476	26.8889	27.3112	21.7122	20.9767	27.1063	20.8674	26.8444	24.0584	24.4438	20.7681	27.2826	23.2651	23.9234		0.65129	0.0848586	0.223208		B0CXT9	snRNP Sm proteins	+	1.65161	0.0223044	0.00573944	CO8_SLCO	6.25855
B0D6B1	VAMP/synaptobrevin-like protein	26.7791	28.6692	28.607	29.2798	27.8806	28.5956	28.7675	29.1241	28.8606	26.8302	27.5456	28.3166		27.1403	27.6365	26.7791	28.6692	28.607	29.2798	27.8806	28.5956	28.7675	29.1241	28.8606	26.8302	27.5456	28.3166	19.9545	27.1403	27.6365	28.0184	28.5854	28.9174	27.5642	24.9104		0.700222	0.072237	0.199424		B0CQV6	Sm-like ribonucleo protein	+	2.68833	0.00204962	0.000921811	CO8_SLCO	9.81638
B0DLC3	26S proteasome regulatory complex, ATPase RPT6	33.3166	32.3501	31.6039	29.7845	32.7893	33.6105	31.446	30.4258	31.7943	31.5985	30.9393	30.9924				33.3166	32.3501	31.6039	29.7845	32.7893	33.6105	31.446	30.4258	31.7943	31.5985	30.9393	30.9924	19.6612	20.0001	20.8157	32.4235	32.0614	31.2221	31.1767	20.159	+	6.54816	0	2.83032e-07		B0D3M7	cyclase-associated protein	+	4.37105	4.25545e-05	7.16e-05	CO8_SLCO	5.35283
B0D9M0	leucine-tRNA ligase	24.9567	23.9146	25.6705				28.7903	28.3486	28.5617	25.7355	28.6535	26.2998				24.9567	23.9146	25.6705	18.8361	21.1327	20.8491	28.7903	28.3486	28.5617	25.7355	28.6535	26.2998	21.8132	20.8188	18.7798	24.8473	20.2726	28.5669	26.8962	20.4706	+	4.77247	3.69231e-05	1.6886e-05		B0CPP0	nadh-ubiquinone oxidoreductase 21.3 kda subunit	+	3.19596	0.00063685	0.000505824	CO8_SLCO	8.49628
B0DN07	predicted protein							25.3688	25.5441								19.6129	19.6847	20.0277	19.7372	21.7878	19.9352	25.3688	25.5441	20.1662	21.8259	22.403	19.0149	19.4574	20.7293	19.1617	19.7751	20.4867	23.693	21.0813	19.7828		1.03022	0.0268645	0.0932773		B0CRR7	GTP-binding protein RAB5	+	3.79012	0.000162135	0.000221766	CO8_SLCO	9.246
B0D0B9	uv excision repair protein rad23	29.2315	29.1184	29.8612	25.1904	27.1045	28.4333	28.4691	27.4975	27.3988			26.6049	27.2401	27.5366	25.5322	29.2315	29.1184	29.8612	25.1904	27.1045	28.4333	28.4691	27.4975	27.3988	20.1078	21.1885	26.6049	27.2401	27.5366	25.5322	29.4037	26.9094	27.7885	22.6337	26.7696	+	1.93203	0.00301659	0.0116941		B0DTD4	predicted protein	+	4.38776	4.09484e-05	7.2e-05	CO8_SLCO	6.62843
B0CNP4	Domain of unknown function (DUF4782)													27.2659	25.489	24.7236	21.0066	20.3614	19.1767	20.8237	18.4282	18.0284	21.0535	19.2683	21.2734	21.2726	18.6371	19.5571	27.2659	25.489	24.7236	20.1816	19.0934	20.5317	19.8223	25.8262	+	3.37015	0.00039576	0.000426432		B0DTF5	Bestrophin, RFP-TM, chloride channel	+	4.99243	1.01759e-05	1.42e-05	CO8_SLCO	6.92818
B0CR81	aminoimidazole ribonucleotide synthetase	26.2359	27.0424	28.8602	27.9335	29.9872	30.2042	30.4233	28.3213	29.5526	28.353	25.8689	28.9603				26.2359	27.0424	28.8602	27.9335	29.9872	30.2042	30.4233	28.3213	29.5526	28.353	25.8689	28.9603	19.3258	20.1618	20.6826	27.3795	29.375	29.4324	27.7274	20.0567	+	4.7903	2.5e-05	1.62069e-05		B0DTD7	Bestrophin, RFP-TM, chloride channel	+	3.20914	0.000617823	0.000495812	CO8_SLCO	6.70657
B0D7E3	karyopherin Kap95			26.0114	26.9193	25.908	27.2455	30.912	31.8355	31.857	31.1404	32.3979	30.3223				21.4655	20.5912	26.0114	26.9193	25.908	27.2455	30.912	31.8355	31.857	31.1404	32.3979	30.3223	20.1758	19.82	20.8506	22.6894	26.6909	31.5348	31.2869	20.2822	+	5.17573	1.5625e-05	6.67216e-06		B0D888	PIN domain-like protein	+	3.84064	0.00014433	0.000199584	CO8_SLCO	3.14897
B0D0W3	K homology RNA-binding domain				27.1847	28.0222		29.4348	28.2048	29.8436	29.385	29.8621	29.2548	31.3713	28.8866	30.6665	20.8075	20.658	20.4797	27.1847	28.0222	20.0603	29.4348	28.2048	29.8436	29.385	29.8621	29.2548	31.3713	28.8866	30.6665	20.6484	25.0891	29.1611	29.5006	30.3081	+	3.01941	0.00059168	0.000956283		B0DLG1	zf-PARP-domain-containing protein	+	3.69303	0.000202755	0.000237624	CO8_SLCO	4.90996
B0CU14	DnaJ-domain-containing protein	26.2706	25.0934	28.1871	28.1909	26.2769	28.6576	29.5419	29.8347	29.8832	29.7151	28.99	27.9529				26.2706	25.0934	28.1871	28.1909	26.2769	28.6576	29.5419	29.8347	29.8832	29.7151	28.99	27.9529	19.2918	22.036	19.5454	26.5171	27.7084	29.7533	28.886	20.2911	+	4.78611	2.48447e-05	1.6364e-05		B0CRN7	isocitrate lyase	+	5.39828	3.99683e-06	1.83e-05	CO8_SLCO	5.77563
B0CQ49	aspartate-tRNA ligase				28.1173		25.9865	31.4227	30.5323	31.0192	26.69	27.474	26.8884	24.2972		26.8225	18.7581	19.7675	21.56	28.1173	21.1925	25.9865	31.4227	30.5323	31.0192	26.69	27.474	26.8884	24.2972	22.5062	26.8225	20.0285	25.0988	30.9914	27.0174	24.5419	+	3.12158	0.000525641	0.000755824		B0CQX3	Prenylcysteine lyase	+	2.67817	0.00209813	0.000919728	CO8_SLCO	5.95494
B0CYX7	ARM repeat-containing protein	29.6775	29.2158	28.0984	23.694		28.7362	28.6406	28.3809	28.5759	27.5492	25.8454	27.7787	28.5706	27.6767	28.0471	29.6775	29.2158	28.0984	23.694	20.7695	28.7362	28.6406	28.3809	28.5759	27.5492	25.8454	27.7787	28.5706	27.6767	28.0471	28.9972	24.3999	28.5325	27.0578	28.0982		1.0573	0.024959	0.0876405		B0CQI8	cytochrome b2	+	5.30823	4.9178e-06	1.7e-05	CO8_SLCO	7.0838
B0D4H7	MCM-domain-containing protein						24.8382	27.2497	26.6524	27.0537	26.9087		25.2319				21.3848	20.7218	20.9567	19.7053	20.4295	24.8382	27.2497	26.6524	27.0537	26.9087	19.6167	25.2319	21.2887	20.4745	19.1506	21.0211	21.6577	26.9852	23.9191	20.3046	+	1.65797	0.00564229	0.0219803		B0D7N6	Belongs to the class-I aminoacyl-tRNA synthetase family	+	3.62632	0.000236416	0.000265107	CO8_SLCO	5.13703
B0DIC3	phosphomannomutase					27.0449	28.4914	28.0486	28.6996	27.9889	30.449	30.4722	26.8094	28.4398	25.0277		19.7574	19.3375	20.49	20.9281	27.0449	28.4914	28.0486	28.6996	27.9889	30.449	30.4722	26.8094	28.4398	25.0277	21.6364	19.8616	25.4882	28.2457	29.2435	25.0346	+	2.03744	0.00243872	0.00917398		B0DWU2	Ndufa8, NADH-ubiquinone oxidoreductase complex I 19kd subunit	+	7.27203	5.34529e-08	0	CO8_SLCO	9.52134
B0DRJ9	predicted protein							26.2758	26.6607	24.9359							19.6313	20.72	19.7789	20.7541	20.7529	20.5691	26.2758	26.6607	24.9359	21.9823	20.0897	20.2978	19.6254	20.409	19.5541	20.0434	20.6921	25.9575	20.7899	19.8628	+	5.34572	1.73913e-05	4.51107e-06		B0DLF3	Stress responsive A B barrel domain protein	+	4.81654	1.52568e-05	2.56e-05	CO8_SLCO	6.64276
B0D474	Beta-lactamase transpeptidase-like protein							26.4725	27.1667	26.5536	19.8112						20.0539	19.3101	20.3629	20.6305	19.254	21.706	26.4725	27.1667	26.5536	19.8112	21.5987	20.1326	18.9616	21.749	18.1685	19.909	20.5302	26.7309	20.5142	19.6264	+	4.10185	0.000131148	7.90951e-05		B0DT84	extracellular elastinolytic metalloproteinase	+	2.74228	0.00181019	0.000834734	CO8_SLCO	6.36539
B0CQR9	predicted protein	27.0473	28.8235	29.7651	28.2822	26.5989	26.8627	29.2159	28.7055	28.5161	26.9721	27.8627	28.2344	22.5781	29.6682	30.0575	27.0473	28.8235	29.7651	28.2822	26.5989	26.8627	29.2159	28.7055	28.5161	26.9721	27.8627	28.2344	22.5781	29.6682	30.0575	28.5453	27.2479	28.8125	27.6897	27.4346		0.0743968	0.796177	0.842565		B0DPD0	Aldo/keto reductase	+	7.33949	4.57623e-08	0	CO8_SLCO	7.93475
B0CPR8	Glutathione S-transferase, N-terminal domain				33.8067	28.5995	27.9204	30.4747	30.4494	30.1786	29.836	29.1387	30.8939	36.1806	28.4562	28.8679	21.4147	20.4567	19.1165	33.8067	28.5995	27.9204	30.4747	30.4494	30.1786	29.836	29.1387	30.8939	36.1806	28.4562	28.8679	20.3293	30.1088	30.3676	29.9562	31.1682	+	2.76151	0.00080226	0.00173177		B0DNQ5	glycosyltransferase family 20 protein	+	4.15763	6.95619e-05	0.000133971	CO8_SLCO	9.37167
B0DSB5	snRNP Sm proteins	30.1536	27.1584	27.3695	29.431	29.6506	30.4611	29.2401	28.2789	29.3484	29.6185	27.9745	28.9458		23.1435	27.7502	30.1536	27.1584	27.3695	29.431	29.6506	30.4611	29.2401	28.2789	29.3484	29.6185	27.9745	28.9458	19.9894	23.1435	27.7502	28.2271	29.8475	28.9558	28.8463	23.6277	+	1.66222	0.00559011	0.0217658		B0CYQ1	PLP-dependent transferase	+	4.84802	1.419e-05	2.6e-05	CO8_SLCO	8.27394
B0CXT9	snRNP Sm proteins	30.1536	27.1584	27.3695	29.431	29.6506	30.4611	29.2401	28.2789	29.3484	29.6185	27.9745	28.9458		23.1435	27.7502	30.1536	27.1584	27.3695	29.431	29.6506	30.4611	29.2401	28.2789	29.3484	29.6185	27.9745	28.9458	19.8733	23.1435	27.7502	28.2271	29.8475	28.9558	28.8463	23.589	+	1.65161	0.00573944	0.0223044		B0DPY9	probable ubiquitin/ribosomal protein S27a fusion protein	+	2.62703	0.0023603	0.000957447	CO8_SLCO	3.54651
B0DDD0	oxidation-reduction process							29.3552	29.3785	29.0293	27.6572	27.2079	27.8694				19.5499	20.8184	19.9603	20.3248	19.01	20.0795	29.3552	29.3785	29.0293	27.6572	27.2079	27.8694	18.5008	18.8728	20.7029	20.1095	19.8048	29.2543	27.5782	19.3588	+	8.01251	0	9.71598e-09		B0CSX9	dimethylribityllumazine synthase	+	4.83785	1.45263e-05	2.57e-05	CO8_SLCO	6.41767
B0DRK0	peptide methionine sulfoxide reductase							27.4659	25.919	21.5373							20.0897	19.9543	21.1372	20.9702	18.9662	20.8159	27.4659	25.919	21.5373	22.4687	20.3972	19.3299	22.1747	19.4194	20.0633	20.3937	20.2507	24.9741	20.732	20.5525	+	1.42652	0.00971063	0.0374522		B0D0T9	prenylated rab acceptor PRA1	+	5.46728	3.40977e-06	1.94e-05	CO8_SLCO	5.59678
B0CQV6	Sm-like ribonucleo protein	30.4879	28.9254		31.0806	28.7169	30.3068	30.2624	30.1905	31.2088	30.7339	27.7677	30.7303				30.4879	28.9254	21.2132	31.0806	28.7169	30.3068	30.2624	30.1905	31.2088	30.7339	27.7677	30.7303	19.6622	20.1797	20.8132	26.8755	30.0348	30.5539	29.744	20.2184	+	2.68833	0.000921811	0.00204962		B0D5S3	translation initiation factor activity	+	6.12862	7.43678e-07	0	CO8_SLCO	4.86455
B0CYA6	60S ribosomal protein L35	32.0067	31.1178	31.3471	31.7944	33.715	32.7768	32.6565	31.7954	32.5452	29.0798	29.7064	31.9125	32.744	32.2661	31.5993	32.0067	31.1178	31.3471	31.7944	33.715	32.7768	32.6565	31.7954	32.5452	29.0798	29.7064	31.9125	32.744	32.2661	31.5993	31.4905	32.7621	32.3324	30.2329	32.2031	+	1.39483	0.0104945	0.0402879		B0D8X9	mitochondrial half-size ABC transporter	+	4.07062	8.49925e-05	0.000137931	CO8_SLCO	4.64118
B0D731	clitocypin cysteine proteinase inhibitor				35.2166	28.7282		29.0112	25.5522	27.7079	28.7292	29.5352	25.5943		27.7798	24.7478	20.7441	19.4413	21.7731	35.2166	28.7282	20.374	29.0112	25.5522	27.7079	28.7292	29.5352	25.5943	21.0531	27.7798	24.7478	20.6528	28.1062	27.4238	27.9529	24.5269		0.776787	0.0565554	0.167191		B0DCB2	50S ribosome-binding GTPase	+	3.32127	0.000477227	0.000443674	CO8_SLCO	6.43987
B0D3M7	cyclase-associated protein	27.4575	26.9376	28.0984	24.6946	26.4352	26.2147	27.2378	28.7438	29.2335	28.4194	29.9562	29.6853				27.4575	26.9376	28.0984	24.6946	26.4352	26.2147	27.2378	28.7438	29.2335	28.4194	29.9562	29.6853	18.4226	22.7899	20.0735	27.4978	25.7815	28.405	29.3536	20.4287	+	4.37105	7.16113e-05	4.25545e-05		B0E376	ABC-2 type transporter	+	2.85923	0.00138283	0.000714078	CO8_SLCO	6.00957
B0D5K3	predicted protein	29.807	29.3441	30.0354	27.0778	26.3015	26.5085	28.207	27.8407	27.9508	26.6954	26.52	26.4736	26.6043	25.7902	27.3294	29.807	29.3441	30.0354	27.0778	26.3015	26.5085	28.207	27.8407	27.9508	26.6954	26.52	26.4736	26.6043	25.7902	27.3294	29.7288	26.6293	27.9995	26.563	26.5746	+	4.89596	1.33333e-05	1.2707e-05		B0DT27	Epidermal growth factor-like domain.	+	2.74601	0.00179469	0.000825843	CO8_SLCO	6.75313
B0CVQ7	Ubiquitin conjugation factor E4	25.6312	25.6379	26.3478				25.9306	30.1899	30.8852	30.0435	28.1507	28.8505	26.3789	26.9981	24.134	25.6312	25.6379	26.3478	18.6058	19.8488	20.6234	25.9306	30.1899	30.8852	30.0435	28.1507	28.8505	26.3789	26.9981	24.134	25.8723	19.6927	29.0019	29.0149	25.837	+	3.91112	0.000171306	0.000122711		B0DVC3	Expressed protein	+	2.55161	0.00280797	0.00107912	CO8_SLCO	7.78672
B0DQ35	anthranilate phosphoribosyltransferase, TrpD							27.0884	27.2286	27.2811	28.7774	30.0139	24.9636				19.4023	21.6437	20.7647	20.6533	21.6913	20.7282	27.0884	27.2286	27.2811	28.7774	30.0139	24.9636	21.2068	19.0816	20.1793	20.6036	21.0243	27.1993	27.9183	20.1559	+	4.28452	0.000108642	5.19374e-05		B0DR66	Cys/Met metabolism PLP-dependent enzyme	+	5.70528	1.97116e-06	0	CO8_SLCO	8.35793
B0CPP0	nadh-ubiquinone oxidoreductase 21.3 kda subunit	27.7479	27.1108		28.7113	27.5078	29.0358	29.5035	29.2968	29.1958	29.1794	26.9768	28.8085				27.7479	27.1108	20.9067	28.7113	27.5078	29.0358	29.5035	29.2968	29.1958	29.1794	26.9768	28.8085	19.721	21.1602	18.885	25.2551	28.4183	29.332	28.3215	19.922	+	3.19596	0.000505824	0.00063685		B0DR59	Cys/Met metabolism PLP-dependent enzyme	+	5.49122	3.22687e-06	2e-05	CO8_SLCO	7.23575
B0CU55	ribosomal protein L37ae							27.9408	28.9178	27.5988			27.2314				21.2084	18.5861	20.8668	20.5232	19.6593	21.8283	27.9408	28.9178	27.5988	21.5101	20.1635	27.2314	19.8887	20.4352	19.9413	20.2204	20.6703	28.1525	22.9683	20.0884	+	2.75529	0.000805634	0.00175676		B0CYB5	nuclear segregation protein Bfr1	+	6.70271	1.98286e-07	0	CO8_SLCO	5.89662
B0CX31	predicted protein	25.6211	24.3828	21.4327		25.3417	25.7029				28.7445						25.6211	24.3828	21.4327	19.9844	25.3417	25.7029	21.3015	20.4104	18.5919	28.7445	19.4717	20.7805	20.7206	19.3969	19.8598	23.8122	23.6763	20.1012	22.9989	19.9924		0.474274	0.159987	0.335526		B0D0T3	Putative Phosphatase	+	2.22673	0.00593289	0.00173363	CO8_SLCO	7.13578
B0D378	predicted protein		25.4869					28.0449	28.0701	27.6972	26.469	26.7595	27.4906		26.2112	27.4355	19.3038	25.4869	18.5267	21.1105	20.7077	20.7176	28.0449	28.0701	27.6972	26.469	26.7595	27.4906	22.0128	26.2112	27.4355	21.1058	20.8453	27.9374	26.9063	25.2198	+	2.22848	0.00173499	0.00590913		B0CSV0	ribosomal protein L24	+	1.94419	0.0113714	0.00295976	CO8_SLCO	5.53052
B0CQE5	lytic polysaccharide monooxygenase						29.0629	26.9951	26.9211	28.1444	30.3013	27.2086	26.8871				20.3983	20.8857	20.441	20.6319	20.2212	29.0629	26.9951	26.9211	28.1444	30.3013	27.2086	26.8871	19.6648	21.1936	19.8921	20.575	23.3053	27.3535	28.1323	20.2502	+	2.20526	0.00179464	0.0062336		B0DHG7	fructose-1,6-bisphosphatase	+	6.25131	5.60648e-07	0	CO8_SLCO	8.2707
B0DK51	high mobility group		22.8607	24.4886													20.1184	22.8607	24.4886	20.0562	21.629	20.3581	19.3019	21.7483	20.4516	19.0535	19.3177	20.5902	22.6318	19.6499	20.4612	22.4892	20.6811	20.5006	19.6538	20.9143		0.596861	0.102565	0.253011		B0CRH4	mitochondrial inner membrane protein	+	5.36739	4.2915e-06	1.79e-05	CO8_SLCO	4.13422
B0D4P9	DUF543-domain-containing protein	32.7042	30.5803	33.3201	24.5827	27.2384	29.0504	27.5298	26.8339	26.5404	30.8775	29.1017					32.7042	30.5803	33.3201	24.5827	27.2384	29.0504	27.5298	26.8339	26.5404	30.8775	29.1017	19.6601	19.9627	20.4068	20.8372	32.2015	26.9572	26.968	26.5464	20.4022	+	1.99693	0.00261694	0.010071		B0DMX0	photo-regulated tyrosinase	+	3.04568	0.000900162	0.000584759	CO8_SLCO	3.66131
B0DGR2	50S ribosome-binding GTPase				29.482	28.6081	29.332	29.1727	30.5692	29.892	30.6902	31.378	29.578	28.3659	25.5704		19.5973	19.6976	18.5875	29.482	28.6081	29.332	29.1727	30.5692	29.892	30.6902	31.378	29.578	28.3659	25.5704	20.1929	19.2942	29.1407	29.878	30.5487	24.7097	+	3.7902	0.000222222	0.000162105		B0CQY9	glycoside hydrolase family 72 protein	+	6.15971	6.92295e-07	0	CO8_SLCO	7.10996
B0DCT7	mitochondrial pyruvate dehydrogenase E1 component beta subunit	25.3215	25.8443	23.7796	29.4667	26.6227	28.5656	29.6282	30.1875	30.4707	30.0341	28.8192	30.2181	29.7997	28.7933	27.953	25.3215	25.8443	23.7796	29.4667	26.6227	28.5656	29.6282	30.1875	30.4707	30.0341	28.8192	30.2181	29.7997	28.7933	27.953	24.9818	28.2183	30.0955	29.6905	28.8486	+	3.19702	0.000506667	0.000635295		B0DQN4	Methyltransferase FkbM domain	+	6.60167	2.50227e-07	0	CO8_SLCO	4.17936
B0D9Q3	SPX-domain-containing protein		25.1485	23.6473				27.9593	27.8042	27.8351	25.7804	27.1134	27.0468		24.6748	25.7649	19.2968	25.1485	23.6473	20.6249	22.1377	22.0863	27.9593	27.8042	27.8351	25.7804	27.1134	27.0468	22.053	24.6748	25.7649	22.6975	21.6163	27.8662	26.6469	24.1642	+	2.28957	0.00156663	0.00513373		B0DQ58	acetolactate synthase	+	6.95656	1.1052e-07	0	CO8_SLCO	5.53542
B0CS24	ADP-ribosylglycohydrolase	30.321	30.1771	29.1751	20.2823	29.1401	27.6933	30.3942	28.7516	30.2187	29.3864	27.1519	29.5764	19.3032	31.2543	30.673	30.321	30.1771	29.1751	20.2823	29.1401	27.6933	30.3942	28.7516	30.2187	29.3864	27.1519	29.5764	19.3032	31.2543	30.673	29.8911	25.7052	29.7882	28.7049	27.0768		0.212026	0.471042	0.613725		B0CUD9	arp2/3 complex 34 kDa subunit	+	4.91527	1.21544e-05	1.34e-05	CO8_SLCO	6.2935
B0DK97	calcium-dependent protein serine/threonine phosphatase	29.5373	29.2448	27.7091		26.2542	27.45				26.3113	25.3578	29.2745				29.5373	29.2448	27.7091	20.4608	26.2542	27.45	20.2576	20.7435	20.3758	26.3113	25.3578	29.2745	20.4844	21.5564	21.0256	28.8304	24.7217	20.459	26.9812	21.0221	+	2.84164	0.000731988	0.00143999		B0D749	Defective in cullin neddylation protein 1	+	4.72426	1.88684e-05	3.66e-05	CO8_SLCO	6.77861
B0DKB0	ribosomal protein S30	33.4546	33.3515	32.9502	32.3519	33.3579	34.5014	31.8672	30.0546	31.4874	30.606	28.9047	31.4016	33.5607	33.8306	33.9401	33.4546	33.3515	32.9502	32.3519	33.3579	34.5014	31.8672	30.0546	31.4874	30.606	28.9047	31.4016	33.5607	33.8306	33.9401	33.2521	33.4037	31.1364	30.3041	33.7771	+	2.70621	0.000890733	0.00196692		B0E453	Defective in cullin neddylation protein 1	+	5.91315	1.22139e-06	0	CO8_SLCO	7.82951
B0CRR7	GTP-binding protein RAB5	25.2806		27.5178	30.4738	29.6185	26.4895	30.84	30.1721	30.7463	28.2768	27.5459	29.723				25.2806	21.1562	27.5178	30.4738	29.6185	26.4895	30.84	30.1721	30.7463	28.2768	27.5459	29.723	20.1229	19.7059	19.015	24.6515	28.8606	30.5862	28.5152	19.6146	+	3.79012	0.000221766	0.000162135		B0D8C4	predicted protein	+	2.6843	0.00206871	0.000924761	CO8_SLCO	6.3307
B0DC57	1,2-dihydroxy-3-keto-5-methylthiopentene dioxygenase	27.4661	26.5579	26.4797		27.5585	28.4365	26.5987	29.8498	28.0358	29.6126	30.2182	27.5089	24.6858	25.7996	26.5653	27.4661	26.5579	26.4797	20.4373	27.5585	28.4365	26.5987	29.8498	28.0358	29.6126	30.2182	27.5089	24.6858	25.7996	26.5653	26.8345	25.4774	28.1614	29.1133	25.6835		0.551348	0.12042	0.280965		B0CTR3	Protein of unknown function (DUF3455)	+	5.48867	3.24587e-06	1.96e-05	CO8_SLCO	5.46826
B0D8D0	FK506-binding protein							27.4247	26.383	27.6654	25.5437		26.3756				21.6109	19.5874	19.9305	20.1016	18.7392	20.392	27.4247	26.383	27.6654	25.5437	21.1051	26.3756	19.4739	21.1917	20.1575	20.3763	19.7443	27.1577	24.3415	20.2744	+	3.39031	0.000371429	0.000407088		B0DLU2	Four repeated domains in the Fasciclin I family of proteins, present in many other contexts.	+	8.95534	1.10832e-09	0	CO8_SLCO	9.02197
B0DAJ7	Domain present in ubiquitin-regulatory proteins		27.6162	24.6797				27.462	26.1719	26.9435	27.1743	25.5222	26.6644				20.6346	27.6162	24.6797	21.7476	19.7794	20.6378	27.462	26.1719	26.9435	27.1743	25.5222	26.6644	21.8103	20.863	20.8071	24.3102	20.7216	26.8591	26.4536	21.1602	+	2.51569	0.00112468	0.0030501		B0DEQ6	bZIP transcription factor	+	8.46913	3.39526e-09	0	CO8_SLCO	9.49813
B0CNJ6	YjgF-like protein	29.9787	25.0874	29.4265				29.0214	28.4356	27.8783							29.9787	25.0874	29.4265	19.1861	20.4495	20.9758	29.0214	28.4356	27.8783	19.3163	19.884	18.9462	19.1163	21.0185	20.8494	28.1642	20.2038	28.4451	19.3821	20.3281	+	4.97919	1.3986e-05	1.04908e-05		B0CX09	acetyl-CoA synthetase-like protein	+	4.80967	1.55e-05	2.54e-05	CO8_SLCO	4.17627
B0DBM3	ubiquitin-conjugating enzyme E2	30.2162	31.1709	30.0569	30.94	31.4301	31.9853	30.7833	30.2471	30.8327	28.4184	28.2607	30.3034	32.0018	31.1639	29.4522	30.2162	31.1709	30.0569	30.94	31.4301	31.9853	30.7833	30.2471	30.8327	28.4184	28.2607	30.3034	32.0018	31.1639	29.4522	30.4813	31.4518	30.621	28.9942	30.8727		1.25932	0.0145968	0.0550402		B0CYZ9	multidrug resistance-associated ABC transporter	+	3.93552	0.000116005	0.000164859	CO8_SLCO	6.13168
B0DTD4	predicted protein			21.6383	25.7563	26.9301	28.6159										19.6197	19.976	21.6383	25.7563	26.9301	28.6159	20.6901	20.8344	21.1415	20.2811	19.4316	21.1871	21.7281	20.2953	19.3937	20.4113	27.1008	20.8886	20.2999	20.4724	+	4.38776	7.19794e-05	4.09484e-05		B0D3I3	Dyggve-Melchior-Clausen syndrome protein	+	3.84936	0.000141463	0.000200837	CO8_SLCO	3.97318
B0DTF5	Bestrophin, RFP-TM, chloride channel			21.6383	25.7563	26.9301	28.6159										19.8233	20.4232	21.6383	25.7563	26.9301	28.6159	19.0695	19.4453	18.9827	18.7165	20.1918	20.3939	19.1681	20.1595	21.1903	20.6283	27.1008	19.1658	19.7674	20.1726	+	4.99243	1.42349e-05	1.01759e-05		B0D6Z1	Dihydroneopterin aldolase	+	5.91125	1.22673e-06	0	CO8_SLCO	7.25114
B0DTD7	Bestrophin, RFP-TM, chloride channel			21.6383	25.7563	26.9301	28.6159										19.9122	18.1799	21.6383	25.7563	26.9301	28.6159	20.7897	18.9189	22.0398	21.3029	19.2489	21.3757	21.3214	20.9845	18.8767	19.9101	27.1008	20.5828	20.6425	20.3942	+	3.20914	0.000495812	0.000617823		B0DX43	peptidase C1B, bleomycin hydrolase	+	3.44234	0.000361125	0.000335766	CO8_SLCO	6.16965
B0D7E7	Putative stress-responsive nuclear envelope protein							24.913	26.6889	25.665				27.1401		24.1703	19.2726	19.7847	21.8661	19.6449	19.8069	20.4987	24.913	26.6889	25.665	19.8603	20.1342	17.6907	27.1401	21.3597	24.1703	20.3078	19.9835	25.7556	19.2284	24.2233	+	2.74005	0.000832402	0.00181951		B0D9N0	predicted protein	+	4.80705	1.55939e-05	2.53e-05	CO8_SLCO	10.2833
B0DK15	acyl-CoA oxidase	27.958	30.3082	28.1345	27.4496	28.4759	30.5563	31.4535	31.1898	30.9879	27.6475		29.2594	31.2908	30.1892	31.1182	27.958	30.3082	28.1345	27.4496	28.4759	30.5563	31.4535	31.1898	30.9879	27.6475	20.9538	29.2594	31.2908	30.1892	31.1182	28.8003	28.8273	31.2104	25.9536	30.8661		1.05337	0.0252578	0.0884352		B0CQB2	Belongs to the major facilitator superfamily. Sugar transporter (TC 2.A.1.1) family	+	3.41281	0.000386532	0.000351885	CO8_SLCO	6.14352
B0DPX1	guanine deaminase							21.7847	25.7157	26.9248							20.1049	18.8768	20.4073	21.1176	20.356	20.2953	21.7847	25.7157	26.9248	20.4374	21.2808	19.5078	21.5603	21.9078	20.7591	19.7963	20.5897	24.8084	20.4087	21.409	+	2.10309	0.00215483	0.00788703		B0DSE8	short-chain dehydrogenase/reductase SDR	+	4.56969	2.69343e-05	5.57e-05	CO8_SLCO	7.69926
B0CYF2	SSD1 protein	28.7594	26.4849	28.7151				30.7499	31.1584	30.6405	26.7907	28.708	28.4739	30.8003	27.8964	31.1235	28.7594	26.4849	28.7151	20.8294	22.8379	21.511	30.7499	31.1584	30.6405	26.7907	28.708	28.4739	30.8003	27.8964	31.1235	27.9865	21.7261	30.8496	27.9909	29.94	+	4.61104	5.66572e-05	2.44885e-05		B0DVZ3	60S ribosomal protein L14	+	4.61246	2.44083e-05	5.68e-05	CO8_SLCO	9.17388
B0DQS0	predicted protein	28.0889	28.1455	29.7399		28.0087	28.9174	29.8093	29.9741	30.372		28.4475	29.6028	22.7339		27.43	28.0889	28.1455	29.7399	21.4215	28.0087	28.9174	29.8093	29.9741	30.372	20.4473	28.4475	29.6028	22.7339	20.4655	27.43	28.6581	26.1159	30.0518	26.1659	23.5432		0.658239	0.0828945	0.219665		B0CV31	electron transfer flavo protein, beta subunit	+	8.96427	1.08574e-09	0	CO8_SLCO	9.33639
B0CQK4	GTP-binding protein ypt5							27.9494	28.3281	28.3737	29.2129	30.0054	28.3821				20.2647	21.8051	21.2838	19.2885	21.4693	21.2824	27.9494	28.3281	28.3737	29.2129	30.0054	28.3821	20.371	19.6081	18.6069	21.1179	20.6801	28.2171	29.2001	19.5287	+	7.02638	0	9.41055e-08		B0DBT3	Extracellular tail, of 10TM putative phosphate transporter	+	2.62834	0.00235318	0.00096	CO8_SLCO	5.0839
B0DSG8	epsin domain-containing protein	27.4205	29.5968	27.3027		26.7655	26.5348	26.3634	26.5614	26.9412		27.0718	26.3605				27.4205	29.5968	27.3027	18.9	26.7655	26.5348	26.3634	26.5614	26.9412	21.2565	27.0718	26.3605	21.1935	18.8827	19.9792	28.1067	24.0667	26.622	24.8963	20.0185	+	1.54007	0.00736486	0.0288358		B0CSX6	Phospholipase A-2-activating protein	+	6.07582	8.39807e-07	0	CO8_SLCO	7.04421
B0DHW7	Translation machinery-associated protein 46		27.3086	27.3995				26.3591	25.6657	26.138							19.3238	27.3086	27.3995	19.979	21.1056	21.2783	26.3591	25.6657	26.138	19.0376	20.0792	21.343	20.9699	20.7249	22.9571	24.6773	20.7876	26.0543	20.1533	21.5506	+	1.46428	0.00885993	0.0343336		B0CZR7	Flavin containing amine oxidoreductase	+	4.78131	1.65461e-05	3.72e-05	CO8_SLCO	10.3702
B0D1Q4	proteasome subunit alpha type 4	28.7934	27.1209	30.1922	29.2087	29.3324	29.768	30.8534	30.9723	30.9477	29.4905	28.4094	30.5907		28.1054	28.3827	28.7934	27.1209	30.1922	29.2087	29.3324	29.768	30.8534	30.9723	30.9477	29.4905	28.4094	30.5907	19.7815	28.1054	28.3827	28.7022	29.4364	30.9245	29.4968	25.4232		0.881786	0.0415041	0.131285		B0DPB1	predicted protein	+	2.42944	0.00372014	0.00124172	CO8_SLCO	6.49932
B0CT69	Snf7-domain-containing protein				25.7574	25.5649	28.0991	29.5262	29.1655	29.1487	29.4924	27.1146	28.7809		26.0944	26.4491	22.8167	21.3376	20.6684	25.7574	25.5649	28.0991	29.5262	29.1655	29.1487	29.4924	27.1146	28.7809	19.835	26.0944	26.4491	21.6075	26.4738	29.2801	28.4626	24.1262	+	2.443	0.00121933	0.00360578		B0DCB4	Lipoxygenase	+	1.53187	0.0293853	0.00755143	CO8_SLCO	3.51388
B0DGN1	prohibitin homologues	25.0607		26.8177	27.9356		25.849	28.7926	28.4228	28.301							25.0607	19.7377	26.8177	27.9356	19.9172	25.849	28.7926	28.4228	28.301	21.1373	18.6804	21.6029	19.9925	19.5628	21.4602	23.872	24.5673	28.5054	20.4735	20.3385	+	1.7366	0.00460925	0.0183402		B0D159	aspartic peptidase A1	+	4.31646	4.8255e-05	0.000100503	CO8_SLCO	6.38115
B0D888	PIN domain-like protein				23.839	23.8432	24.7044	26.683	26.1103	25.4808							20.7465	20.7808	20.8427	23.839	23.8432	24.7044	26.683	26.1103	25.4808	20.5175	19.597	20.722	22.652	21.6533	18.6344	20.79	24.1289	26.0914	20.2788	20.9799	+	3.84064	0.000199584	0.00014433		B0CYI9	Orotidine 5'-phosphate decarboxylase	+	7.0942	8.05002e-08	0	CO8_SLCO	6.55124
B0CV24	D-aspartate oxidase							26.7701	26.4786	26.4789							20.289	21.7173	20.5694	19.3587	18.1943	20.3965	26.7701	26.4786	26.4789	20.5465	20.3097	21.0146	21.3199	19.917	18.5691	20.8586	19.3165	26.5759	20.6236	19.9353	+	5.03313	1.45985e-05	9.26544e-06		B0D3T1	Creatinase aminopeptidase	+	4.85805	1.3866e-05	2.61e-05	CO8_SLCO	3.81118
B0DIA4	sulfite reductase subunit beta	27.3443	26.2039					29.2615	27.9086	28.916	26.0079		27.1617				27.3443	26.2039	20.147	19.7784	20.8647	19.6719	29.2615	27.9086	28.916	26.0079	21.3563	27.1617	20.9503	18.9243	18.6181	24.565	20.105	28.6954	24.842	19.4976	+	2.4336	0.00123493	0.0036847		B0CUG7	ARM repeat-containing protein	+	5.2372	5.79155e-06	1.63e-05	CO8_SLCO	4.48954
B0CP93	Family of unknown function (DUF5427)							28.6236	27.4129	28.7987	24.1263	24.8531	25.987	26.2684	24.2615	23.9607	18.5088	18.3063	20.1456	21.6466	17.9048	19.4125	28.6236	27.4129	28.7987	24.1263	24.8531	25.987	26.2684	24.2615	23.9607	18.9869	19.6547	28.2784	24.9888	24.8302	+	4.85857	2.61438e-05	1.38493e-05		B0CVB0	pyridoxamine 5'-phosphate oxidase	+	5.10963	7.76918e-06	1.52e-05	CO8_SLCO	7.12638
B0DII4	predicted protein	26.0312		23.4366				27.7793	27.5344	27.9018	28.0539	21.091					26.0312	20.513	23.4366	20.7454	20.6548	19.6807	27.7793	27.5344	27.9018	28.0539	21.091	20.6759	20.7995	20.5778	21.0898	23.3269	20.3603	27.7385	23.2736	20.8224	+	1.77329	0.00429124	0.0168542		B0DBH7	MFS general substrate transporter	+	2.2527	0.00558858	0.00165564	CO8_SLCO	5.26493
B0CQI4	ribosomal protein L22e	29.5235		27.3642				31.8931	31.0234	31.5248			31.1174				29.5235	21.3106	27.3642	21.0202	18.4666	22.5581	31.8931	31.0234	31.5248	20.1978	18.8712	31.1174	20.2391	20.0837	17.6411	26.0661	20.6816	31.4804	23.3955	19.3213	+	1.75094	0.00448629	0.0177444		B0CUJ4	guanylate kinase	+	5.23028	5.88468e-06	1.62e-05	CO8_SLCO	4.80036
B0DLG1	zf-PARP-domain-containing protein	28.735	30.5882	27.841	21.5088	26.798	26.1254	29.1413	28.4609	29.2588	27.6252	26.3241	28.3377				28.735	30.5882	27.841	21.5088	26.798	26.1254	29.1413	28.4609	29.2588	27.6252	26.3241	28.3377	21.4088	19.3351	18.9585	29.0547	24.8107	28.9536	27.429	19.9008	+	3.69303	0.000237624	0.000202755		B0D8D2	KR domain	+	7.45322	3.52189e-08	0	CO8_SLCO	7.4432
B0DQV9	proteasome 26S subunit	25.8289	23.5502		23.8512	23.8477	26.3978	29.8208	30.1382	30.1263	27.8617	27.8291	29.5628		27.1358	25.2609	25.8289	23.5502	18.3123	23.8512	23.8477	26.3978	29.8208	30.1382	30.1263	27.8617	27.8291	29.5628	20.2418	27.1358	25.2609	22.5638	24.6989	30.0284	28.4179	24.2128	+	1.67522	0.00543262	0.0211241		B0DBT4	Zinc finger, C3HC4 type (RING finger)	+	2.65941	0.00219074	0.000938005	CO8_SLCO	2.59319
B0CUB7	Phosphatidylserine decarboxylase	23.8732	27.9167	26.8334	27.6952	26.8441	29.7013	30.0992	28.4219	29.2838	27.3933	26.0145	27.9154	27.5044	26.4635	26.1066	23.8732	27.9167	26.8334	27.6952	26.8441	29.7013	30.0992	28.4219	29.2838	27.3933	26.0145	27.9154	27.5044	26.4635	26.1066	26.2078	28.0802	29.2683	27.1078	26.6915		0.979814	0.0310666	0.104758		B0CWZ9	Protein kinase-like domain protein	+	5.08629	8.19798e-06	1.5e-05	CO8_SLCO	8.3953
B0CRN7	isocitrate lyase	27.1198	26.4851	25.6368	25.8644	25.6296	24.6191	30.2944	29.9736	29.9701	24.5922	27.3738	27.8002				27.1198	26.4851	25.6368	25.8644	25.6296	24.6191	30.2944	29.9736	29.9701	24.5922	27.3738	27.8002	20.851	19.3796	18.5555	26.4139	25.371	30.0794	26.5888	19.5954	+	5.39828	1.82648e-05	3.99683e-06		B0DQT8	3-ketodihydrosphingosine reductase TSC10	+	1.68875	0.0204761	0.00524421	CO8_SLCO	4.17327
[truncated: 3,877 more rows]
