# Supplementary material for: Expanding the Biological Role of Lipo-Chitooligosaccharides and Chitooligosaccharides in Laccaria bicolor Growth and Development
Source: Front Fungal Biol. 2022 Feb 14;3:808578. doi: 10.3389/ffunb.2022.808578 (PMC10512320; doi:10.3389/ffunb.2022.808578)
Supplement: Supplementary file 5 [file Table_2.XLSX]

## Sheet: Table S2 - Sheet1
Table S2. List of downregulated proteins identified in common between all COs and LCOs -treated samples compared to control samples. Also shown, the GO term enrichment results performed for these proteins.
Proteins in common					GO Term Enrichment Results
Accessions	Annotations				GOID	Ontology Source	GOTerm	GOLevels	GOGroups	Nr. Proteins	% Associated Proteins	Term PValue	Term PValue Corrected with Benjamini-Hochberg	Group PValue	Group PValue Corrected with Benjamini-Hochberg	Associated Proteins Found	All Associated Proteins	OverViewTerm
B0CSY9	20S proteasome subunit				GO:2001173	GO_BiologicalProcess-Custom-GOA-ACAP-ARAP_23.04.2021_00h00	regulation of histone H2B conserved C-terminal lysine ubiquitination	[8, 9, 10, 11, 12, 13]	[Group27]	3	50	0.000321353	0.00226784	{Group27=5.460028055832523E-7}	{Group27=7.644039278165532E-6}	[B0CPB8, B0CPB9, B0CUC1]	[B0CPB8, B0CPB9, B0CUC1, B0D172, B0D2Q0, B0D4C2]	FALSE
B0CYP4	ran binding protein 11				GO:0033523	GO_BiologicalProcess-Custom-GOA-ACAP-ARAP_23.04.2021_00h00	histone H2B ubiquitination	[8, 9, 10, 11]	[Group21, Group27]	4	33.3333	0.000182324	0.0015529	{Group21=3.172006875411701E-5, Group27=5.460028055832523E-7}	{Group21=1.1102024063940954E-4, Group27=7.644039278165532E-6}	[B0CPB8, B0CPB9, B0CUC1, B0D0U7]	[B0CPB8, B0CPB9, B0CTA1, B0CUC1, B0D0T5, B0D0U7, B0D172, B0D2Q0, B0D4C2, B0D7B2, B0DNS4, B0DWL8]	TRUE
B0DB81	multidrug resistance-associated ABC transporter				GO:0005980	GO_BiologicalProcess-Custom-GOA-ACAP-ARAP_23.04.2021_00h00	glycogen catabolic process	[6, 7, 8]	[Group15]	3	30	0.00178567	0.00668272	{Group15=0.0051071642284871745}	{Group15=0.006500027199892768}	[B0DBA9, B0DHF2, B0DI75]	[B0CVJ1, B0DBA9, B0DHF2, B0DI75, B0DK88, B0DME9, B0DNC2, B0DNC3, B0DQT6, B0DZ84]	TRUE
B0D7Q3	cysteine proteinase				GO:0055092	GO_BiologicalProcess-Custom-GOA-ACAP-ARAP_23.04.2021_00h00	sterol homeostasis	[6]	[Group22]	3	30	0.00178567	0.00668272	{Group22=6.868131511254272E-4}	{Group22=0.0011312216606771742}	[B0DP84, B0DP88, B0DZ36]	[B0CNC5, B0CPH9, B0CW14, B0DDX9, B0DDY0, B0DP84, B0DP88, B0DZ36, B0DZC0, B0DZW8]	FALSE
B0CPR1	Peroxisomal membrane protein PEX16				GO:0047496	GO_BiologicalProcess-Custom-GOA-ACAP-ARAP_23.04.2021_00h00	vesicle transport along microtubule	[5, 6, 7, 8]	[Group26, Group27]	6	27.2727	1.46334e-05	0.000301204	{Group26=1.3346706051454229E-4, Group27=5.460028055832523E-7}	{Group26=3.1142314120059865E-4, Group27=7.644039278165532E-6}	[B0CQH1, B0CQV7, B0CW11, B0DN82, B0DS91, B0E431]	[B0CQH1, B0CQV7, B0CW11, B0D412, B0D5B8, B0D9D6, B0DF47, B0DF48, B0DF49, B0DF83, B0DL45, B0DN82, B0DN83, B0DS48, B0DS91, B0DUY1, B0DWB0, B0DXF9, B0DXH0, B0E057, B0E430, B0E431]	FALSE
B0E4B0	small GTPase-binding protein				GO:0070789	GO_BiologicalProcess-Custom-GOA-ACAP-ARAP_23.04.2021_00h00	metula development	[3, 4, 5, 6, 7, 8, 9]	[Group26, Group27]	5	26.3158	9.50747e-05	0.00111826	{Group26=1.3346706051454229E-4, Group27=5.460028055832523E-7}	{Group26=3.1142314120059865E-4, Group27=7.644039278165532E-6}	[B0CQV7, B0CW11, B0DN82, B0DS91, B0E431]	[B0CQV7, B0CW11, B0D5B8, B0D9D6, B0DF47, B0DF48, B0DF49, B0DF83, B0DL45, B0DN82, B0DN83, B0DS48, B0DS91, B0DUY1, B0DXF9, B0DXH0, B0E057, B0E430, B0E431]	FALSE
B0CNC6	Phosphotransferase enzyme family				GO:0070827	GO_BiologicalProcess-Custom-GOA-ACAP-ARAP_23.04.2021_00h00	chromatin maintenance	[5, 7]	[Group20, Group25, Group27]	3	25	0.00315092	0.00985161	{Group20=5.043261991391816E-5, Group25=0.0028911801077265535, Group27=5.460028055832523E-7}	{Group20=1.5690148417663429E-4, Group25=0.0038549068103020715, Group27=7.644039278165532E-6}	[B0DA69, B0DSF9, B0E4T3]	[B0CSK5, B0CU79, B0CXC1, B0D507, B0DA08, B0DA09, B0DA69, B0DGP7, B0DSF9, B0E0Y6, B0E106, B0E4T3]	FALSE
B0D7P9	ubiquitin-conjugating enzyme				GO:0071168	GO_BiologicalProcess-Custom-GOA-ACAP-ARAP_23.04.2021_00h00	protein localization to chromatin	[7]	[Group08, Group13, Group26, Group27]	3	25	0.00315092	0.00985161	{Group08=0.008649358092260057, Group13=0.009869920152468238, Group26=1.3346706051454229E-4, Group27=5.460028055832523E-7}	{Group08=0.009687281063331263, Group13=0.010235472750707804, Group26=3.1142314120059865E-4, Group27=7.644039278165532E-6}	[B0DHF2, B0DTW3, B0DUK7]	[B0CSK5, B0CSR9, B0CW12, B0CX50, B0D0D4, B0D1B3, B0D427, B0DHF2, B0DPA0, B0DS92, B0DTW3, B0DUK7]	TRUE
B0D1E7	sphinganine-1-phosphate aldolase				GO:0030989	GO_BiologicalProcess-Custom-GOA-ACAP-ARAP_23.04.2021_00h00	dynein-driven meiotic oscillatory nuclear movement	[3, 4, 5, 6, 7, 8, 9]	[Group26, Group27]	6	23.0769	4.14132e-05	0.000681938	{Group26=1.3346706051454229E-4, Group27=5.460028055832523E-7}	{Group26=3.1142314120059865E-4, Group27=7.644039278165532E-6}	[B0CPU7, B0CQV7, B0CW11, B0DN82, B0DS91, B0E431]	[B0CPU7, B0CQV7, B0CUG0, B0CW11, B0D2B4, B0D5B8, B0D9D6, B0DAQ0, B0DF47, B0DF48, B0DF49, B0DF83, B0DIB0, B0DL45, B0DN82, B0DN83, B0DS48, B0DS91, B0DUB8, B0DUY1, B0DWP3, B0DXF9, B0DXH0, B0E057, B0E430, B0E431]	FALSE
B0CU94	Belongs to the protein kinase superfamily				GO:0000132	GO_BiologicalProcess-Custom-GOA-ACAP-ARAP_23.04.2021_00h00	establishment of mitotic spindle orientation	[5, 6, 7, 9]	[Group26, Group27]	7	21.875	1.35203e-05	0.000371056	{Group26=1.3346706051454229E-4, Group27=5.460028055832523E-7}	{Group26=3.1142314120059865E-4, Group27=7.644039278165532E-6}	[B0CPU7, B0CQH1, B0CQV7, B0CW11, B0DN82, B0DS91, B0E431]	[B0CPU7, B0CQH1, B0CQV7, B0CT66, B0CT67, B0CUX3, B0CW11, B0D412, B0D5B8, B0D601, B0D9D6, B0DF47, B0DF48, B0DF49, B0DF83, B0DKC7, B0DKE5, B0DKF0, B0DL45, B0DN82, B0DN83, B0DRM3, B0DRM8, B0DS48, B0DS91, B0DUY1, B0DWB0, B0DXF9, B0DXH0, B0E057, B0E430, B0E431]	FALSE
B0DXW3	glycoside hydrolase family 31 protein				GO:0000742	GO_BiologicalProcess-Custom-GOA-ACAP-ARAP_23.04.2021_00h00	karyogamy involved in conjugation with cellular fusion	[2, 3, 4, 5, 6, 7]	[Group17, Group26, Group27]	7	21.875	1.35203e-05	0.000371056	{Group17=0.0077669608726834115, Group26=1.3346706051454229E-4, Group27=5.460028055832523E-7}	{Group17=0.009455430627614588, Group26=3.1142314120059865E-4, Group27=7.644039278165532E-6}	[B0CQV7, B0CW11, B0D8U9, B0DN82, B0DS91, B0E2B7, B0E431]	[B0CQV7, B0CW11, B0D2B4, B0D3I1, B0D5B8, B0D7M5, B0D7P4, B0D7Y7, B0D8U9, B0D9D6, B0DF47, B0DF48, B0DF49, B0DF83, B0DL45, B0DN82, B0DN83, B0DNH7, B0DNI2, B0DS48, B0DS91, B0DUB8, B0DUY1, B0DXF9, B0DXH0, B0DYH6, B0DYW4, B0E057, B0E2A7, B0E2B7, B0E430, B0E431]	TRUE
B0DK52	Acyl-CoA dehydrogenase				GO:0000729	GO_BiologicalProcess-Custom-GOA-ACAP-ARAP_23.04.2021_00h00	DNA double-strand break processing	[5, 6, 7, 8, 9]	[Group13, Group27]	3	20	0.00615459	0.015672	{Group13=0.009869920152468238, Group27=5.460028055832523E-7}	{Group13=0.010235472750707804, Group27=7.644039278165532E-6}	[B0CPB8, B0CPB9, B0DHF2]	[B0CPB8, B0CPB9, B0D1A9, B0D4U3, B0D5W5, B0DAQ9, B0DBH1, B0DFW0, B0DFW8, B0DFW9, B0DFX0, B0DFX1, B0DG19, B0DHF2, B0E0Y6]	FALSE
B0CUK0	FAD/NAD(P)-binding domain-containing protein				GO:0000993	GO_MolecularFunction-Custom-GOA-ACAP-ARAP_23.04.2021_00h00	RNA polymerase II complex binding	[5, 6]	[Group27]	3	20	0.00615459	0.015672	{Group27=5.460028055832523E-7}	{Group27=7.644039278165532E-6}	[B0CQP3, B0CUC1, B0DHF2]	[B0CNA9, B0CNH3, B0CQP3, B0CTY7, B0CUC1, B0CXM4, B0D172, B0D2Q0, B0D4C2, B0DBU0, B0DCJ5, B0DHF2, B0DK58, B0DS70, B0DSB2]	FALSE
B0DN82	dynein heavy chain				GO:0034063	GO_BiologicalProcess-Custom-GOA-ACAP-ARAP_23.04.2021_00h00	stress granule assembly	[6]	[Group23]	3	20	0.00615459	0.015672	{Group23=2.4526679522842006E-7}	{Group23=6.867470266395761E-6}	[B0DZU6, B0E4J6, B0E4V2]	[B0CPT0, B0CQR0, B0D1T7, B0D1U6, B0D8N7, B0DAC1, B0DBI0, B0DQA2, B0DZU1, B0DZU3, B0DZU6, B0DZU7, B0DZU8, B0E4J6, B0E4V2]	FALSE
B0CYB9	acetoacetyl-coa synthetase				GO:1990758	GO_BiologicalProcess-Custom-GOA-ACAP-ARAP_23.04.2021_00h00	mitotic sister chromatid biorientation	[5, 6, 7, 8, 9, 10, 11]	[Group26, Group27]	6	20	9.79729e-05	0.00109997	{Group26=1.3346706051454229E-4, Group27=5.460028055832523E-7}	{Group26=3.1142314120059865E-4, Group27=7.644039278165532E-6}	[B0CQV7, B0CW11, B0DHF2, B0DN82, B0DS91, B0E431]	[B0CNK7, B0CP32, B0CQV7, B0CUX3, B0CUY8, B0CVG9, B0CW11, B0CYI1, B0D0E3, B0D0K4, B0D5B8, B0D9D6, B0DBU2, B0DF47, B0DF48, B0DF49, B0DF83, B0DHF2, B0DL45, B0DN82, B0DN83, B0DS48, B0DS91, B0DSR4, B0DUY1, B0DXF9, B0DXH0, B0E057, B0E430, B0E431]	FALSE
B0CN85	ribosomal protein S7				GO:0007129	GO_BiologicalProcess-Custom-GOA-ACAP-ARAP_23.04.2021_00h00	homologous chromosome pairing at meiosis	[4, 5, 6, 7, 8, 10]	[Group08, Group17, Group26, Group27]	8	18.1818	1.384e-05	0.00031077	{Group08=0.008649358092260057, Group17=0.0077669608726834115, Group26=1.3346706051454229E-4, Group27=5.460028055832523E-7}	{Group08=0.009687281063331263, Group17=0.009455430627614588, Group26=3.1142314120059865E-4, Group27=7.644039278165532E-6}	[B0CQV7, B0CW11, B0DHF2, B0DN82, B0DS91, B0DTW3, B0DUK7, B0E431]	[B0CP17, B0CPP6, B0CPS8, B0CQV7, B0CSS3, B0CSX5, B0CW11, B0D5B8, B0D673, B0D674, B0D675, B0D676, B0D677, B0D8R8, B0D9D6, B0DB32, B0DBU3, B0DF47, B0DF48, B0DF49, B0DF83, B0DHC4, B0DHF2, B0DL40, B0DL41, B0DL42, B0DL45, B0DN82, B0DN83, B0DNS1, B0DPD6, B0DPE7, B0DS48, B0DS91, B0DTW3, B0DUK7, B0DUY1, B0DXF9, B0DXH0, B0E057, B0E1W1, B0E2C6, B0E430, B0E431]	TRUE
B0DSS6	Centromere DNA-binding protein complex CBF3 subunit, domain 2				GO:0051278	GO_BiologicalProcess-Custom-GOA-ACAP-ARAP_23.04.2021_00h00	fungal-type cell wall polysaccharide biosynthetic process	[5, 6, 7, 8, 9]	[Group15, Group27]	3	17.6471	0.00885521	0.019884	{Group15=0.0051071642284871745, Group27=5.460028055832523E-7}	{Group15=0.006500027199892768, Group27=7.644039278165532E-6}	[B0D8U9, B0DI84, B0DXW3]	[B0CNL4, B0CQY9, B0CSE1, B0D4F0, B0D7M5, B0D8U9, B0D974, B0DAQ7, B0DAZ7, B0DBG8, B0DI84, B0DIY2, B0DKB9, B0DL31, B0DUR8, B0DXW3, B0DZL8]	FALSE
B0DBA3	predicted protein				GO:1901893	GO_BiologicalProcess-Custom-GOA-ACAP-ARAP_23.04.2021_00h00	positive regulation of cell septum assembly	[4, 5, 6, 7, 8]	[Group27]	3	17.6471	0.00885521	0.019884	{Group27=5.460028055832523E-7}	{Group27=7.644039278165532E-6}	[B0CY65, B0CYA7, B0D0Y8]	[B0CTV6, B0CUY4, B0CVD9, B0CW39, B0CY65, B0CYA7, B0CZY0, B0D0Y8, B0D870, B0DBP3, B0DP79, B0DSR4, B0DZZ2, B0E0U9, B0E0W0, B0E0X9, B0E3F4]	FALSE
B0DRJ9	predicted protein				GO:0002183	GO_BiologicalProcess-Custom-GOA-ACAP-ARAP_23.04.2021_00h00	cytoplasmic translational initiation	[4, 7, 8, 9]	[Group23]	7	16.6667	8.70281e-05	0.0010748	{Group23=2.4526679522842006E-7}	{Group23=6.867470266395761E-6}	[B0D2A6, B0D513, B0D514, B0DK43, B0DZU6, B0E4J6, B0E4V2]	[B0CQ56, B0CQ68, B0CQG1, B0CQI3, B0CS17, B0CS72, B0CSC7, B0CVT8, B0CXD3, B0CXG6, B0CXP5, B0D097, B0D098, B0D1E3, B0D2A6, B0D344, B0D3K9, B0D3N9, B0D513, B0D514, B0D5S3, B0D7A7, B0D7M2, B0D8N7, B0DAG0, B0DAI8, B0DAW4, B0DGX6, B0DHZ5, B0DI74, B0DIK0, B0DK43, B0DQA2, B0DSH5, B0DZU1, B0DZU3, B0DZU6, B0DZU7, B0DZU8, B0E030, B0E4J6, B0E4V2]	FALSE
B0DMA9	short chain dehydrogenase				GO:0007020	GO_BiologicalProcess-Custom-GOA-ACAP-ARAP_23.04.2021_00h00	microtubule nucleation	[4, 6, 7, 9]	[Group07, Group12, Group26, Group27]	3	16.6667	0.0104267	0.0214616	{Group07=2.5039122435468954E-4, Group12=3.851880914103245E-6, Group26=1.3346706051454229E-4, Group27=5.460028055832523E-7}	{Group07=4.673969521287538E-4, Group12=2.157053311897817E-5, Group26=3.1142314120059865E-4, Group27=7.644039278165532E-6}	[B0CNU2, B0CQH1, B0CVH5]	[B0CNU2, B0CP32, B0CQH1, B0CRF6, B0CSC3, B0CUE2, B0CUS7, B0CVH5, B0CXE5, B0CYE7, B0D1H5, B0D2B4, B0D3F1, B0D3Z8, B0DUB8, B0DYJ5, B0E004, B0E009]	FALSE
B0CPU7	actin-related protein				GO:0009092	GO_BiologicalProcess-Custom-GOA-ACAP-ARAP_23.04.2021_00h00	homoserine metabolic process	[6, 7, 9]	[Group00]	3	16.6667	0.0104267	0.0214616	{Group00=0.010426708620454602}	{Group00=0.010426708620454602}	[B0CQV8, B0DWL9, B0DZL6]	[B0CPI5, B0CQV8, B0CTT6, B0CY26, B0CYJ4, B0CZF4, B0DA11, B0DAR0, B0DFR8, B0DG55, B0DML6, B0DNV1, B0DR59, B0DR66, B0DT91, B0DWL9, B0DZL6, B0E4D9]	TRUE
B0D0C5	S-adenosylmethionine decarboxylase				GO:1903438	GO_BiologicalProcess-Custom-GOA-ACAP-ARAP_23.04.2021_00h00	positive regulation of mitotic cytokinetic process	[5, 6, 7, 8, 9]	[Group27]	3	16.6667	0.0104267	0.0214616	{Group27=5.460028055832523E-7}	{Group27=7.644039278165532E-6}	[B0CY65, B0CYA7, B0D0Y8]	[B0CTV6, B0CUY4, B0CVD9, B0CW39, B0CXS8, B0CY65, B0CYA7, B0CZY0, B0D0Y8, B0D870, B0DBP3, B0DP79, B0DSR4, B0DZZ2, B0E0U9, B0E0W0, B0E0X9, B0E3F4]	FALSE
B0DQN4	Methyltransferase FkbM domain				GO:0031122	GO_BiologicalProcess-Custom-GOA-ACAP-ARAP_23.04.2021_00h00	cytoplasmic microtubule organization	[4, 5, 7]	[Group26, Group27]	6	16.2162	0.000329914	0.00226358	{Group26=1.3346706051454229E-4, Group27=5.460028055832523E-7}	{Group26=3.1142314120059865E-4, Group27=7.644039278165532E-6}	[B0CQV7, B0CVH5, B0CW11, B0DN82, B0DS91, B0E431]	[B0CNK7, B0CQV7, B0CSC3, B0CT99, B0CUF1, B0CUS7, B0CUX3, B0CV72, B0CVH5, B0CW11, B0CXU6, B0CXU8, B0CYE7, B0D154, B0D2B4, B0D3Z4, B0D5B8, B0D9D6, B0DF47, B0DF48, B0DF49, B0DF83, B0DHG8, B0DL45, B0DN82, B0DN83, B0DS48, B0DS91, B0DUY1, B0DXF9, B0DXH0, B0DYW4, B0E004, B0E009, B0E057, B0E430, B0E431]	FALSE
B0D3F6	Pre-mRNA splicing factor PRP21 like protein				GO:0006855	GO_BiologicalProcess-Custom-GOA-ACAP-ARAP_23.04.2021_00h00	drug transmembrane transport	[3, 5]	[Group10, Group22]	5	16.129	0.00107943	0.00493738	{Group10=2.439318454020105E-4, Group22=6.868131511254272E-4}	{Group10=4.87863690804021E-4, Group22=0.0011312216606771742}	[B0D123, B0DP84, B0DP88, B0DXZ5, B0DZ36]	[B0CNC5, B0CPP7, B0CRH4, B0CSP7, B0CT94, B0CU26, B0CVF5, B0CVG0, B0CW14, B0CYG0, B0D123, B0D377, B0D7A0, B0D876, B0D8R7, B0DAX7, B0DDR2, B0DDX9, B0DDY0, B0DJN8, B0DK42, B0DK57, B0DK59, B0DKJ6, B0DP84, B0DP88, B0DTR8, B0DTR9, B0DXZ5, B0DZ36, B0DZC0]	FALSE
B0D7R0	pseudouridine synthase				GO:0042910	GO_BiologicalProcess-Custom-GOA-ACAP-ARAP_23.04.2021_00h00	xenobiotic transmembrane transporter activity	[4, 5, 6]	[Group10, Group22]	5	16.129	0.00107943	0.00493738	{Group10=2.439318454020105E-4, Group22=6.868131511254272E-4}	{Group10=4.87863690804021E-4, Group22=0.0011312216606771742}	[B0D123, B0DP84, B0DP88, B0DXZ5, B0DZ36]	[B0CNC5, B0CPP7, B0CRH4, B0CSP7, B0CT94, B0CU26, B0CVF5, B0CVG0, B0CW14, B0CYG0, B0D123, B0D377, B0D7A0, B0D876, B0D8R7, B0DAX7, B0DDR2, B0DDX9, B0DDY0, B0DJN8, B0DK42, B0DK57, B0DK59, B0DKJ6, B0DP84, B0DP88, B0DTR8, B0DTR9, B0DXZ5, B0DZ36, B0DZC0]	FALSE
B0E4J6	Middle domain of eukaryotic initiation factor 4G (eIF4G)				GO:0003743	GO_BiologicalProcess-Custom-GOA-ACAP-ARAP_23.04.2021_00h00	translation initiation factor activity	[4, 7, 8, 9, 10, 11, 12]	[Group23]	7	15.9091	0.000118321	0.00127066	{Group23=2.4526679522842006E-7}	{Group23=6.867470266395761E-6}	[B0D2A6, B0D513, B0D514, B0DK43, B0DZU6, B0E4J6, B0E4V2]	[B0CQ56, B0CQ68, B0CQG1, B0CS17, B0CS72, B0CSC7, B0CUA2, B0CXD3, B0CXG6, B0CXP5, B0CY57, B0D097, B0D098, B0D1E3, B0D2A6, B0D344, B0D3K9, B0D3S2, B0D513, B0D514, B0D5S3, B0D5T7, B0D7A7, B0D7J4, B0D7M2, B0D800, B0D8N7, B0DAG0, B0DAI8, B0DAW4, B0DBU0, B0DIK0, B0DK43, B0DK60, B0DSH5, B0DZU1, B0DZU3, B0DZU6, B0DZU7, B0DZU8, B0DZZ3, B0E030, B0E4J6, B0E4V2]	FALSE
B0DVR5	predicted protein				GO:0034629	GO_BiologicalProcess-Custom-GOA-ACAP-ARAP_23.04.2021_00h00	cellular protein-containing complex localization	[5]	[Group20]	7	15.2174	0.000158191	0.00139547	{Group20=5.043261991391816E-5}	{Group20=1.5690148417663429E-4}	[B0CU94, B0CUW6, B0DSF9, B0DTW3, B0DW99, B0E4B0, B0E4T3]	[B0CNE5, B0CP32, B0CPD7, B0CPF2, B0CQY1, B0CSI8, B0CSK5, B0CSW5, B0CU94, B0CUD6, B0CUE2, B0CUW6, B0CV45, B0CXI7, B0CXR9, B0D2B4, B0D396, B0D412, B0D4X7, B0D4Z3, B0D4Z5, B0D4Z7, B0D500, B0D6N2, B0DA58, B0DN11, B0DNS4, B0DSF9, B0DSR4, B0DTB2, B0DTW3, B0DUB8, B0DVR4, B0DVR7, B0DW99, B0DXI3, B0DXI4, B0DYK0, B0DYN7, B0DYP3, B0DYP4, B0DYQ0, B0DYQ4, B0DYQ6, B0E4B0, B0E4T3]	TRUE
B0CYX9	Transport and Golgi organisation 2				GO:0003774	GO_MolecularFunction-Custom-GOA-ACAP-ARAP_23.04.2021_00h00	motor activity	[7]	[Group17, Group26, Group27]	7	14.2857	0.000237761	0.00183522	{Group17=0.0077669608726834115, Group26=1.3346706051454229E-4, Group27=5.460028055832523E-7}	{Group17=0.009455430627614588, Group26=3.1142314120059865E-4, Group27=7.644039278165532E-6}	[B0CQH1, B0CQV7, B0CW11, B0DN82, B0DS91, B0DZX4, B0E431]	[B0CNT1, B0CNT6, B0CP33, B0CQA9, B0CQH1, B0CQV7, B0CRJ3, B0CSG5, B0CSG6, B0CSQ5, B0CT67, B0CT88, B0CUA0, B0CUG0, B0CUX3, B0CW11, B0CWQ5, B0CZE3, B0D3D9, B0D5B8, B0D9D6, B0DAV5, B0DF47, B0DF48, B0DF49, B0DF83, B0DIB0, B0DIV5, B0DK47, B0DL45, B0DN82, B0DN83, B0DS48, B0DS91, B0DUY1, B0DUY2, B0DUY7, B0DWB0, B0DXF9, B0DXG2, B0DXG8, B0DXH0, B0DXH1, B0DYW4, B0DZD7, B0DZX4, B0E057, B0E430, B0E431]	FALSE
B0CQI5	Centromere/microtubule-binding protein cbf5				GO:0042398	GO_BiologicalProcess-Custom-GOA-ACAP-ARAP_23.04.2021_00h00	cellular modified amino acid biosynthetic process	[5]	[Group03]	4	14.2857	0.00545538	0.014184	{Group03=0.0011285884127220176}	{Group03=0.0016631829240113943}	[B0D0C5, B0D1C5, B0D4K9, B0DAR9]	[B0CPS0, B0CRD9, B0CRF1, B0CRG8, B0CRX4, B0CSB7, B0CSF3, B0CVK6, B0CVK7, B0CXH2, B0CXV6, B0CYP6, B0CYY1, B0D0C5, B0D0P5, B0D1C5, B0D4K9, B0D9T9, B0DAE1, B0DAG9, B0DAK9, B0DAR9, B0DCP9, B0DCR8, B0DQ88, B0DUV1, B0DUX7, B0DUX8]	TRUE
B0D7T5	Sir2 family				GO:0006407	GO_BiologicalProcess-Custom-GOA-ACAP-ARAP_23.04.2021_00h00	rRNA export from nucleus	[6, 7, 8, 9, 10, 11, 12, 13]	[Group20, Group25]	3	13.6364	0.0182455	0.031962	{Group20=5.043261991391816E-5, Group25=0.0028911801077265535}	{Group20=1.5690148417663429E-4, Group25=0.0038549068103020715}	[B0DAB4, B0DSF9, B0E4T3]	[B0CPF7, B0CQH7, B0CUH8, B0CV79, B0CVZ8, B0CXX9, B0D0A3, B0D0D6, B0D174, B0D4A1, B0D4X8, B0D4Z2, B0D8C2, B0DAB4, B0DBW2, B0DQA6, B0DS46, B0DSF9, B0E051, B0E482, B0E4A9, B0E4T3]	FALSE
B0DZU6	Middle domain of eukaryotic initiation factor 4G (eIF4G)				GO:0043270	GO_BiologicalProcess-Custom-GOA-ACAP-ARAP_23.04.2021_00h00	positive regulation of ion transport	[3, 4, 5, 6]	[Group27]	3	13.6364	0.0182455	0.031962	{Group27=5.460028055832523E-7}	{Group27=7.644039278165532E-6}	[B0D0Y8, B0D7K2, B0DBE2]	[B0CNH6, B0CQ65, B0CQ66, B0CVH0, B0CVZ8, B0CW39, B0CXX9, B0D0R6, B0D0Y8, B0D3P5, B0D412, B0D7K2, B0D8N3, B0DAW7, B0DBE2, B0DH70, B0DI11, B0DLQ4, B0DP79, B0DSC7, B0DXZ2, B0E3F4]	FALSE
B0CYZ3	histone deacetylase complex protein				GO:0046825	GO_BiologicalProcess-Custom-GOA-ACAP-ARAP_23.04.2021_00h00	regulation of protein export from nucleus	[6, 7, 8, 9, 10, 11]	[Group20, Group27]	3	13.6364	0.0182455	0.031962	{Group20=5.043261991391816E-5, Group27=5.460028055832523E-7}	{Group20=1.5690148417663429E-4, Group27=7.644039278165532E-6}	[B0DA69, B0DBE2, B0E2B7]	[B0CQN8, B0CVZ8, B0CW39, B0CXX9, B0D069, B0D3E8, B0D3P0, B0DA58, B0DA69, B0DAW7, B0DBE2, B0DLQ4, B0DN11, B0DNH7, B0DNI2, B0DP79, B0DSC7, B0DXZ2, B0DYH6, B0E2A7, B0E2B7, B0E3F4]	FALSE
B0CPE5	DUF866-domain-containing protein				GO:0075259	GO_BiologicalProcess-Custom-GOA-ACAP-ARAP_23.04.2021_00h00	spore-bearing structure development	[4, 5, 6, 7]	[Group26, Group27]	6	13.3333	0.000973492	0.00462409	{Group26=1.3346706051454229E-4, Group27=5.460028055832523E-7}	{Group26=3.1142314120059865E-4, Group27=7.644039278165532E-6}	[B0CQV7, B0CW11, B0DFA0, B0DN82, B0DS91, B0E431]	[B0CP55, B0CQV7, B0CRQ5, B0CW11, B0CYI9, B0D3Y3, B0D492, B0D5B8, B0D9D6, B0DF14, B0DF36, B0DF47, B0DF48, B0DF49, B0DF54, B0DF67, B0DF83, B0DF86, B0DFA0, B0DFF7, B0DFL0, B0DJ03, B0DL45, B0DMQ8, B0DN82, B0DN83, B0DNX3, B0DNY2, B0DNY8, B0DNZ2, B0DQN0, B0DS48, B0DS91, B0DUY1, B0DXF9, B0DXH0, B0DXN9, B0DZ88, B0DZ89, B0DZA2, B0DZA4, B0E057, B0E430, B0E431, B0E4G6]	FALSE
B0DX54	Uracil-regulated protein 1				GO:0005200	GO_BiologicalProcess-Custom-GOA-ACAP-ARAP_23.04.2021_00h00	structural constituent of cytoskeleton	[6]	[Group07, Group12, Group26, Group27]	3	13.0435	0.0205909	0.0345984	{Group07=2.5039122435468954E-4, Group12=3.851880914103245E-6, Group26=1.3346706051454229E-4, Group27=5.460028055832523E-7}	{Group07=4.673969521287538E-4, Group12=2.157053311897817E-5, Group26=3.1142314120059865E-4, Group27=7.644039278165532E-6}	[B0CNU2, B0CPU7, B0CVH5]	[B0CNU2, B0CP32, B0CPU7, B0CSC3, B0CSG6, B0CUD9, B0CUS7, B0CVD9, B0CVH5, B0CXU6, B0CXU8, B0CYE7, B0D3F1, B0D3Z8, B0DHG8, B0DKC7, B0DKE5, B0DKF0, B0DN29, B0DUB8, B0DYJ5, B0E004, B0E009]	FALSE
B0D149	predicted protein				GO:1903825	GO_BiologicalProcess-Custom-GOA-ACAP-ARAP_23.04.2021_00h00	organic acid transmembrane transport	[5, 7, 8]	[Group10, Group22]	7	12.963	0.000439497	0.00278348	{Group10=2.439318454020105E-4, Group22=6.868131511254272E-4}	{Group10=4.87863690804021E-4, Group22=0.0011312216606771742}	[B0D123, B0D7K2, B0DP84, B0DP88, B0DQS6, B0DXZ5, B0DZ36]	[B0CNC5, B0CR03, B0CR29, B0CR60, B0CRH4, B0CRJ7, B0CSA8, B0CSP7, B0CU26, B0CU59, B0CVH0, B0CVS3, B0CW14, B0CX06, B0CYP1, B0D0I0, B0D0S2, B0D123, B0D377, B0D3E8, B0D3G2, B0D3H7, B0D3P5, B0D4U6, B0D7A0, B0D7B8, B0D7K2, B0D8X2, B0DAG8, B0DDR2, B0DDX9, B0DDY0, B0DIU9, B0DJN8, B0DK42, B0DK57, B0DK59, B0DKG5, B0DKJ6, B0DP84, B0DP88, B0DPJ0, B0DQ98, B0DQS6, B0DS02, B0DSC6, B0DSG1, B0DX23, B0DXW8, B0DXZ5…	TRUE
B0DE06	predicted protein				GO:0015932	GO_BiologicalProcess-Custom-GOA-ACAP-ARAP_23.04.2021_00h00	nucleobase-containing compound transmembrane transporter activity	[6, 8]	[Group04, Group20, Group22]	4	12.9032	0.00789359	0.0187473	{Group04=9.408015057708002E-4, Group20=5.043261991391816E-5, Group22=6.868131511254272E-4}	{Group04=0.0014634690089768004, Group20=1.5690148417663429E-4, Group22=0.0011312216606771742}	[B0DCW5, B0DCX1, B0DGJ2, B0DI84]	[B0CPP7, B0CQ55, B0CQW7, B0CQY0, B0CRF3, B0CRH5, B0CUK5, B0CVH7, B0CX06, B0CY84, B0CYG0, B0D196, B0D2N3, B0D3H7, B0D4U6, B0D8R7, B0D8T7, B0D8W8, B0DAX7, B0DBG8, B0DCW5, B0DCX1, B0DGJ2, B0DI84, B0DK59, B0DKB9, B0DKG5, B0DQ05, B0DSR7, B0DX45, B0E560]	FALSE
B0D3R0	actin depolymerizing protein				GO:0032511	GO_BiologicalProcess-Custom-GOA-ACAP-ARAP_23.04.2021_00h00	late endosome to vacuole transport via multivesicular body sorting pathway	[4, 5, 6, 7]	[Group24]	4	12.9032	0.00789359	0.0187473	{Group24=2.4901857545916878E-6}	{Group24=2.324173370952242E-5}	[B0CRR9, B0DGE8, B0DGF9, B0DP90]	[B0CPT7, B0CQ50, B0CQB0, B0CQK4, B0CRE4, B0CRR7, B0CRR9, B0CSG7, B0CT24, B0CT69, B0CTH4, B0CTR9, B0CTU8, B0CXA9, B0CXX4, B0CXX7, B0CY71, B0CYF0, B0D3E8, B0D3G3, B0D3I1, B0D4P6, B0D4P7, B0D4P8, B0D9N5, B0DAQ1, B0DB33, B0DGE8, B0DGF9, B0DP90, B0DXQ0]	FALSE
B0DQS6	mitochondrial carrier				GO:0000916	GO_BiologicalProcess-Custom-GOA-ACAP-ARAP_23.04.2021_00h00	actomyosin contractile ring contraction	[4, 5, 6, 7, 9]	[Group26, Group27]	6	12.5	0.00137542	0.00566217	{Group26=1.3346706051454229E-4, Group27=5.460028055832523E-7}	{Group26=3.1142314120059865E-4, Group27=7.644039278165532E-6}	[B0CTT9, B0CY65, B0CYA7, B0DW99, B0DZX4, B0E4B0]	[B0CPU5, B0CR19, B0CRU3, B0CS94, B0CTT9, B0CTU0, B0CTV6, B0CTX6, B0CUA0, B0CUY4, B0CVD9, B0CVX1, B0CW39, B0CY65, B0CYA7, B0CZY0, B0D108, B0D3Y3, B0D4X7, B0D4Z3, B0D4Z5, B0D4Z7, B0D500, B0D601, B0D6F6, B0D7J7, B0D8V3, B0DBP3, B0DKC7, B0DKE5, B0DKF0, B0DP79, B0DRM3, B0DRM8, B0DSR4, B0DW99, B0DYK0, B0DYN7, B0DYP3, B0DYP4, B0DYQ0, B0DYQ4, B0DYQ6, B0DZX4, B0DZZ2, B0E0E3, B0E3F4, B0E4B0]	FALSE
B0DKA0	endoplasmic reticulum protein				GO:0007105	GO_BiologicalProcess-Custom-GOA-ACAP-ARAP_23.04.2021_00h00	cytokinesis, site selection	[4, 5, 6]	[Group15, Group27]	3	12.5	0.0230941	0.0377765	{Group15=0.0051071642284871745, Group27=5.460028055832523E-7}	{Group15=0.006500027199892768, Group27=7.644039278165532E-6}	[B0CVH5, B0DW99, B0E4B0]	[B0CQQ5, B0CS94, B0CVH0, B0CVH5, B0CXS8, B0D100, B0D217, B0D4X7, B0D4Z3, B0D4Z5, B0D4Z7, B0D500, B0D601, B0DRM3, B0DRM8, B0DW99, B0DYK0, B0DYN7, B0DYP3, B0DYP4, B0DYQ0, B0DYQ4, B0DYQ6, B0E4B0]	FALSE
B0CTH7	glycosyltransferase family 2 protein				GO:0030010	GO_BiologicalProcess-Custom-GOA-ACAP-ARAP_23.04.2021_00h00	establishment of cell polarity	[3]	[Group26, Group27]	11	12.5	1.47461e-05	0.000280177	{Group26=1.3346706051454229E-4, Group27=5.460028055832523E-7}	{Group26=3.1142314120059865E-4, Group27=7.644039278165532E-6}	[B0CPU7, B0CQH1, B0CQI5, B0CQV7, B0CRU1, B0CTT9, B0CW11, B0D0A5, B0DN82, B0DS91, B0E431]	[B0CP68, B0CPE6, B0CPU7, B0CQH1, B0CQI5, B0CQV7, B0CRA6, B0CRI3, B0CRJ3, B0CRU1, B0CSM8, B0CSU5, B0CT66, B0CT67, B0CTC8, B0CTT9, B0CTU0, B0CU58, B0CUA0, B0CUE1, B0CUF1, B0CUF8, B0CUX3, B0CUZ6, B0CV58, B0CVR4, B0CW11, B0CZK8, B0D0A5, B0D0C1, B0D0C7, B0D0E4, B0D0F2, B0D0R1, B0D154, B0D191, B0D1Y3, B0D3Q6, B0D3T4, B0D412, B0D4T9, B0D5B8, B0D5P5, B0D601, B0D6H1, B0D6P0, B0D818, B0D8G6, B0D8G7, B0D8R2…	TRUE
B0DBE3	Nuclear transport factor 2 (NTF2) domain				GO:0051015	GO_MolecularFunction-Custom-GOA-ACAP-ARAP_23.04.2021_00h00	actin filament binding	[3, 5]	[Group26, Group27]	3	12.5	0.0230941	0.0377765	{Group26=1.3346706051454229E-4, Group27=5.460028055832523E-7}	{Group26=3.1142314120059865E-4, Group27=7.644039278165532E-6}	[B0CVL4, B0D3R0, B0DZX4]	[B0CQY6, B0CRJ3, B0CSQ2, B0CT66, B0CT67, B0CTB8, B0CTL7, B0CUA0, B0CUD9, B0CVJ0, B0CVL4, B0CVX1, B0CWR8, B0CWR9, B0CY85, B0D3K1, B0D3R0, B0D663, B0D6W6, B0D8C5, B0DBP0, B0DCY7, B0DCZ0, B0DZX4]	FALSE
B0DDM8	BTB/POZ domain				GO:0051303	GO_BiologicalProcess-Custom-GOA-ACAP-ARAP_23.04.2021_00h00	establishment of chromosome localization	[4, 5]	[Group26, Group27]	7	12.5	0.000550969	0.00316487	{Group26=1.3346706051454229E-4, Group27=5.460028055832523E-7}	{Group26=3.1142314120059865E-4, Group27=7.644039278165532E-6}	[B0CQH1, B0CQV7, B0CW11, B0DHF2, B0DN82, B0DS91, B0E431]	[B0CNK7, B0CP32, B0CQH1, B0CQV7, B0CSB8, B0CSC3, B0CSG6, B0CUB9, B0CUX3, B0CUY8, B0CVD1, B0CVG9, B0CW11, B0CW39, B0CYI1, B0D0E3, B0D0K4, B0D0W3, B0D1A9, B0D3F1, B0D3Z8, B0D5B8, B0D9D6, B0DAC0, B0DAD9, B0DAV6, B0DBJ0, B0DBU2, B0DF47, B0DF48, B0DF49, B0DF83, B0DG41, B0DGK6, B0DGP7, B0DHF2, B0DIF1, B0DIL0, B0DL45, B0DN82, B0DN83, B0DP79, B0DQ82, B0DS48, B0DS91, B0DSR4, B0DSZ0, B0DUB8, B0DUY1, B0DXF9…	FALSE
B0DWL9	Aspartate kinase				GO:0070592	GO_BiologicalProcess-Custom-GOA-ACAP-ARAP_23.04.2021_00h00	cell wall polysaccharide biosynthetic process	[5, 6, 7, 8]	[Group15, Group27]	5	12.5	0.00346356	0.0104329	{Group15=0.0051071642284871745, Group27=5.460028055832523E-7}	{Group15=0.006500027199892768, Group27=7.644039278165532E-6}	[B0D8U9, B0DI84, B0DW99, B0DXW3, B0E4B0]	[B0CNL4, B0CPQ3, B0CQY9, B0CSE1, B0CTL6, B0CTN6, B0CUI2, B0CVH0, B0CY66, B0D4F0, B0D4X7, B0D4Z3, B0D4Z5, B0D4Z7, B0D500, B0D7M5, B0D8U9, B0D974, B0D9R5, B0DAQ7, B0DAZ7, B0DBG8, B0DGM8, B0DI84, B0DIY2, B0DKB9, B0DKW1, B0DL31, B0DUR8, B0DW99, B0DXW3, B0DYK0, B0DYN7, B0DYP3, B0DYP4, B0DYQ0, B0DYQ4, B0DYQ6, B0DZL8, B0E4B0]	FALSE
B0DAB4	Nuclear pore complex				GO:0008017	GO_MolecularFunction-Custom-GOA-ACAP-ARAP_23.04.2021_00h00	microtubule binding	[5]	[Group26, Group27]	6	12.2449	0.00153417	0.00621213	{Group26=1.3346706051454229E-4, Group27=5.460028055832523E-7}	{Group26=3.1142314120059865E-4, Group27=7.644039278165532E-6}	[B0CQH1, B0CQV7, B0CW11, B0DN82, B0DS91, B0E431]	[B0CNK7, B0CP32, B0CP33, B0CQH1, B0CQV7, B0CSC3, B0CSG5, B0CSG6, B0CSQ5, B0CT88, B0CT99, B0CTW4, B0CUW9, B0CUX3, B0CW11, B0CWQ5, B0CWY0, B0CYE6, B0D0E3, B0D0K4, B0D3D9, B0D3Z4, B0D5B8, B0D9D6, B0DAG7, B0DAV5, B0DBU2, B0DCY7, B0DCZ0, B0DF47, B0DF48, B0DF49, B0DF83, B0DK47, B0DL45, B0DN82, B0DN83, B0DS48, B0DS91, B0DUB8, B0DUY1, B0DWB0, B0DWP3, B0DXF9, B0DXH0, B0DYW4, B0E057, B0E430, B0E431]	FALSE
B0DBE2	Mitogen-activated protein kinase				GO:0016973	GO_BiologicalProcess-Custom-GOA-ACAP-ARAP_23.04.2021_00h00	poly(A)+ mRNA export from nucleus	[6, 7, 8, 9, 10, 11, 12, 13, 14]	[Group20, Group25, Group27]	4	12.1212	0.00986246	0.0204708	{Group20=5.043261991391816E-5, Group25=0.0028911801077265535, Group27=5.460028055832523E-7}	{Group20=1.5690148417663429E-4, Group25=0.0038549068103020715, Group27=7.644039278165532E-6}	[B0CYP4, B0DA69, B0DSF9, B0E4T3]	[B0CSI8, B0CSK5, B0CSV2, B0CU12, B0CXE6, B0CXK4, B0CXX9, B0CYP4, B0CYQ6, B0D0X3, B0D3E8, B0D4A4, B0D6L1, B0D7Y1, B0D9M2, B0D9M3, B0D9P9, B0D9Z5, B0DA58, B0DA69, B0DA98, B0DB91, B0DB92, B0DBM4, B0DHW7, B0DK29, B0DN11, B0DNP8, B0DSF9, B0DSQ1, B0DWP8, B0DZY7, B0E4T3]	FALSE
B0D7Q1	ubiquitin-conjugating enzyme				GO:0110020	GO_BiologicalProcess-Custom-GOA-ACAP-ARAP_23.04.2021_00h00	regulation of actomyosin structure organization	[5, 6, 7, 8]	[Group27]	5	11.9048	0.00429499	0.0121938	{Group27=5.460028055832523E-7}	{Group27=7.644039278165532E-6}	[B0CTT9, B0CY65, B0CYA7, B0DW99, B0E4B0]	[B0CPG1, B0CPU5, B0CR19, B0CRU3, B0CS94, B0CTT9, B0CTU0, B0CTV6, B0CTX6, B0CUY4, B0CVD9, B0CW39, B0CY65, B0CYA7, B0CZY0, B0D108, B0D3Y3, B0D4X7, B0D4Z3, B0D4Z5, B0D4Z7, B0D500, B0D601, B0D7J7, B0D8V3, B0DBP3, B0DP79, B0DRM3, B0DRM8, B0DSR4, B0DW99, B0DYK0, B0DYN7, B0DYP3, B0DYP4, B0DYQ0, B0DYQ4, B0DYQ6, B0DZZ2, B0E0E3, B0E3F4, B0E4B0]	FALSE
B0CYA7	STE/STE20/YSK protein kinase				GO:0050000	GO_BiologicalProcess-Custom-GOA-ACAP-ARAP_23.04.2021_00h00	chromosome localization	[4]	[Group26, Group27]	9	11.6883	0.00015213	0.00139171	{Group26=1.3346706051454229E-4, Group27=5.460028055832523E-7}	{Group26=3.1142314120059865E-4, Group27=7.644039278165532E-6}	[B0CQH1, B0CQV7, B0CW11, B0DHF2, B0DN82, B0DS91, B0DSF9, B0E431, B0E4T3]	[B0CNK7, B0CP32, B0CPF7, B0CPP6, B0CQH1, B0CQV7, B0CSB8, B0CSC3, B0CSG6, B0CUB9, B0CUX3, B0CUY8, B0CVD1, B0CVG9, B0CW11, B0CW39, B0CXK4, B0CYI1, B0D0D4, B0D0E3, B0D0K4, B0D0W3, B0D1A9, B0D2B4, B0D3F1, B0D3Z8, B0D5B8, B0D9D6, B0DAC0, B0DAD9, B0DAV6, B0DBJ0, B0DBM4, B0DBU2, B0DF47, B0DF48, B0DF49, B0DF83, B0DFW0, B0DFW8, B0DFW9, B0DFX0, B0DFX1, B0DG19, B0DG41, B0DGK6, B0DGP7, B0DHF2, B0DIF1, B0DIH7…	FALSE
B0CQY7	Rho GTPase-activating protein 27				GO:1903436	GO_BiologicalProcess-Custom-GOA-ACAP-ARAP_23.04.2021_00h00	regulation of mitotic cytokinetic process	[5, 6, 7, 8]	[Group27]	6	11.5385	0.00209481	0.00728758	{Group27=5.460028055832523E-7}	{Group27=7.644039278165532E-6}	[B0CTT9, B0CY65, B0CYA7, B0D0Y8, B0DW99, B0E4B0]	[B0CPG1, B0CPU5, B0CR19, B0CRU3, B0CS94, B0CTT9, B0CTU0, B0CTV6, B0CTX6, B0CUY4, B0CVD9, B0CVH2, B0CW39, B0CXS8, B0CY65, B0CYA7, B0CZY0, B0D0Y8, B0D108, B0D191, B0D217, B0D3C2, B0D3Y3, B0D4X7, B0D4Z3, B0D4Z5, B0D4Z7, B0D500, B0D601, B0D7J7, B0D870, B0D8V3, B0DBP3, B0DP79, B0DRM3, B0DRM8, B0DSR4, B0DW99, B0DYK0, B0DYN7, B0DYP3, B0DYP4, B0DYQ0, B0DYQ4, B0DYQ6, B0DZZ2, B0E0E3, B0E0U9, B0E0W0, B0E0X9…	FALSE
B0DTA9	3',5'-bisphosphate nucleotidase				GO:0006997	GO_BiologicalProcess-Custom-GOA-ACAP-ARAP_23.04.2021_00h00	nucleus organization	[5]	[Group26, Group27]	9	11.1111	0.000225043	0.00179308	{Group26=1.3346706051454229E-4, Group27=5.460028055832523E-7}	{Group26=3.1142314120059865E-4, Group27=7.644039278165532E-6}	[B0CQV7, B0CW11, B0D8U9, B0DN82, B0DS91, B0DSF9, B0E2B7, B0E431, B0E4T3]	[B0CP87, B0CPA6, B0CPF7, B0CPI2, B0CQV7, B0CQY1, B0CR50, B0CRF8, B0CRJ6, B0CSB8, B0CSI8, B0CSV2, B0CTP1, B0CUD8, B0CUG0, B0CUY8, B0CW11, B0CW39, B0CXK4, B0CXN1, B0CY70, B0D0J1, B0D2B4, B0D3I1, B0D4X8, B0D4Z2, B0D5B8, B0D7E3, B0D7M5, B0D7P0, B0D7P3, B0D7P4, B0D7Y1, B0D7Y7, B0D8U9, B0D9D6, B0DA58, B0DBM4, B0DE98, B0DF47, B0DF48, B0DF49, B0DF83, B0DFC9, B0DFX6, B0DL45, B0DN11, B0DN82, B0DN83, B0DNH7…	FALSE
B0DBA9	Autophagy-related protein 11				GO:0016830	GO_MolecularFunction-Custom-GOA-ACAP-ARAP_23.04.2021_00h00	carbon-carbon lyase activity	[3]	[Group03]	5	11.1111	0.00579559	0.0149116	{Group03=0.0011285884127220176}	{Group03=0.0016631829240113943}	[B0CRN7, B0CW04, B0D0C5, B0D1E7, B0D4K9]	[B0CNR0, B0CPN4, B0CQA5, B0CRG8, B0CRN7, B0CUB6, B0CUB7, B0CVK6, B0CVK7, B0CVU1, B0CVX0, B0CW04, B0CXV9, B0CYG6, B0CYI9, B0D0C5, B0D0D7, B0D0P8, B0D0Y7, B0D1E7, B0D3H6, B0D3J2, B0D4K9, B0D5A4, B0D6F7, B0D6Z1, B0D8R2, B0D8R4, B0D8U8, B0DA64, B0DAE1, B0DAG9, B0DAS4, B0DCY2, B0DKI0, B0DQ27, B0DSQ0, B0DSR3, B0DTG5, B0DUV1, B0DUX7, B0DUX8, B0DZR5, B0DZY1, B0E006]	FALSE
B0CXV8	nicotinate-nucleotide diphosphorylase				GO:1905268	GO_BiologicalProcess-Custom-GOA-ACAP-ARAP_23.04.2021_00h00	negative regulation of chromatin organization	[4, 5, 6, 7, 8]	[Group25, Group27]	3	11.1111	0.0315489	0.0466621	{Group25=0.0028911801077265535, Group27=5.460028055832523E-7}	{Group25=0.0038549068103020715, Group27=7.644039278165532E-6}	[B0CUC1, B0D0U7, B0D7Q1]	[B0CNA9, B0CP56, B0CP87, B0CPK1, B0CSK5, B0CU44, B0CUC1, B0CVD1, B0CXC1, B0CXI7, B0CXT3, B0CZ35, B0D0S6, B0D0U7, B0D233, B0D7G3, B0D7Q1, B0D7T7, B0D8D0, B0DA08, B0DA09, B0DGB9, B0DHE4, B0DII1, B0DNS4, B0DT01, B0E106]	FALSE
B0CN86	ATP-dependent RNA helicase suv3				GO:0060260	GO_BiologicalProcess-Custom-GOA-ACAP-ARAP_23.04.2021_00h00	regulation of transcription initiation from RNA polymerase II promoter	[7, 8, 9, 10, 11, 12]	[Group16, Group25, Group27]	4	10.8108	0.0146957	0.0270884	{Group16=1.0667795797382352E-5, Group25=0.0028911801077265535, Group27=5.460028055832523E-7}	{Group16=4.267118318952941E-5, Group25=0.0038549068103020715, Group27=7.644039278165532E-6}	[B0CZI7, B0D0U7, B0D3X0, B0D756]	[B0CNA9, B0CPI6, B0CPT0, B0CSK5, B0CU44, B0CUJ9, B0CUT5, B0CVI6, B0CXC1, B0CXM4, B0CZI7, B0CZI8, B0D0J2, B0D0U7, B0D172, B0D218, B0D3K5, B0D3Q8, B0D3X0, B0D756, B0DA67, B0DD99, B0DJ20, B0DJ21, B0DJ22, B0DJ23, B0DJ59, B0DJE2, B0DJE3, B0DLC3, B0DS07, B0DS70, B0DSB2, B0E011, B0E4C5, B0E4C6, B0E4C7]	FALSE
B0D3C0	Saccharomyces cerevisiae YJR111C				GO:0034243	GO_BiologicalProcess-Custom-GOA-ACAP-ARAP_23.04.2021_00h00	regulation of transcription elongation from RNA polymerase II promoter	[7, 8, 9, 10, 11, 12]	[Group16, Group25, Group27]	6	10.7143	0.00306753	0.00984001	{Group16=1.0667795797382352E-5, Group25=0.0028911801077265535, Group27=5.460028055832523E-7}	{Group16=4.267118318952941E-5, Group25=0.0038549068103020715, Group27=7.644039278165532E-6}	[B0CU94, B0CUC1, B0CZI7, B0D3X0, B0D756, B0DA69]	[B0CNA9, B0CR14, B0CSK5, B0CTV4, B0CTV5, B0CU44, B0CU94, B0CUC1, B0CX19, B0CYA9, B0CZI7, B0CZI8, B0D0S2, B0D0S6, B0D172, B0D1E6, B0D1H3, B0D1R4, B0D233, B0D2Q0, B0D3R3, B0D3X0, B0D3Y0, B0D425, B0D4C2, B0D756, B0D7B2, B0D7L4, B0D7L5, B0D7R7, B0D7S6, B0D817, B0DA69, B0DAB8, B0DBJ2, B0DCJ5, B0DD99, B0DGW9, B0DJ20, B0DJ21, B0DJ22, B0DJ23, B0DJ59, B0DJE2, B0DJE3, B0DK58, B0DK72, B0DLC3, B0DS07, B0DS70…	FALSE
B0DE36	retrotransposable element Tf2 155 kDa protein type 1-like				GO:0006368	GO_BiologicalProcess-Custom-GOA-ACAP-ARAP_23.04.2021_00h00	transcription elongation from RNA polymerase II promoter	[7, 8, 9, 10, 11]	[Group16, Group25, Group27]	8	10.6667	0.000663696	0.00372575	{Group16=1.0667795797382352E-5, Group25=0.0028911801077265535, Group27=5.460028055832523E-7}	{Group16=4.267118318952941E-5, Group25=0.0038549068103020715, Group27=7.644039278165532E-6}	[B0CQP3, B0CU94, B0CUC1, B0CZI7, B0D0U7, B0D3X0, B0D756, B0DA69]	[B0CNA9, B0CP87, B0CQP3, B0CQW6, B0CR14, B0CRX5, B0CS21, B0CSK5, B0CTV4, B0CTV5, B0CU44, B0CU54, B0CU94, B0CUC1, B0CVL6, B0CX19, B0CXE6, B0CY31, B0CY81, B0CYA9, B0CZI7, B0CZI8, B0D0S2, B0D0S6, B0D0U7, B0D172, B0D1E6, B0D1H3, B0D1R4, B0D224, B0D233, B0D2Q0, B0D3R3, B0D3X0, B0D3Y0, B0D425, B0D481, B0D4C2, B0D4N9, B0D4Y9, B0D756, B0D777, B0D7B2, B0D7G3, B0D7L4, B0D7L5, B0D7R7, B0D7S6, B0D817, B0DA69…	TRUE
B0D6P5	acetyl-CoA synthetase-like protein				GO:0090079	GO_BiologicalProcess-Custom-GOA-ACAP-ARAP_23.04.2021_00h00	translation regulator activity, nucleic acid binding	[7, 8, 9, 10]	[Group18, Group23]	8	10.5263	0.000725616	0.00381334	{Group18=5.538707306717089E-6, Group23=2.4526679522842006E-7}	{Group18=2.5847300764679748E-5, Group23=6.867470266395761E-6}	[B0D2A6, B0D513, B0D514, B0DK43, B0DNP4, B0DZU6, B0E4J6, B0E4V2]	[B0CN80, B0CQ43, B0CQ56, B0CQ61, B0CQ68, B0CQG1, B0CRK4, B0CRW9, B0CS17, B0CS72, B0CSC7, B0CUA2, B0CV55, B0CWE2, B0CXD3, B0CXG6, B0CXP5, B0CY57, B0CY79, B0CYF2, B0CYM7, B0CYN0, B0D097, B0D098, B0D0U6, B0D1E3, B0D2A6, B0D344, B0D349, B0D3B3, B0D3K9, B0D3M8, B0D3S2, B0D513, B0D514, B0D5N1, B0D5S3, B0D5T7, B0D784, B0D7A7, B0D7J4, B0D7M2, B0D7Z6, B0D800, B0D8N7, B0D8T9, B0DAG0, B0DAI8, B0DAW4, B0DBI0…	TRUE
B0D297	predicted protein				GO:0008608	GO_BiologicalProcess-Custom-GOA-ACAP-ARAP_23.04.2021_00h00	attachment of spindle microtubules to kinetochore	[3, 4, 5]	[Group26, Group27]	7	10.4478	0.00162625	0.00627631	{Group26=1.3346706051454229E-4, Group27=5.460028055832523E-7}	{Group26=3.1142314120059865E-4, Group27=7.644039278165532E-6}	[B0CQV7, B0CW11, B0DHF2, B0DN82, B0DS91, B0DTW3, B0E431]	[B0CNK7, B0CP32, B0CPS8, B0CQV7, B0CRP3, B0CS94, B0CSC3, B0CT07, B0CTA1, B0CTP1, B0CTP9, B0CUB9, B0CUX3, B0CUY8, B0CV45, B0CVG9, B0CW11, B0CW39, B0CY15, B0CYI1, B0CZM1, B0D0E3, B0D0K4, B0D1A9, B0D3F1, B0D3Z8, B0D5B8, B0D6M6, B0D9D6, B0DAC0, B0DAV6, B0DBJ0, B0DBU2, B0DF47, B0DF48, B0DF49, B0DF83, B0DG41, B0DGK6, B0DHF2, B0DIF1, B0DIH7, B0DIL0, B0DL45, B0DN82, B0DN83, B0DP79, B0DQ82, B0DS48, B0DS84…	FALSE
B0D0E9	CAMK/RAD53 protein kinase				GO:1902850	GO_BiologicalProcess-Custom-GOA-ACAP-ARAP_23.04.2021_00h00	microtubule cytoskeleton organization involved in mitosis	[4, 5, 7]	[Group26, Group27]	9	10.3448	0.000387126	0.00258433	{Group26=1.3346706051454229E-4, Group27=5.460028055832523E-7}	{Group26=3.1142314120059865E-4, Group27=7.644039278165532E-6}	[B0CPU7, B0CQH1, B0CQV7, B0CVH5, B0CW11, B0DHF2, B0DN82, B0DS91, B0E431]	[B0CP44, B0CPU7, B0CQH1, B0CQV7, B0CR16, B0CS52, B0CSC3, B0CSG6, B0CT66, B0CT67, B0CTA1, B0CTP1, B0CUE2, B0CUG0, B0CUS7, B0CUX3, B0CUY8, B0CVD9, B0CVG9, B0CVH5, B0CW11, B0CW39, B0CXT3, B0CXU6, B0CXU8, B0CXX9, B0CY29, B0CYE7, B0D0E3, B0D191, B0D412, B0D5B8, B0D601, B0D8A2, B0D9D6, B0DA25, B0DBU2, B0DF47, B0DF48, B0DF49, B0DF83, B0DHF2, B0DHG8, B0DKC7, B0DKE5, B0DKF0, B0DL45, B0DN82, B0DN83, B0DP79…	FALSE
B0CVL4	actin regulatory protein				GO:1902533	GO_BiologicalProcess-Custom-GOA-ACAP-ARAP_23.04.2021_00h00	positive regulation of intracellular signal transduction	[4, 5, 6, 7]	[Group27]	7	10.1449	0.00193182	0.00691535	{Group27=5.460028055832523E-7}	{Group27=7.644039278165532E-6}	[B0CRU1, B0CTT9, B0CY65, B0D0Y8, B0DW99, B0E2B7, B0E4B0]	[B0CNH6, B0CPE6, B0CQL6, B0CQW5, B0CQZ4, B0CQZ8, B0CRU1, B0CSH8, B0CSH9, B0CSW5, B0CSX8, B0CTT9, B0CTU0, B0CUG2, B0CVR4, B0CW39, B0CY65, B0D099, B0D0R6, B0D0Y8, B0D1Y3, B0D2T2, B0D411, B0D412, B0D4M0, B0D4X7, B0D4Z3, B0D4Z5, B0D4Z7, B0D500, B0D6N6, B0D6P0, B0D7B4, B0D7B5, B0D818, B0D8R2, B0D9N1, B0D9Q2, B0DBN3, B0DGX6, B0DGY9, B0DGZ0, B0DK70, B0DKC5, B0DL22, B0DND3, B0DND6, B0DNH7, B0DNI2, B0DP79…	FALSE
B0D7K2	Rap/ran-GAP				GO:0032147	GO_BiologicalProcess-Custom-GOA-ACAP-ARAP_23.04.2021_00h00	activation of protein kinase activity	[8, 9, 10, 11, 12]	[Group14, Group21, Group27]	4	10	0.0191562	0.0328582	{Group14=6.204014319678749E-5, Group21=3.172006875411701E-5, Group27=5.460028055832523E-7}	{Group14=1.7371240095100495E-4, Group21=1.1102024063940954E-4, Group27=7.644039278165532E-6}	[B0CTT9, B0CU94, B0CY65, B0CYA7]	[B0CNH6, B0CPE6, B0CQ51, B0CQJ7, B0CQZ8, B0CSH8, B0CSH9, B0CSS2, B0CTT9, B0CTU0, B0CTV6, B0CU94, B0CUG2, B0CUH7, B0CUY4, B0CW01, B0CW02, B0CWL4, B0CY65, B0CYA7, B0D099, B0D0B2, B0D0M5, B0D0R6, B0D3V7, B0D412, B0D4M0, B0D6P0, B0D8D5, B0D9S6, B0DA05, B0DCH5, B0DK70, B0DKC5, B0DMC7, B0DMV8, B0DP12, B0DSX3, B0DZY2, B0E2W5]	FALSE
B0D813	Belongs to the universal ribosomal protein uS15 family				GO:0051050	GO_BiologicalProcess-Custom-GOA-ACAP-ARAP_23.04.2021_00h00	positive regulation of transport	[2, 3, 4, 5]	[Group22, Group27]	5	10	0.0090607	0.0199821	{Group22=6.868131511254272E-4, Group27=5.460028055832523E-7}	{Group22=0.0011312216606771742, Group27=7.644039278165532E-6}	[B0D0Y8, B0D7K2, B0DBE2, B0DW99, B0E4B0]	[B0CNH6, B0CQ65, B0CQ66, B0CRP3, B0CRS3, B0CSE1, B0CT07, B0CTP9, B0CU45, B0CVH0, B0CVZ8, B0CW39, B0CXX9, B0D0R6, B0D0Y8, B0D1E8, B0D2X6, B0D3E8, B0D3P5, B0D412, B0D4F0, B0D4X7, B0D4Z3, B0D4Z5, B0D4Z7, B0D500, B0D7K2, B0D8J9, B0D8N3, B0DAW7, B0DBE2, B0DH70, B0DI11, B0DI86, B0DLQ4, B0DP79, B0DS84, B0DSC7, B0DW99, B0DXZ2, B0DYK0, B0DYN7, B0DYP3, B0DYP4, B0DYQ0, B0DYQ4, B0DYQ6, B0E3F4, B0E3T3, B0E4B0]	FALSE
B0CXU5	glutamine-tRNA ligase				GO:0097435	GO_BiologicalProcess-Custom-GOA-ACAP-ARAP_23.04.2021_00h00	supramolecular fiber organization	[4]	[Group12, Group26, Group27]	13	10	2.875e-05	0.000507231	{Group12=3.851880914103245E-6, Group26=1.3346706051454229E-4, Group27=5.460028055832523E-7}	{Group12=2.157053311897817E-5, Group26=3.1142314120059865E-4, Group27=7.644039278165532E-6}	[B0CNU2, B0CQH1, B0CQS6, B0CQV7, B0CRU1, B0CVH5, B0CW11, B0D0A5, B0D3R0, B0DN82, B0DS91, B0DZX4, B0E431]	[B0CNK7, B0CNU2, B0CP32, B0CQH1, B0CQS6, B0CQV7, B0CQY6, B0CR96, B0CRA6, B0CRF6, B0CRJ3, B0CRM4, B0CRU1, B0CSC3, B0CSG6, B0CSQ2, B0CT66, B0CT67, B0CT99, B0CTB8, B0CTC7, B0CTD7, B0CTE0, B0CTL7, B0CTU0, B0CUA0, B0CUD9, B0CUE2, B0CUF1, B0CUS7, B0CUX3, B0CV72, B0CVG9, B0CVH0, B0CVH5, B0CVJ0, B0CVX1, B0CW11, B0CWQ5, B0CWR8, B0CWR9, B0CX20, B0CXA9, B0CXE5, B0CXS2, B0CXU6, B0CXU8, B0CY78, B0CY85, B0CYE7…	TRUE
B0DCW5	mitochondrial carrier				GO:1902275	GO_BiologicalProcess-Custom-GOA-ACAP-ARAP_23.04.2021_00h00	regulation of chromatin organization	[4, 5, 7]	[Group21, Group25, Group27]	7	9.33333	0.00312048	0.00988151	{Group21=3.172006875411701E-5, Group25=0.0028911801077265535, Group27=5.460028055832523E-7}	{Group21=1.1102024063940954E-4, Group25=0.0038549068103020715, Group27=7.644039278165532E-6}	[B0CPB8, B0CPB9, B0CUC1, B0D0U7, B0D7Q1, B0DA69, B0DTW3]	[B0CNA9, B0CNE9, B0CP56, B0CP77, B0CP87, B0CPB8, B0CPB9, B0CPH6, B0CPK1, B0CQ38, B0CR21, B0CRQ5, B0CSK5, B0CSV2, B0CTA1, B0CU44, B0CUC1, B0CVD1, B0CXC1, B0CXI7, B0CXT3, B0CY37, B0CZ35, B0CZJ3, B0CZM4, B0D0S6, B0D0T5, B0D0U7, B0D171, B0D172, B0D1B3, B0D233, B0D2Q0, B0D3S4, B0D447, B0D4C2, B0D630, B0D636, B0D639, B0D717, B0D7B2, B0D7G3, B0D7Q1, B0D7T7, B0D8D0, B0D9Z1, B0DA08, B0DA09, B0DA69, B0DDS9…	FALSE
B0DCX1	mitochondrial carrier				GO:0008361	GO_BiologicalProcess-Custom-GOA-ACAP-ARAP_23.04.2021_00h00	regulation of cell size	[5]	[Group15, Group27]	4	9.30232	0.0243723	0.0385894	{Group15=0.0051071642284871745, Group27=5.460028055832523E-7}	{Group15=0.006500027199892768, Group27=7.644039278165532E-6}	[B0D0Y8, B0D7J2, B0DW99, B0E4B0]	[B0CNS4, B0CNT5, B0CSE1, B0CUG2, B0CW39, B0CYR5, B0D0C7, B0D0I6, B0D0J1, B0D0Y8, B0D217, B0D2W7, B0D3N4, B0D3V2, B0D4F0, B0D4X7, B0D4Z3, B0D4Z5, B0D4Z7, B0D500, B0D511, B0D7G4, B0D7J2, B0D8A2, B0DAB3, B0DAI2, B0DFY7, B0DP79, B0DR93, B0DR94, B0DUT9, B0DUW4, B0DW99, B0DY29, B0DYK0, B0DYN7, B0DYP3, B0DYP4, B0DYQ0, B0DYQ4, B0DYQ6, B0E3F4, B0E4B0]	FALSE
B0CW04	flavo protein				GO:0030466	GO_BiologicalProcess-Custom-GOA-ACAP-ARAP_23.04.2021_00h00	silent mating-type cassette heterochromatin assembly	[7, 8, 9, 10, 11, 12, 13, 14]	[Group20, Group25, Group27]	5	9.25926	0.0124507	0.0244074	{Group20=5.043261991391816E-5, Group25=0.0028911801077265535, Group27=5.460028055832523E-7}	{Group20=1.5690148417663429E-4, Group25=0.0038549068103020715, Group27=7.644039278165532E-6}	[B0D0U7, B0D7P9, B0D7Q1, B0DSF9, B0E4T3]	[B0CP87, B0CPA0, B0CR59, B0CRQ5, B0CSK5, B0CSM7, B0CTU9, B0CVD1, B0CXI7, B0CY37, B0CYC9, B0CZJ3, B0D0Q1, B0D0U7, B0D0W3, B0D233, B0D3W2, B0D447, B0D630, B0D636, B0D639, B0D7B0, B0D7B2, B0D7P9, B0D7Q1, B0D7T7, B0DA08, B0DA09, B0DAZ4, B0DGP7, B0DHE4, B0DIH7, B0DII1, B0DJE1, B0DL16, B0DL17, B0DLM3, B0DNS4, B0DPD6, B0DPE7, B0DSF9, B0DTH2, B0DTL2, B0DTL8, B0DXG2, B0DZ88, B0DZ89, B0DZA2, B0DZA4, B0E0Y6…	FALSE
B0D0A5	Cortical protein marker for cell polarity				GO:0044264	GO_BiologicalProcess-Custom-GOA-ACAP-ARAP_23.04.2021_00h00	cellular polysaccharide metabolic process	[4, 5]	[Group15, Group27]	8	9.09091	0.00189982	0.00690083	{Group15=0.0051071642284871745, Group27=5.460028055832523E-7}	{Group15=0.006500027199892768, Group27=7.644039278165532E-6}	[B0D8U9, B0DBA9, B0DHF2, B0DI75, B0DI84, B0DW99, B0DXW3, B0E4B0]	[B0CNL4, B0CPQ3, B0CPR7, B0CQ42, B0CQW4, B0CQY9, B0CRB8, B0CRJ8, B0CSE1, B0CT70, B0CTL6, B0CTN6, B0CTR1, B0CU00, B0CUI2, B0CVH0, B0CVJ1, B0CXS5, B0CY66, B0D0W1, B0D108, B0D261, B0D3C2, B0D3E2, B0D3R5, B0D4F0, B0D4X7, B0D4Z3, B0D4Z5, B0D4Z7, B0D500, B0D5M7, B0D6F3, B0D741, B0D792, B0D7M5, B0D8B2, B0D8B3, B0D8S0, B0D8U9, B0D974, B0D9R5, B0DAQ7, B0DAR5, B0DAZ7, B0DBA9, B0DBG8, B0DCM6, B0DE63, B0DFS4…	FALSE
B0D6R1	SURF4 family				GO:2001251	GO_BiologicalProcess-Custom-GOA-ACAP-ARAP_23.04.2021_00h00	negative regulation of chromosome organization	[5, 6, 7]	[Group25, Group27]	7	8.97436	0.0038924	0.0113109	{Group25=0.0028911801077265535, Group27=5.460028055832523E-7}	{Group25=0.0038549068103020715, Group27=7.644039278165532E-6}	[B0CPU7, B0CUC1, B0D0U7, B0D7Q1, B0D873, B0DHF2, B0DTW3]	[B0CNA9, B0CP32, B0CP56, B0CP77, B0CP87, B0CPG1, B0CPK1, B0CPU5, B0CPU7, B0CR19, B0CS94, B0CSK5, B0CSR9, B0CTP1, B0CTX6, B0CU44, B0CUC1, B0CUX3, B0CUY8, B0CV45, B0CVD1, B0CVX6, B0CXC1, B0CXI7, B0CXJ3, B0CXT3, B0CY31, B0CZ35, B0D0S6, B0D0U7, B0D233, B0D261, B0D393, B0D3F1, B0D3W2, B0D3Y7, B0D427, B0D4H7, B0D4I7, B0D601, B0D6X7, B0D6Z7, B0D717, B0D7D7, B0D7G3, B0D7Q1, B0D7T3, B0D7T7, B0D873, B0D8D0…	FALSE
B0CQY2	BAG domain				GO:0051056	GO_BiologicalProcess-Custom-GOA-ACAP-ARAP_23.04.2021_00h00	regulation of small GTPase mediated signal transduction	[5, 6, 7]	[Group27]	4	8.88889	0.0282823	0.0436609	{Group27=5.460028055832523E-7}	{Group27=7.644039278165532E-6}	[B0CY65, B0CY77, B0D7K2, B0DAF1]	[B0CPK5, B0CPU5, B0CQL6, B0CR19, B0CRU3, B0CS00, B0CS06, B0CS94, B0CTL6, B0CTN6, B0CTX6, B0CUI2, B0CW39, B0CXS8, B0CY65, B0CY77, B0CYR4, B0CZL8, B0D0F2, B0D108, B0D3W0, B0D3Y3, B0D601, B0D7J7, B0D7K2, B0D877, B0D8V3, B0D9R5, B0DAF1, B0DCD4, B0DGM8, B0DHG7, B0DI77, B0DKN9, B0DKW1, B0DP79, B0DPC6, B0DQ73, B0DRM3, B0DRM8, B0DSR4, B0DTP5, B0DYJ6, B0E0Y6, B0E3F4]	FALSE
B0DAR9	5-formyltetrahydrofolate cyclo-ligase				GO:1903827	GO_BiologicalProcess-Custom-GOA-ACAP-ARAP_23.04.2021_00h00	regulation of cellular protein localization	[4, 5]	[Group20, Group27]	8	8.79121	0.00235191	0.00806835	{Group20=5.043261991391816E-5, Group27=5.460028055832523E-7}	{Group20=1.5690148417663429E-4, Group27=7.644039278165532E-6}	[B0CYA7, B0DA69, B0DBE2, B0DHF2, B0DTW3, B0DW99, B0E2B7, B0E4B0]	[B0CP44, B0CPR3, B0CQN8, B0CR41, B0CRP3, B0CRR7, B0CSG7, B0CSR9, B0CT07, B0CT59, B0CTA1, B0CTP9, B0CTV6, B0CTX6, B0CUG2, B0CUY4, B0CVH0, B0CVZ8, B0CW39, B0CX50, B0CXD3, B0CXX9, B0CYA7, B0CYT1, B0D069, B0D0R6, B0D1B3, B0D217, B0D261, B0D3C2, B0D3E8, B0D3P0, B0D412, B0D427, B0D4X7, B0D4Y0, B0D4Z3, B0D4Z5, B0D4Z7, B0D500, B0D601, B0D7M2, B0D8N3, B0D8V3, B0D9V4, B0D9V6, B0D9W6, B0D9W7, B0D9Y4, B0DA58…	FALSE
B0DP84	pleiotropic drug resistance ABC transporter				GO:0090529	GO_BiologicalProcess-Custom-GOA-ACAP-ARAP_23.04.2021_00h00	cell septum assembly	[4, 5, 6]	[Group27]	5	8.77193	0.0154954	0.0281424	{Group27=5.460028055832523E-7}	{Group27=7.644039278165532E-6}	[B0CY65, B0CYA7, B0D0Y8, B0DW99, B0E4B0]	[B0CPU5, B0CQQ5, B0CQY9, B0CR19, B0CRU3, B0CS94, B0CSE1, B0CTV6, B0CTX6, B0CUI2, B0CUY4, B0CVD9, B0CW39, B0CY65, B0CY66, B0CYA7, B0CZY0, B0D0Y8, B0D100, B0D108, B0D191, B0D3C2, B0D3Y3, B0D4F0, B0D4X7, B0D4Z3, B0D4Z5, B0D4Z7, B0D500, B0D601, B0D7J7, B0D870, B0D8V3, B0D974, B0DAZ7, B0DBP3, B0DIY2, B0DP79, B0DRM3, B0DRM8, B0DSR4, B0DUR8, B0DW99, B0DYK0, B0DYN7, B0DYP3, B0DYP4, B0DYQ0, B0DYQ4, B0DYQ6…	FALSE
B0CQV7	dynein heavy chain protein 1				GO:0009272	GO_BiologicalProcess-Custom-GOA-ACAP-ARAP_23.04.2021_00h00	fungal-type cell wall biogenesis	[4, 5]	[Group15, Group27]	7	8.75	0.00448228	0.0123014	{Group15=0.0051071642284871745, Group27=5.460028055832523E-7}	{Group15=0.006500027199892768, Group27=7.644039278165532E-6}	[B0CRU1, B0D0Y8, B0D8U9, B0DI84, B0DW99, B0DXW3, B0E4B0]	[B0CNL4, B0CP53, B0CQW5, B0CQY9, B0CRJ8, B0CRL6, B0CRU1, B0CS25, B0CSE1, B0CTC7, B0CTD7, B0CTE0, B0CTL6, B0CTN6, B0CTV3, B0CUI2, B0CV03, B0CVH0, B0CVV2, B0CXI8, B0CYD4, B0D0Y8, B0D1R4, B0D1Y3, B0D3A0, B0D3E2, B0D4F0, B0D4X7, B0D4Z3, B0D4Z5, B0D4Z7, B0D500, B0D7M5, B0D8U9, B0D974, B0D9R5, B0DAQ7, B0DAR5, B0DAU6, B0DAZ7, B0DBG8, B0DGM8, B0DGY9, B0DGZ0, B0DHA4, B0DI84, B0DIY2, B0DKB9, B0DKC7, B0DKE5…	FALSE
B0CYR0	assimilatory sulfite reductase				GO:1905039	GO_BiologicalProcess-Custom-GOA-ACAP-ARAP_23.04.2021_00h00	carboxylic acid transmembrane transport	[6, 8, 9]	[Group10, Group11, Group22]	4	8.69565	0.0303694	0.045462	{Group10=2.439318454020105E-4, Group11=0.008663689684970916, Group22=6.868131511254272E-4}	{Group10=4.87863690804021E-4, Group11=0.009330127353045602, Group22=0.0011312216606771742}	[B0D123, B0D7K2, B0DQS6, B0DXZ5]	[B0CR03, B0CR29, B0CR60, B0CRH4, B0CRJ7, B0CSA8, B0CSP7, B0CU26, B0CU59, B0CVH0, B0CVS3, B0CX06, B0CYP1, B0D0I0, B0D0S2, B0D123, B0D377, B0D3E8, B0D3G2, B0D3H7, B0D3P5, B0D4U6, B0D7A0, B0D7B8, B0D7K2, B0D8X2, B0DAG8, B0DDR2, B0DIU9, B0DJN8, B0DK42, B0DK57, B0DK59, B0DKG5, B0DKJ6, B0DPJ0, B0DQ98, B0DQS6, B0DS02, B0DSC6, B0DSG1, B0DX23, B0DXW8, B0DXZ5, B0DY65, B0E156]	FALSE
B0DSD3	carbohydrate-binding module family 13 protein				GO:0000226	GO_BiologicalProcess-Custom-GOA-ACAP-ARAP_23.04.2021_00h00	microtubule cytoskeleton organization	[3, 6]	[Group07, Group26, Group27]	11	8.52713	0.000486415	0.00293035	{Group07=2.5039122435468954E-4, Group26=1.3346706051454229E-4, Group27=5.460028055832523E-7}	{Group07=4.673969521287538E-4, Group26=3.1142314120059865E-4, Group27=7.644039278165532E-6}	[B0CNU2, B0CPU7, B0CQH1, B0CQV7, B0CTT9, B0CVH5, B0CW11, B0DHF2, B0DN82, B0DS91, B0E431]	[B0CNK7, B0CNR8, B0CNU2, B0CP32, B0CP44, B0CPU7, B0CQH1, B0CQL2, B0CQV7, B0CQW4, B0CR16, B0CRF6, B0CRF8, B0CS52, B0CSC3, B0CSG6, B0CT66, B0CT67, B0CT99, B0CTA1, B0CTP1, B0CTT9, B0CTU0, B0CTV6, B0CUD9, B0CUE2, B0CUF1, B0CUG0, B0CUG4, B0CUS7, B0CUX3, B0CUY4, B0CUY8, B0CV45, B0CV72, B0CV86, B0CV97, B0CVD9, B0CVG9, B0CVH5, B0CW11, B0CW39, B0CWQ5, B0CXE5, B0CXT3, B0CXU6, B0CXU8, B0CXX9, B0CY29, B0CYE7…	TRUE
B0CUW1	Alpha beta-hydrolase				GO:0048284	GO_BiologicalProcess-Custom-GOA-ACAP-ARAP_23.04.2021_00h00	organelle fusion	[5]	[Group17, Group26, Group27]	10	8.47458	0.000918284	0.00453632	{Group17=0.0077669608726834115, Group26=1.3346706051454229E-4, Group27=5.460028055832523E-7}	{Group17=0.009455430627614588, Group26=3.1142314120059865E-4, Group27=7.644039278165532E-6}	[B0CPQ4, B0CQV7, B0CW11, B0D8U9, B0DN82, B0DS91, B0DW99, B0E2B7, B0E431, B0E4B0]	[B0CNH8, B0CNH9, B0CPA1, B0CPQ4, B0CQ30, B0CQ54, B0CQR2, B0CQV7, B0CQX1, B0CR12, B0CR26, B0CR84, B0CRF5, B0CRH7, B0CRP3, B0CRR7, B0CRS3, B0CRV5, B0CS54, B0CS55, B0CS60, B0CSA1, B0CT07, B0CTA1, B0CTP9, B0CU45, B0CUD6, B0CUU0, B0CUY6, B0CVH0, B0CVK5, B0CVL2, B0CW11, B0CXB9, B0CXG9, B0CXN1, B0CXU2, B0CY19, B0CY55, B0CYR7, B0CZH3, B0D0I5, B0D0N9, B0D0P9, B0D2B4, B0D2X6, B0D3I1, B0D3Q9, B0D3U0, B0D4X7…	FALSE
B0D873	MCM-domain-containing protein				GO:0016482	GO_BiologicalProcess-Custom-GOA-ACAP-ARAP_23.04.2021_00h00	cytosolic transport	[4, 5]	[Group24]	6	8.4507	0.0098391	0.0205954	{Group24=2.4901857545916878E-6}	{Group24=2.324173370952242E-5}	[B0D4D1, B0DGE8, B0DGF9, B0DIY9, B0DSE4, B0E2U2]	[B0CQK4, B0CQR2, B0CQZ4, B0CR26, B0CR42, B0CRQ6, B0CRR7, B0CS25, B0CSG8, B0CSW5, B0CTR9, B0CTS8, B0CTV9, B0CWM2, B0CWN1, B0CWP4, B0CXA9, B0CXZ7, B0CY02, B0CY19, B0CZG3, B0CZH3, B0D049, B0D050, B0D1D1, B0D2X6, B0D3E6, B0D3Q9, B0D3U0, B0D494, B0D4D1, B0D585, B0D7N9, B0D817, B0D8E0, B0D8V6, B0DA63, B0DB35, B0DBF1, B0DBU6, B0DE69, B0DGA3, B0DGE8, B0DGF9, B0DGV7, B0DI85, B0DIB8, B0DIY1, B0DIY9, B0DJ34…	FALSE
B0DDZ6	predicted protein				GO:0032535	GO_BiologicalProcess-Custom-GOA-ACAP-ARAP_23.04.2021_00h00	regulation of cellular component size	[4]	[Group12, Group16, Group27]	7	8.23529	0.00625166	0.0157567	{Group12=3.851880914103245E-6, Group16=1.0667795797382352E-5, Group27=5.460028055832523E-7}	{Group12=2.157053311897817E-5, Group16=4.267118318952941E-5, Group27=7.644039278165532E-6}	[B0CQS6, B0CRU1, B0D0Y8, B0D3R0, B0D7J2, B0DW99, B0E4B0]	[B0CNS4, B0CNT5, B0CQI0, B0CQS6, B0CRJ3, B0CRU1, B0CSE1, B0CSQ2, B0CT66, B0CTB8, B0CTC7, B0CTD7, B0CTE0, B0CUA0, B0CUD9, B0CUF1, B0CUG2, B0CVX1, B0CW39, B0CWR9, B0CX20, B0CXS2, B0CY78, B0CY85, B0CYR5, B0D099, B0D0C7, B0D0I6, B0D0J1, B0D0Y8, B0D154, B0D1Y3, B0D217, B0D2W7, B0D3E8, B0D3K1, B0D3M7, B0D3N4, B0D3R0, B0D3V2, B0D4F0, B0D4M0, B0D4X7, B0D4Z3, B0D4Z5, B0D4Z7, B0D500, B0D511, B0D663, B0D6F6…	FALSE
B0DGJ2	mitochondrial carrier				GO:0008092	GO_MolecularFunction-Custom-GOA-ACAP-ARAP_23.04.2021_00h00	cytoskeletal protein binding	[3]	[Group26, Group27]	10	8.13008	0.00126423	0.00538386	{Group26=1.3346706051454229E-4, Group27=5.460028055832523E-7}	{Group26=3.1142314120059865E-4, Group27=7.644039278165532E-6}	[B0CQH1, B0CQS6, B0CQV7, B0CVL4, B0CW11, B0D3R0, B0DN82, B0DS91, B0DZX4, B0E431]	[B0CNK7, B0CP32, B0CP33, B0CQH1, B0CQK9, B0CQS6, B0CQV7, B0CQY6, B0CQZ8, B0CR14, B0CRA6, B0CRF6, B0CRJ3, B0CRJ4, B0CRQ2, B0CSC3, B0CSG5, B0CSG6, B0CSK8, B0CSQ2, B0CSQ5, B0CT66, B0CT67, B0CT88, B0CT99, B0CTB8, B0CTL7, B0CTW4, B0CUA0, B0CUD9, B0CUE2, B0CUF1, B0CUG0, B0CUW9, B0CUX3, B0CV72, B0CVJ0, B0CVL4, B0CVX1, B0CW11, B0CWQ5, B0CWR8, B0CWR9, B0CWY0, B0CXE5, B0CXN7, B0CXQ9, B0CY78, B0CY85, B0CYD2…	FALSE
B0CNL2	predicted protein				GO:0022618	GO_BiologicalProcess-Custom-GOA-ACAP-ARAP_23.04.2021_00h00	ribonucleoprotein complex assembly	[5, 6, 7]	[Group19, Group23]	15	8.10811	8.3203e-05	0.00108164	{Group19=3.7040530016888613E-6, Group23=2.4526679522842006E-7}	{Group19=2.592837101182203E-5, Group23=6.867470266395761E-6}	[B0CN85, B0CPE1, B0CSM2, B0CU94, B0CWZ5, B0D2K8, B0D3F6, B0D513, B0D514, B0D7J2, B0DK43, B0DZU6, B0E4J6, B0E4V2, B0E507]	[B0CN85, B0CNE5, B0CNE9, B0CNY6, B0CP28, B0CP57, B0CPE1, B0CPI0, B0CPJ5, B0CPS4, B0CPT0, B0CPV2, B0CQ70, B0CQH7, B0CQL8, B0CQN1, B0CQR0, B0CQS7, B0CQV6, B0CR22, B0CR68, B0CR69, B0CRK5, B0CRL8, B0CRN2, B0CRQ9, B0CS69, B0CS78, B0CS79, B0CSK3, B0CSM2, B0CSS6, B0CSX1, B0CSY8, B0CT83, B0CTG9, B0CTY4, B0CU29, B0CU42, B0CU65, B0CU68, B0CU75, B0CU94, B0CUA7, B0CUG7, B0CUH8, B0CUI9, B0CUJ0, B0CUJ9, B0CUT4…	FALSE
B0D3Q4	regulation of protein import into mitochondrial outer membrane				GO:0072666	GO_BiologicalProcess-Custom-GOA-ACAP-ARAP_23.04.2021_00h00	establishment of protein localization to vacuole	[5, 6, 7]	[Group24]	9	8.03571	0.00238143	0.00805771	{Group24=2.4901857545916878E-6}	{Group24=2.324173370952242E-5}	[B0CRR9, B0CUW6, B0DBA9, B0DGE8, B0DGF9, B0DIY9, B0DP90, B0DSE4, B0E2U2]	[B0CP81, B0CPT6, B0CQ50, B0CQK4, B0CQR2, B0CQX1, B0CRP3, B0CRR7, B0CRR9, B0CSB9, B0CSK2, B0CSV4, B0CSW5, B0CT07, B0CT24, B0CT69, B0CT70, B0CTC7, B0CTD7, B0CTE0, B0CTH4, B0CTP9, B0CTR9, B0CTS8, B0CTV9, B0CUW6, B0CUY6, B0CVB7, B0CVB8, B0CVF5, B0CVG0, B0CXX4, B0CXY7, B0CY19, B0CY71, B0CYE2, B0CYF0, B0CYN9, B0CZH3, B0CZU2, B0D050, B0D0I5, B0D3D9, B0D3E6, B0D3E8, B0D3G3, B0D3I1, B0D3U0, B0D4P6, B0D4P7…	FALSE
B0D4D1	vacuolar protein sorting-associated protein 26				GO:0008509	GO_BiologicalProcess-Custom-GOA-ACAP-ARAP_23.04.2021_00h00	anion transmembrane transporter activity	[5, 7]	[Group04, Group11, Group22]	12	7.94702	0.000516857	0.00303961	{Group04=9.408015057708002E-4, Group11=0.008663689684970916, Group22=6.868131511254272E-4}	{Group04=0.0014634690089768004, Group11=0.009330127353045602, Group22=0.0011312216606771742}	[B0CR44, B0D123, B0D8K1, B0DCW5, B0DCX1, B0DGJ2, B0DI84, B0DP84, B0DP88, B0DQS6, B0DXZ5, B0DZ36]	[B0CNC5, B0CPP7, B0CQ55, B0CQB2, B0CQB7, B0CQG0, B0CQW7, B0CQX4, B0CQY0, B0CR29, B0CR43, B0CR44, B0CR60, B0CRC8, B0CRF3, B0CRH4, B0CRH5, B0CRJ7, B0CSA8, B0CSF8, B0CSP7, B0CSU4, B0CSZ3, B0CU10, B0CU26, B0CU59, B0CU98, B0CUB5, B0CUE0, B0CUK5, B0CVD0, B0CVF5, B0CVG0, B0CVH7, B0CVS3, B0CVZ2, B0CW14, B0CWQ6, B0CX06, B0CY84, B0CYG0, B0CYN5, B0CYP1, B0CZJ0, B0CZL0, B0D014, B0D057, B0D074, B0D075, B0D0C3…	TRUE
B0D3S7	IGPD-domain-containing protein				GO:0019899	GO_MolecularFunction-Custom-GOA-ACAP-ARAP_23.04.2021_00h00	enzyme binding	[3]	[Group02]	14	7.9096	0.000187116	0.00154059	{Group02=1.8711574138344402E-4}	{Group02=4.030185199028025E-4}	[B0CQP3, B0CQS6, B0CRU1, B0CTT9, B0CUC1, B0CY77, B0CYC2, B0CYP4, B0D7P9, B0D7Q1, B0DBA9, B0DHF2, B0DSE4, B0DUK7]	[B0CNA9, B0CNH3, B0CNH6, B0CNH8, B0CNI0, B0CP44, B0CPC1, B0CPE3, B0CPJ0, B0CQL6, B0CQP3, B0CQS6, B0CQS7, B0CQZ4, B0CRF5, B0CRI3, B0CRU1, B0CS17, B0CS54, B0CS55, B0CS72, B0CSA1, B0CSC7, B0CSS2, B0CST9, B0CSV2, B0CSW6, B0CSX4, B0CT66, B0CTI5, B0CTI6, B0CTL6, B0CTN6, B0CTR9, B0CTS9, B0CTT9, B0CTU0, B0CTY7, B0CUC1, B0CUF7, B0CUG2, B0CV58, B0CV97, B0CVG8, B0CVW3, B0CWL4, B0CXD2, B0CXE7, B0CXE8, B0CXM4…	TRUE
B0DJV3	F-box-like				GO:0001934	GO_BiologicalProcess-Custom-GOA-ACAP-ARAP_23.04.2021_00h00	positive regulation of protein phosphorylation	[6, 7, 8, 9]	[Group14, Group21, Group27]	6	7.89474	0.0135131	0.0256748	{Group14=6.204014319678749E-5, Group21=3.172006875411701E-5, Group27=5.460028055832523E-7}	{Group14=1.7371240095100495E-4, Group21=1.1102024063940954E-4, Group27=7.644039278165532E-6}	[B0CRU1, B0CTT9, B0CU94, B0CY65, B0CYA7, B0DBA9]	[B0CNH6, B0CNS4, B0CNT5, B0CPE6, B0CQ51, B0CQJ7, B0CQQ5, B0CQW5, B0CQZ8, B0CRU1, B0CSC9, B0CSH8, B0CSH9, B0CSS2, B0CSZ5, B0CTT9, B0CTU0, B0CTV6, B0CU94, B0CUG2, B0CUH7, B0CUY4, B0CVH0, B0CW01, B0CW02, B0CWL4, B0CY65, B0CYA7, B0D099, B0D0B2, B0D0M5, B0D0R6, B0D100, B0D172, B0D1B3, B0D1Y3, B0D2Q0, B0D2T2, B0D3U4, B0D3V7, B0D412, B0D4C2, B0D4M0, B0D6N6, B0D6P0, B0D7B0, B0D7B4, B0D7B5, B0D818, B0D8D5…	FALSE
B0CVR2	HECT-domain-containing protein				GO:0006839	GO_BiologicalProcess-Custom-GOA-ACAP-ARAP_23.04.2021_00h00	mitochondrial transport	[4]	[Group10, Group11, Group22]	9	7.82609	0.00285216	0.00926951	{Group10=2.439318454020105E-4, Group11=0.008663689684970916, Group22=6.868131511254272E-4}	{Group10=4.87863690804021E-4, Group11=0.009330127353045602, Group22=0.0011312216606771742}	[B0CP78, B0CR44, B0D123, B0D8K1, B0DCW5, B0DCX1, B0DQS6, B0DTR7, B0DXZ5]	[B0CP78, B0CPB2, B0CPP0, B0CPP7, B0CQ55, B0CQL3, B0CQP4, B0CQQ0, B0CQV4, B0CQW7, B0CR17, B0CR29, B0CR43, B0CR44, B0CRC2, B0CRH4, B0CRJ7, B0CRK2, B0CS95, B0CSF4, B0CSF8, B0CSN1, B0CSP7, B0CSS5, B0CSU4, B0CT72, B0CU06, B0CU14, B0CU77, B0CU91, B0CUB5, B0CUK5, B0CUL5, B0CUX6, B0CV26, B0CVS1, B0CVS6, B0CVV7, B0CVZ2, B0CW09, B0CW10, B0CWR4, B0CWR5, B0CX06, B0CX64, B0CX71, B0CX72, B0CXP4, B0CY08, B0CYG0…	TRUE
B0DI75	glycoside hydrolase family 13 protein				GO:0006302	GO_BiologicalProcess-Custom-GOA-ACAP-ARAP_23.04.2021_00h00	double-strand break repair	[6, 7, 8]	[Group08, Group13, Group27]	9	7.37705	0.00423809	0.0121722	{Group08=0.008649358092260057, Group13=0.009869920152468238, Group27=5.460028055832523E-7}	{Group08=0.009687281063331263, Group13=0.010235472750707804, Group27=7.644039278165532E-6}	[B0CPB8, B0CPB9, B0CS88, B0D873, B0DHF2, B0DSF9, B0DTW3, B0DUK7, B0E4T3]	[B0CND2, B0CP56, B0CPB5, B0CPB8, B0CPB9, B0CPI7, B0CPI8, B0CPP6, B0CPS8, B0CQG4, B0CR05, B0CRK1, B0CRM8, B0CS46, B0CS87, B0CS88, B0CSK7, B0CSM1, B0CSR9, B0CSX6, B0CTT7, B0CTU9, B0CU16, B0CU62, B0CUA5, B0CUG3, B0CVL6, B0CVV0, B0CVW4, B0CVZ1, B0CW12, B0CX50, B0CXJ3, B0CXN8, B0CXS0, B0CYB2, B0CYS5, B0CZF2, B0CZM4, B0D094, B0D0D4, B0D0G7, B0D0M5, B0D0S6, B0D0T5, B0D171, B0D1A9, B0D227, B0D2B4, B0D3L1…	FALSE
B0D102	Enoyl-(Acyl carrier protein) reductase				GO:0006888	GO_BiologicalProcess-Custom-GOA-ACAP-ARAP_23.04.2021_00h00	endoplasmic reticulum to Golgi vesicle-mediated transport	[4, 5, 6]	[Group24]	7	7.36842	0.0112852	0.0224793	{Group24=2.4901857545916878E-6}	{Group24=2.324173370952242E-5}	[B0CPQ4, B0CSU6, B0CY77, B0D6R1, B0DA74, B0DBE3, B0DBJ4]	[B0CPA1, B0CPK5, B0CPQ4, B0CQB0, B0CQU1, B0CQY1, B0CR84, B0CRH7, B0CRP1, B0CRP3, B0CRS3, B0CRV5, B0CSG3, B0CSU6, B0CSX4, B0CT07, B0CTP9, B0CTU8, B0CU59, B0CUJ8, B0CUS9, B0CUX4, B0CV61, B0CW22, B0CXG9, B0CXI8, B0CXX3, B0CY19, B0CY30, B0CY55, B0CY77, B0CY95, B0CYV6, B0D0C1, B0D0T9, B0D1F9, B0D3E6, B0D3T4, B0D3U0, B0D3U9, B0D3W0, B0D6R1, B0D7E8, B0D8A5, B0D8B1, B0D8E0, B0D8G6, B0D8G7, B0D8H9, B0D8V6…	FALSE
B0CZM7	proline synthetase associated protein				GO:0043269	GO_BiologicalProcess-Custom-GOA-ACAP-ARAP_23.04.2021_00h00	regulation of ion transport	[4, 5]	[Group20, Group27]	5	7.35294	0.0307809	0.0458005	{Group20=5.043261991391816E-5, Group27=5.460028055832523E-7}	{Group20=1.5690148417663429E-4, Group27=7.644039278165532E-6}	[B0D0Y8, B0D7K2, B0DA69, B0DBE2, B0E2B7]	[B0CNH6, B0CPR3, B0CQ65, B0CQ66, B0CQN8, B0CR41, B0CRI3, B0CRP3, B0CRR7, B0CSW7, B0CT07, B0CTP9, B0CV32, B0CV34, B0CVE0, B0CVH0, B0CVZ8, B0CW39, B0CXX9, B0CY18, B0D069, B0D0R6, B0D0S2, B0D0Y8, B0D3C2, B0D3E8, B0D3P0, B0D3P5, B0D412, B0D476, B0D7K2, B0D8N3, B0DA58, B0DA69, B0DAE8, B0DAV9, B0DAW7, B0DBA7, B0DBE2, B0DE00, B0DH70, B0DHK1, B0DI11, B0DL31, B0DLG3, B0DLQ4, B0DM11, B0DN11, B0DNH7, B0DNI2…	FALSE
B0CY40	predicted protein				GO:0071963	GO_BiologicalProcess-Custom-GOA-ACAP-ARAP_23.04.2021_00h00	establishment or maintenance of cell polarity regulating cell shape	[3, 4, 6, 7]	[Group06, Group27]	5	7.35294	0.0307809	0.0458005	{Group06=3.969520566067688E-4, Group27=5.460028055832523E-7}	{Group06=6.946660990618455E-4, Group27=7.644039278165532E-6}	[B0CQS6, B0CTT9, B0D0A5, B0DW99, B0E4B0]	[B0CNK7, B0CP69, B0CQS6, B0CRJ3, B0CSC3, B0CSG5, B0CT66, B0CT67, B0CTT9, B0CTU0, B0CTV3, B0CVG8, B0CVH0, B0CW01, B0CW02, B0CWQ5, B0CXS2, B0CXU2, B0CXU6, B0CXU8, B0CYD4, B0CYE7, B0D099, B0D0A5, B0D0C7, B0D191, B0D217, B0D3C2, B0D3Q6, B0D4M0, B0D4X7, B0D4Z3, B0D4Z5, B0D4Z7, B0D500, B0D6F6, B0D6X7, B0D6Z7, B0D811, B0D818, B0D8R2, B0D8S0, B0D9V4, B0D9V6, B0D9W6, B0D9W7, B0D9Y4, B0DA97, B0DGN9, B0DH58…	FALSE
B0DY89	50S ribosome-binding GTPase				GO:0000281	GO_BiologicalProcess-Custom-GOA-ACAP-ARAP_23.04.2021_00h00	mitotic cytokinesis	[4, 5, 6]	[Group26, Group27]	9	7.31707	0.00447286	0.0124135	{Group26=1.3346706051454229E-4, Group27=5.460028055832523E-7}	{Group26=3.1142314120059865E-4, Group27=7.644039278165532E-6}	[B0CTT9, B0CVH5, B0CY65, B0CYA7, B0D0A5, B0D0Y8, B0DW99, B0DZX4, B0E4B0]	[B0CP68, B0CPE4, B0CPG1, B0CPU5, B0CQQ5, B0CQY9, B0CR19, B0CRA6, B0CRJ3, B0CRJ4, B0CRU3, B0CS94, B0CSE1, B0CSG8, B0CSK8, B0CSQ2, B0CSU5, B0CSX2, B0CT66, B0CT67, B0CTC8, B0CTP1, B0CTT9, B0CTU0, B0CTV6, B0CTX6, B0CUA0, B0CUF1, B0CUF8, B0CUG2, B0CUI2, B0CUX3, B0CUY4, B0CUY8, B0CV58, B0CVD9, B0CVH0, B0CVH2, B0CVH5, B0CVX1, B0CW39, B0CWR8, B0CWR9, B0CXS8, B0CY65, B0CY66, B0CY85, B0CYA7, B0CYP9, B0CZK8…	FALSE
B0CPQ4	vesicular-fusion protein SEC17				GO:0010639	GO_BiologicalProcess-Custom-GOA-ACAP-ARAP_23.04.2021_00h00	negative regulation of organelle organization	[4, 5, 6]	[Group27]	9	7.31707	0.00447286	0.0124135	{Group27=5.460028055832523E-7}	{Group27=7.644039278165532E-6}	[B0CPU7, B0CTT9, B0CUC1, B0D0U7, B0D3R0, B0D7Q1, B0D873, B0DHF2, B0DTW3]	[B0CNA9, B0CP32, B0CP56, B0CP77, B0CP87, B0CPB5, B0CPG1, B0CPK1, B0CPU5, B0CPU7, B0CQB2, B0CQB7, B0CQR2, B0CR19, B0CS94, B0CSK5, B0CSR9, B0CSX5, B0CT66, B0CTB8, B0CTP1, B0CTT9, B0CTU0, B0CTX6, B0CU10, B0CU44, B0CUA0, B0CUC1, B0CUD6, B0CUX3, B0CUY8, B0CV45, B0CVD1, B0CVX1, B0CVX6, B0CWQ5, B0CXC1, B0CXI7, B0CXJ3, B0CXT3, B0CY31, B0CY78, B0CY85, B0CYR4, B0CYV7, B0CZ35, B0CZM4, B0D0B2, B0D0S6, B0D0U7…	FALSE
B0CSR4	adaptin ear-binding coat-associated protein 1 NECAP-1				GO:0043254	GO_BiologicalProcess-Custom-GOA-ACAP-ARAP_23.04.2021_00h00	regulation of protein-containing complex assembly	[4, 5, 6]	[Group12, Group16, Group27]	8	7.27273	0.00748292	0.0182998	{Group12=3.851880914103245E-6, Group16=1.0667795797382352E-5, Group27=5.460028055832523E-7}	{Group12=2.157053311897817E-5, Group16=4.267118318952941E-5, Group27=7.644039278165532E-6}	[B0CQS6, B0CRU1, B0CZI7, B0D0U7, B0D0Y8, B0D3R0, B0D3X0, B0D756]	[B0CNA9, B0CPI6, B0CPT0, B0CQS6, B0CR26, B0CR42, B0CRJ3, B0CRS3, B0CRU1, B0CSI8, B0CSK5, B0CSQ2, B0CT66, B0CTB8, B0CTC7, B0CTD7, B0CTE0, B0CU44, B0CUA0, B0CUD6, B0CUD9, B0CUF1, B0CUJ9, B0CUT5, B0CUX3, B0CVG9, B0CVH0, B0CVI6, B0CVX1, B0CWR9, B0CX20, B0CXC1, B0CXM4, B0CXS2, B0CY78, B0CY85, B0CZH3, B0CZI7, B0CZI8, B0D099, B0D0E3, B0D0J2, B0D0U7, B0D0Y8, B0D154, B0D172, B0D1Y3, B0D218, B0D3K1, B0D3K5…	FALSE
B0CU50	NAD(P)-binding protein				GO:0051258	GO_BiologicalProcess-Custom-GOA-ACAP-ARAP_23.04.2021_00h00	protein polymerization	[7]	[Group07, Group12, Group16, Group26, Group27]	6	7.22892	0.0201319	0.0340588	{Group07=2.5039122435468954E-4, Group12=3.851880914103245E-6, Group16=1.0667795797382352E-5, Group26=1.3346706051454229E-4, Group27=5.460028055832523E-7}	{Group07=4.673969521287538E-4, Group12=2.157053311897817E-5, Group16=4.267118318952941E-5, Group26=3.1142314120059865E-4, Group27=7.644039278165532E-6}	[B0CNU2, B0CQH1, B0CQS6, B0CRU1, B0CVH5, B0D3R0]	[B0CND2, B0CNU2, B0CP32, B0CQH1, B0CQS6, B0CRF6, B0CRJ3, B0CRU1, B0CSC3, B0CSQ2, B0CT66, B0CT88, B0CTB8, B0CTC7, B0CTD7, B0CTE0, B0CU63, B0CU64, B0CUA0, B0CUD9, B0CUE2, B0CUF1, B0CUS7, B0CUX3, B0CVG9, B0CVH5, B0CVX1, B0CWQ5, B0CWR9, B0CX20, B0CXE5, B0CXS2, B0CXU6, B0CXU8, B0CY78, B0CY85, B0CYE7, B0D056, B0D099, B0D0E3, B0D154, B0D1H5, B0D1Y3, B0D2B4, B0D3D9, B0D3F1, B0D3K1, B0D3R0, B0D3Z8, B0D4M0…	FALSE
B0CS88	DNA primase large subunit				GO:1990542	GO_BiologicalProcess-Custom-GOA-ACAP-ARAP_23.04.2021_00h00	mitochondrial transmembrane transport	[3, 5]	[Group11, Group22]	6	7.14286	0.0212296	0.0354305	{Group11=0.008663689684970916, Group22=6.868131511254272E-4}	{Group11=0.009330127353045602, Group22=0.0011312216606771742}	[B0CP78, B0D123, B0D8K1, B0DCW5, B0DCX1, B0DQS6]	[B0CP78, B0CPB2, B0CPP0, B0CPP7, B0CQ55, B0CQQ0, B0CQV4, B0CR17, B0CR29, B0CRH4, B0CRJ7, B0CSF4, B0CSF8, B0CSN1, B0CSP7, B0CSS5, B0CU06, B0CU77, B0CU91, B0CUB5, B0CUK5, B0CUL5, B0CUX6, B0CV26, B0CVS1, B0CVS6, B0CVV7, B0CVZ2, B0CWR4, B0CWR5, B0CX06, B0CXP4, B0CYG0, B0CYG2, B0CYV8, B0D0C3, B0D0P1, B0D123, B0D181, B0D196, B0D2N3, B0D2V0, B0D377, B0D3D5, B0D512, B0D788, B0D7A0, B0D874, B0D876, B0D880…	FALSE
B0CQ33	polysaccharide lyase family 8 protein				GO:0051302	GO_BiologicalProcess-Custom-GOA-ACAP-ARAP_23.04.2021_00h00	regulation of cell division	[3, 4]	[Group27]	8	7.07965	0.00875458	0.0198384	{Group27=5.460028055832523E-7}	{Group27=7.644039278165532E-6}	[B0CSY9, B0CTT9, B0CY65, B0CYA7, B0D0Y8, B0DHF2, B0DW99, B0E4B0]	[B0CNJ7, B0CPD6, B0CPG1, B0CPU5, B0CR19, B0CR73, B0CRH1, B0CRU3, B0CS94, B0CSY9, B0CTL6, B0CTN6, B0CTP1, B0CTT9, B0CTU0, B0CTV6, B0CTX6, B0CU44, B0CUG2, B0CUY4, B0CUY8, B0CV05, B0CVD9, B0CVH2, B0CVI6, B0CVU7, B0CW39, B0CWX3, B0CXE7, B0CXE8, B0CXS8, B0CY04, B0CY06, B0CY33, B0CY65, B0CYA7, B0CYS4, B0CYS5, B0CYS6, B0CZY0, B0D0Y8, B0D108, B0D191, B0D1Q4, B0D217, B0D218, B0D3C2, B0D3C3, B0D3K5, B0D3N4…	FALSE
B0CP49	Domain of unknown function (DUF4149)				GO:0007010	GO_BiologicalProcess-Custom-GOA-ACAP-ARAP_23.04.2021_00h00	cytoskeleton organization	[5]	[Group12, Group26, Group27]	20	7.04225	4.2062e-05	0.000649332	{Group12=3.851880914103245E-6, Group26=1.3346706051454229E-4, Group27=5.460028055832523E-7}	{Group12=2.157053311897817E-5, Group26=3.1142314120059865E-4, Group27=7.644039278165532E-6}	[B0CNU2, B0CPU7, B0CQH1, B0CQS6, B0CQV7, B0CRU1, B0CTT9, B0CVH5, B0CW11, B0CY65, B0CYA7, B0D0A5, B0D3R0, B0DHF2, B0DN82, B0DS91, B0DW99, B0DZX4, B0E431, B0E4B0]	[B0CNK7, B0CNR8, B0CNU2, B0CP32, B0CP44, B0CPE4, B0CPG1, B0CPQ1, B0CPU5, B0CPU7, B0CQH1, B0CQL2, B0CQQ5, B0CQS6, B0CQV7, B0CQW4, B0CQY6, B0CQZ8, B0CR16, B0CR19, B0CR96, B0CRA6, B0CRF6, B0CRF8, B0CRJ3, B0CRJ4, B0CRM4, B0CRU1, B0CRU3, B0CS52, B0CS94, B0CSC3, B0CSE1, B0CSG6, B0CSK8, B0CSQ2, B0CSX2, B0CT66, B0CT67, B0CT99, B0CTA1, B0CTB8, B0CTC7, B0CTD7, B0CTE0, B0CTL7, B0CTP1, B0CTT9, B0CTU0, B0CTV3…	FALSE
B0DXZ5	mitochondrial carrier				GO:0006417	GO_BiologicalProcess-Custom-GOA-ACAP-ARAP_23.04.2021_00h00	regulation of translation	[5, 6, 7, 8]	[Group18, Group23]	11	7.00637	0.00243931	0.00814202	{Group18=5.538707306717089E-6, Group23=2.4526679522842006E-7}	{Group18=2.5847300764679748E-5, Group23=6.867470266395761E-6}	[B0CQP3, B0CVH5, B0CZI7, B0D2A6, B0D513, B0D514, B0DK43, B0DNP4, B0DZU6, B0E4J6, B0E4V2]	[B0CN80, B0CN84, B0CN91, B0CNM7, B0CNN4, B0CP35, B0CP74, B0CPC1, B0CPU2, B0CPU5, B0CQ42, B0CQ43, B0CQ56, B0CQ61, B0CQ68, B0CQG1, B0CQP3, B0CRH9, B0CRK4, B0CRW9, B0CS17, B0CS18, B0CS72, B0CSC7, B0CU29, B0CUA2, B0CUU9, B0CUZ5, B0CV55, B0CV86, B0CVH5, B0CVT8, B0CWE2, B0CWL4, B0CX19, B0CXD3, B0CXG6, B0CXH6, B0CXM6, B0CXP5, B0CY57, B0CY76, B0CY79, B0CYF2, B0CYM7, B0CYN0, B0CYN6, B0CYQ0, B0CZI7, B0CZI8…	FALSE
B0DI84	GDP-mannose transporter				GO:0022603	GO_BiologicalProcess-Custom-GOA-ACAP-ARAP_23.04.2021_00h00	regulation of anatomical structure morphogenesis	[3, 4]	[Group27]	7	7	0.0146848	0.0272718	{Group27=5.460028055832523E-7}	{Group27=7.644039278165532E-6}	[B0CQS6, B0CTT9, B0D0A5, B0DAF1, B0DBE2, B0DW99, B0E4B0]	[B0CNH6, B0CNK7, B0CP69, B0CQS6, B0CR41, B0CRJ3, B0CRP3, B0CSC3, B0CSG5, B0CSH8, B0CSH9, B0CSV6, B0CT07, B0CT66, B0CT67, B0CTP9, B0CTT9, B0CTU0, B0CTV3, B0CUI2, B0CVG8, B0CVH0, B0CW01, B0CW02, B0CWQ5, B0CXQ2, B0CXS2, B0CXU2, B0CXU6, B0CXU8, B0CYD4, B0CYE7, B0CYR4, B0CZM4, B0D099, B0D0A5, B0D0C1, B0D0C7, B0D0F2, B0D191, B0D217, B0D2X6, B0D3C2, B0D3E8, B0D3Q6, B0D412, B0D4M0, B0D4T9, B0D4X7, B0D4Z3…	FALSE
B0DNP4	Mitochondrial glycoprotein				GO:0009966	GO_BiologicalProcess-Custom-GOA-ACAP-ARAP_23.04.2021_00h00	regulation of signal transduction	[3, 4, 5]	[Group09, Group27]	12	6.93642	0.00170674	0.00648563	{Group09=1.3071565221827808E-4, Group27=5.460028055832523E-7}	{Group09=3.3273075110107147E-4, Group27=7.644039278165532E-6}	[B0CRU1, B0CTT9, B0CY65, B0CY77, B0D0Y8, B0D7K2, B0DAF1, B0DBE2, B0DFA0, B0DW99, B0E2B7, B0E4B0]	[B0CNH6, B0CPE6, B0CPI6, B0CPK5, B0CPU5, B0CQ76, B0CQL6, B0CQN8, B0CQS4, B0CQW4, B0CQW5, B0CQZ4, B0CQZ8, B0CR12, B0CR19, B0CRU1, B0CRU3, B0CS00, B0CS06, B0CS94, B0CSH8, B0CSH9, B0CSW5, B0CSW6, B0CSW7, B0CSX8, B0CTL6, B0CTN6, B0CTP1, B0CTT0, B0CTT9, B0CTU0, B0CTX6, B0CU90, B0CUF0, B0CUG2, B0CUI2, B0CV34, B0CV68, B0CV97, B0CVR4, B0CW39, B0CXE6, B0CXH0, B0CXJ3, B0CXS8, B0CY18, B0CY65, B0CY77, B0CYE0…	FALSE
B0D756	Transcription initiation factor IIF subunit beta				GO:0000747	GO_BiologicalProcess-Custom-GOA-ACAP-ARAP_23.04.2021_00h00	conjugation with cellular fusion	[3, 4, 5]	[Group26, Group27]	11	6.91824	0.00269335	0.00887011	{Group26=1.3346706051454229E-4, Group27=5.460028055832523E-7}	{Group26=3.1142314120059865E-4, Group27=7.644039278165532E-6}	[B0CQV7, B0CTT9, B0CW11, B0D8U9, B0DAF1, B0DBE2, B0DFA0, B0DN82, B0DS91, B0E2B7, B0E431]	[B0CNS4, B0CNT5, B0CP74, B0CPJ0, B0CQN8, B0CQS4, B0CQV7, B0CRJ8, B0CRQ6, B0CRU3, B0CRW6, B0CS32, B0CS33, B0CSE1, B0CSH8, B0CSH9, B0CSK6, B0CSM5, B0CSS1, B0CT66, B0CTT9, B0CTU0, B0CU90, B0CUA0, B0CUG0, B0CUI2, B0CV34, B0CV91, B0CVB1, B0CVG8, B0CVH2, B0CVY5, B0CW11, B0CXE6, B0CXT0, B0CXT8, B0CY61, B0CYB0, B0CYM8, B0CYT1, B0CZG3, B0CZM2, B0CZM5, B0D057, B0D069, B0D074, B0D075, B0D0C7, B0D0F3, B0D0H1…	FALSE
B0D3H2	predicted protein				GO:0031503	GO_BiologicalProcess-Custom-GOA-ACAP-ARAP_23.04.2021_00h00	protein-containing complex localization	[4]	[Group20, Group27]	10	6.84931	0.00446794	0.0125407	{Group20=5.043261991391816E-5, Group27=5.460028055832523E-7}	{Group20=1.5690148417663429E-4, Group27=7.644039278165532E-6}	[B0CU94, B0CUW6, B0CYP4, B0DA69, B0DAB4, B0DSF9, B0DTW3, B0DW99, B0E4B0, B0E4T3]	[B0CNE5, B0CP32, B0CP61, B0CP75, B0CPD7, B0CPF2, B0CPF7, B0CPI7, B0CPI8, B0CQ43, B0CQH7, B0CQR5, B0CQW6, B0CQY1, B0CRQ3, B0CRX5, B0CSI8, B0CSK5, B0CSU5, B0CSV2, B0CSW5, B0CU12, B0CU29, B0CU68, B0CU94, B0CUD6, B0CUE2, B0CUH8, B0CUJ9, B0CUW6, B0CV45, B0CV79, B0CVB5, B0CVZ8, B0CXD4, B0CXE6, B0CXI7, B0CXK4, B0CXM3, B0CXM9, B0CXP8, B0CXR9, B0CXX9, B0CYP4, B0CYQ6, B0CYS7, B0CYX7, B0D0A3, B0D0D6, B0D0X3…	FALSE
B0DTR7	mitochondrial protein				GO:0000902	GO_BiologicalProcess-Custom-GOA-ACAP-ARAP_23.04.2021_00h00	cell morphogenesis	[3, 4]	[Group26, Group27]	7	6.79612	0.0170449	0.0302883	{Group26=1.3346706051454229E-4, Group27=5.460028055832523E-7}	{Group26=3.1142314120059865E-4, Group27=7.644039278165532E-6}	[B0CQS6, B0CRU1, B0CTT9, B0D0A5, B0DAF1, B0DW99, B0E4B0]	[B0CNK7, B0CP69, B0CQS6, B0CQY9, B0CR41, B0CRJ3, B0CRP3, B0CRU1, B0CSC3, B0CSG5, B0CSV6, B0CT07, B0CT66, B0CT67, B0CTP9, B0CTT9, B0CTU0, B0CTV3, B0CUI2, B0CVG8, B0CVH0, B0CVY5, B0CW01, B0CW02, B0CWQ5, B0CXS2, B0CXU2, B0CXU6, B0CXU8, B0CYD4, B0CYE7, B0CZM4, B0D099, B0D0A5, B0D0C1, B0D0C7, B0D0F2, B0D191, B0D1Y3, B0D217, B0D3C2, B0D3E8, B0D3M7, B0D3Q6, B0D412, B0D4M0, B0D4T9, B0D4X7, B0D4Z3, B0D4Z5…	FALSE
B0CW11	cytoplasmic dynein heavy chain 1				GO:0006323	GO_BiologicalProcess-Custom-GOA-ACAP-ARAP_23.04.2021_00h00	DNA packaging	[7]	[Group20, Group25, Group27]	10	6.71141	0.00515602	0.0136939	{Group20=5.043261991391816E-5, Group25=0.0028911801077265535, Group27=5.460028055832523E-7}	{Group20=1.5690148417663429E-4, Group25=0.0038549068103020715, Group27=7.644039278165532E-6}	[B0CUC1, B0D0U7, B0D3X0, B0D7P9, B0D7Q1, B0DA69, B0DK71, B0DSF9, B0DTW3, B0E4T3]	[B0CNA9, B0CNE9, B0CP17, B0CP52, B0CP56, B0CP77, B0CP87, B0CPA0, B0CPF7, B0CPH6, B0CPK1, B0CQ38, B0CQI2, B0CQY4, B0CR21, B0CR59, B0CRB3, B0CRM0, B0CRM8, B0CRQ5, B0CS79, B0CSK5, B0CSM1, B0CSM7, B0CSZ6, B0CSZ8, B0CTP1, B0CTU9, B0CU44, B0CU79, B0CUA7, B0CUC1, B0CUE1, B0CUJ9, B0CUY8, B0CVD1, B0CVW4, B0CVX6, B0CX50, B0CXC1, B0CXI7, B0CXT3, B0CY31, B0CY37, B0CYC9, B0CYI1, B0CYV7, B0CZ35, B0CZJ3, B0D0D4…	FALSE
B0E431	cytoplasmic dynein heavy chain 1				GO:0044087	GO_BiologicalProcess-Custom-GOA-ACAP-ARAP_23.04.2021_00h00	regulation of cellular component biogenesis	[3, 4]	[Group16, Group25, Group27]	15	6.63717	0.000734658	0.00378043	{Group16=1.0667795797382352E-5, Group25=0.0028911801077265535, Group27=5.460028055832523E-7}	{Group16=4.267118318952941E-5, Group25=0.0038549068103020715, Group27=7.644039278165532E-6}	[B0CQS6, B0CRU1, B0CUC1, B0CY65, B0CYA7, B0CZI7, B0D0U7, B0D0Y8, B0D3R0, B0D3X0, B0D756, B0D7Q1, B0DHF2, B0DW99, B0E4B0]	[B0CNA9, B0CNE9, B0CP77, B0CP87, B0CPG1, B0CPH6, B0CPI6, B0CPK1, B0CPT0, B0CPU5, B0CQS6, B0CQY6, B0CR19, B0CR21, B0CR26, B0CR42, B0CRJ3, B0CRL6, B0CRQ5, B0CRS3, B0CRU1, B0CRU3, B0CS94, B0CSI8, B0CSK5, B0CSQ2, B0CSW7, B0CT66, B0CTB8, B0CTC7, B0CTD7, B0CTE0, B0CTL6, B0CTN6, B0CTV6, B0CTX6, B0CU44, B0CUA0, B0CUC1, B0CUD6, B0CUD9, B0CUF1, B0CUI2, B0CUJ9, B0CUT5, B0CUX3, B0CUY4, B0CUY8, B0CVD1, B0CVD9…	FALSE
B0DTW3	cohesin-associated protein Pds5				GO:0051493	GO_BiologicalProcess-Custom-GOA-ACAP-ARAP_23.04.2021_00h00	regulation of cytoskeleton organization	[5, 6]	[Group26, Group27]	9	6.61765	0.00854342	0.0199078	{Group26=1.3346706051454229E-4, Group27=5.460028055832523E-7}	{Group26=3.1142314120059865E-4, Group27=7.644039278165532E-6}	[B0CQS6, B0CRU1, B0CTT9, B0CY65, B0CYA7, B0D3R0, B0DHF2, B0DW99, B0E4B0]	[B0CPG1, B0CPU5, B0CQS6, B0CQZ8, B0CR19, B0CRJ3, B0CRU1, B0CRU3, B0CS94, B0CSK8, B0CSQ2, B0CT66, B0CTB8, B0CTC7, B0CTD7, B0CTE0, B0CTT9, B0CTU0, B0CTV6, B0CTX6, B0CUA0, B0CUD9, B0CUF1, B0CUX3, B0CUY4, B0CUY8, B0CVD9, B0CVG9, B0CVR4, B0CVX1, B0CW39, B0CWQ5, B0CWR9, B0CX20, B0CXS2, B0CXX9, B0CY65, B0CY78, B0CY85, B0CYA7, B0CZY0, B0D099, B0D0C7, B0D0E3, B0D108, B0D154, B0D191, B0D1Y3, B0D217, B0D3E8…	FALSE
B0D8A3	tetrapyrrole biosynthesis, porphobilinogen synthase				GO:0007264	GO_BiologicalProcess-Custom-GOA-ACAP-ARAP_23.04.2021_00h00	small GTPase mediated signal transduction	[4, 5, 6]	[Group09, Group27]	8	6.61157	0.0129343	0.0249592	{Group09=1.3071565221827808E-4, Group27=5.460028055832523E-7}	{Group09=3.3273075110107147E-4, Group27=7.644039278165532E-6}	[B0CTT9, B0CY65, B0CY77, B0CYA7, B0D7K2, B0DAF1, B0DW99, B0E4B0]	[B0CPK5, B0CPU5, B0CQ88, B0CQL6, B0CQR2, B0CQW4, B0CQZ4, B0CR19, B0CR41, B0CRI3, B0CRR7, B0CRR8, B0CRU3, B0CS00, B0CS06, B0CS94, B0CSW5, B0CSX8, B0CT61, B0CTL6, B0CTN6, B0CTT9, B0CTU0, B0CTV6, B0CTX6, B0CUI2, B0CUK8, B0CUY4, B0CUZ6, B0CV58, B0CVB1, B0CVD9, B0CVG8, B0CW39, B0CXS8, B0CXU2, B0CXX9, B0CY65, B0CY77, B0CYA7, B0CYR4, B0CYR7, B0CYV6, B0CZL8, B0CZY0, B0D0C1, B0D0C7, B0D0F2, B0D108, B0D143…	FALSE
B0DUK7	structural maintenance of chromosome protein 3				GO:0006892	GO_BiologicalProcess-Custom-GOA-ACAP-ARAP_23.04.2021_00h00	post-Golgi vesicle-mediated transport	[4, 6]	[Group24]	6	6.59341	0.0300604	0.0452738	{Group24=2.4901857545916878E-6}	{Group24=2.324173370952242E-5}	[B0CUW6, B0DGE8, B0DGF9, B0DIY9, B0DSE4, B0E2U2]	[B0CNE5, B0CP81, B0CPT7, B0CQ30, B0CQ54, B0CQK4, B0CQR2, B0CR26, B0CR65, B0CRI3, B0CRR7, B0CS25, B0CS60, B0CSG8, B0CTR9, B0CU58, B0CUD6, B0CUH1, B0CUW6, B0CUY6, B0CWR9, B0CXA9, B0CXG9, B0CXV0, B0CXW3, B0CY02, B0CY19, B0CYH3, B0CYW9, B0CZG3, B0CZH3, B0D050, B0D0I5, B0D0Z0, B0D0Z2, B0D103, B0D1D1, B0D3Q9, B0D3W0, B0D585, B0D5N7, B0D6N2, B0D6Q3, B0D7N1, B0D7N9, B0D7U3, B0D8E0, B0D8L9, B0D8V6, B0DA63…	FALSE
B0D3X0	FACT complex subunit SPT16				GO:0031399	GO_BiologicalProcess-Custom-GOA-ACAP-ARAP_23.04.2021_00h00	regulation of protein modification process	[5, 6, 7]	[Group14, Group18, Group21, Group27]	13	6.46766	0.0020785	0.00733412	{Group14=6.204014319678749E-5, Group18=5.538707306717089E-6, Group21=3.172006875411701E-5, Group27=5.460028055832523E-7}	{Group14=1.7371240095100495E-4, Group18=2.5847300764679748E-5, Group21=1.1102024063940954E-4, Group27=7.644039278165532E-6}	[B0CPB8, B0CPB9, B0CRU1, B0CTT9, B0CU94, B0CUC1, B0CY65, B0CYA7, B0D0U7, B0DA69, B0DBA9, B0DBE2, B0DTW3]	[B0CNA9, B0CNH6, B0CNS4, B0CNT5, B0CPB8, B0CPB9, B0CPE6, B0CPP6, B0CPU5, B0CQ38, B0CQ51, B0CQ57, B0CQ76, B0CQJ7, B0CQM2, B0CQN8, B0CQQ5, B0CQS4, B0CQW5, B0CQZ8, B0CR12, B0CRU1, B0CS94, B0CSB9, B0CSC9, B0CSH8, B0CSH9, B0CSK5, B0CSS2, B0CSW6, B0CSZ5, B0CTA1, B0CTR1, B0CTT9, B0CTU0, B0CTV6, B0CTX6, B0CU94, B0CUC1, B0CUE1, B0CUG2, B0CUH7, B0CUX6, B0CUY4, B0CV34, B0CV68, B0CV97, B0CVD1, B0CVH0, B0CVH2…	FALSE
B0DSF9	Nuclear pore protein 84 / 107				GO:0048584	GO_BiologicalProcess-Custom-GOA-ACAP-ARAP_23.04.2021_00h00	positive regulation of response to stimulus	[2, 3, 4]	[Group27]	8	6.4	0.0155018	0.0279485	{Group27=5.460028055832523E-7}	{Group27=7.644039278165532E-6}	[B0CRU1, B0CTT9, B0CY65, B0D0Y8, B0D7K2, B0DW99, B0E2B7, B0E4B0]	[B0CNH6, B0CNH9, B0CP26, B0CPE6, B0CPI5, B0CPI6, B0CQI2, B0CQL6, B0CQW5, B0CQZ4, B0CQZ7, B0CQZ8, B0CRU1, B0CS95, B0CSC7, B0CSD3, B0CSH8, B0CSH9, B0CSK5, B0CSW5, B0CSW7, B0CSX8, B0CTT7, B0CTT9, B0CTU0, B0CTV3, B0CU16, B0CUB8, B0CUG2, B0CUL3, B0CVR4, B0CW01, B0CW02, B0CW39, B0CXD2, B0CXJ3, B0CXT3, B0CY12, B0CY65, B0CYD4, B0CYJ4, B0D099, B0D0L6, B0D0R6, B0D0Y8, B0D1Y3, B0D1Z1, B0D2T2, B0D3A6, B0D3C8…	FALSE
B0CNA7	UDP-glucose 4-epimerase				GO:0051049	GO_BiologicalProcess-Custom-GOA-ACAP-ARAP_23.04.2021_00h00	regulation of transport	[3, 4]	[Group27]	8	6.4	0.0155018	0.0279485	{Group27=5.460028055832523E-7}	{Group27=7.644039278165532E-6}	[B0D0Y8, B0D7K2, B0DA69, B0DBE2, B0DBE3, B0DW99, B0E2B7, B0E4B0]	[B0CNH6, B0CNH8, B0CPR3, B0CQ65, B0CQ66, B0CQN8, B0CQW5, B0CR26, B0CR41, B0CRF5, B0CRH7, B0CRI3, B0CRM4, B0CRP3, B0CRR7, B0CRS3, B0CS54, B0CS55, B0CSA1, B0CSE1, B0CSV6, B0CSW7, B0CT07, B0CTP9, B0CU45, B0CU58, B0CUD6, B0CV32, B0CV34, B0CVE0, B0CVH0, B0CVZ8, B0CW39, B0CXX9, B0CY18, B0CY55, B0CZ35, B0CZH3, B0D069, B0D0P9, B0D0R6, B0D0S2, B0D0Y8, B0D191, B0D1E8, B0D2X6, B0D3C2, B0D3E8, B0D3P0, B0D3P5…	FALSE
B0DLI8	predicted protein				GO:0140053	GO_BiologicalProcess-Custom-GOA-ACAP-ARAP_23.04.2021_00h00	mitochondrial gene expression	[5]	[Group23]	7	6.36364	0.0235709	0.0380523	{Group23=2.4526679522842006E-7}	{Group23=6.867470266395761E-6}	[B0CN85, B0CN86, B0CR97, B0D222, B0D2K8, B0D813, B0DNP4]	[B0CN85, B0CN86, B0CN98, B0CNY5, B0CPA3, B0CPA8, B0CPC4, B0CPN7, B0CPS1, B0CQ61, B0CQ73, B0CQQ7, B0CQW0, B0CR97, B0CRH5, B0CRK4, B0CRQ4, B0CRQ7, B0CRQ8, B0CS18, B0CS50, B0CSP4, B0CSR5, B0CSU7, B0CSY1, B0CTH2, B0CTQ8, B0CUK9, B0CUT9, B0CUV3, B0CV98, B0CVU4, B0CVV1, B0CWE2, B0CX86, B0CXE1, B0CYM7, B0CYT8, B0CYU6, B0CZ99, B0CZG0, B0CZG1, B0CZN0, B0D096, B0D0A1, B0D0L5, B0D0R3, B0D0R8, B0D222, B0D2J8…	FALSE
B0DLE2	Fic/DOC family				GO:0042493	GO_BiologicalProcess-Custom-GOA-ACAP-ARAP_23.04.2021_00h00	response to drug	[3]	[Group22, Group27]	11	6.32184	0.00535586	0.0140734	{Group22=6.868131511254272E-4, Group27=5.460028055832523E-7}	{Group22=0.0011312216606771742, Group27=7.644039278165532E-6}	[B0CN86, B0D0Y8, B0D123, B0D7K2, B0D8K1, B0DP84, B0DP88, B0DW99, B0DXZ5, B0DZ36, B0E4B0]	[B0CN80, B0CN86, B0CNC5, B0CNH1, B0CNH6, B0CNU1, B0CPG1, B0CPI6, B0CPP7, B0CPV2, B0CQ55, B0CQ84, B0CQG1, B0CQL7, B0CQW4, B0CQY9, B0CRH4, B0CRQ3, B0CRU6, B0CS49, B0CSB9, B0CSP7, B0CSW7, B0CT24, B0CT69, B0CT94, B0CTH4, B0CTI5, B0CTI6, B0CTT0, B0CTU6, B0CTV3, B0CU26, B0CUC5, B0CUG2, B0CV97, B0CVF5, B0CVG0, B0CVQ7, B0CW01, B0CW02, B0CW14, B0CWL4, B0CXC1, B0CY71, B0CYC3, B0CYD4, B0CYF0, B0CYG0, B0CZJ8…	FALSE
B0CNL3	phosphatase activator				GO:0048583	GO_BiologicalProcess-Custom-GOA-ACAP-ARAP_23.04.2021_00h00	regulation of response to stimulus	[2, 3]	[Group21, Group27]	16	6.22568	0.000980618	0.00457005	{Group21=3.172006875411701E-5, Group27=5.460028055832523E-7}	{Group21=1.1102024063940954E-4, Group27=7.644039278165532E-6}	[B0CPB8, B0CPB9, B0CRU1, B0CTT9, B0CUC1, B0CY65, B0CY77, B0D0Y8, B0D7K2, B0DAF1, B0DBE2, B0DFA0, B0DHF2, B0DW99, B0E2B7, B0E4B0]	[B0CNH6, B0CNH9, B0CP26, B0CPB8, B0CPB9, B0CPE6, B0CPI5, B0CPI6, B0CPK5, B0CPP6, B0CPU5, B0CQ76, B0CQI2, B0CQL6, B0CQL7, B0CQN8, B0CQS4, B0CQW4, B0CQW5, B0CQZ4, B0CQZ7, B0CQZ8, B0CR12, B0CR19, B0CRU1, B0CRU3, B0CRU6, B0CS00, B0CS06, B0CS91, B0CS94, B0CS95, B0CSC7, B0CSD3, B0CSH8, B0CSH9, B0CSJ2, B0CSK5, B0CSW5, B0CSW6, B0CSW7, B0CSX8, B0CT72, B0CTL6, B0CTN6, B0CTP1, B0CTT0, B0CTT7, B0CTT9, B0CTU0…	FALSE
B0DW41	NIF3 (NGG1p interacting factor 3)				GO:0051656	GO_BiologicalProcess-Custom-GOA-ACAP-ARAP_23.04.2021_00h00	establishment of organelle localization	[3, 4]	[Group26, Group27]	10	6.17284	0.00914901	0.0199983	{Group26=1.3346706051454229E-4, Group27=5.460028055832523E-7}	{Group26=3.1142314120059865E-4, Group27=7.644039278165532E-6}	[B0CPU7, B0CQH1, B0CQV7, B0CW11, B0DHF2, B0DN82, B0DS91, B0DZX4, B0E2B7, B0E431]	[B0CNE5, B0CNK7, B0CP32, B0CPP5, B0CPU7, B0CQH1, B0CQQ5, B0CQV7, B0CR26, B0CR65, B0CRH7, B0CRQ3, B0CSB8, B0CSC3, B0CSG3, B0CSG6, B0CSU5, B0CSV2, B0CT66, B0CT67, B0CT88, B0CTA1, B0CTC7, B0CTD7, B0CTE0, B0CU68, B0CUB9, B0CUD6, B0CUG0, B0CUH8, B0CUX3, B0CUY8, B0CVD1, B0CVD9, B0CVG9, B0CVZ8, B0CW11, B0CW39, B0CWQ5, B0CXK4, B0CXM3, B0CXP8, B0CXS2, B0CXU6, B0CXU8, B0CXV0, B0CXW3, B0CXX9, B0CY55, B0CYI1…	FALSE
B0E4V2	Middle domain of eukaryotic initiation factor 4G (eIF4G)				GO:0070925	GO_BiologicalProcess-Custom-GOA-ACAP-ARAP_23.04.2021_00h00	organelle assembly	[5]	[Group23]	12	6.15385	0.00457877	0.0124281	{Group23=2.4526679522842006E-7}	{Group23=6.867470266395761E-6}	[B0CN85, B0CUW6, B0CVH5, B0CWZ5, B0CY77, B0D2K8, B0DBA9, B0DHF2, B0DK43, B0DZU6, B0E4J6, B0E4V2]	[B0CN85, B0CP57, B0CP61, B0CP75, B0CPE4, B0CPI0, B0CPQ1, B0CPR9, B0CPS4, B0CPT0, B0CPV2, B0CQ70, B0CQH7, B0CQK4, B0CQQ5, B0CQR0, B0CQS7, B0CQW4, B0CQX1, B0CR16, B0CR22, B0CR68, B0CRP3, B0CRR7, B0CSC3, B0CSG6, B0CSI8, B0CSK2, B0CSK3, B0CSW5, B0CSW7, B0CSY8, B0CT07, B0CTA0, B0CTG9, B0CTP1, B0CTP9, B0CTY4, B0CU68, B0CUA7, B0CUE2, B0CUG2, B0CUH8, B0CUS7, B0CUT1, B0CUV3, B0CUW6, B0CUX3, B0CUY8, B0CV45…	FALSE
B0CX80	quinone oxidoreductase putative				GO:0140013	GO_BiologicalProcess-Custom-GOA-ACAP-ARAP_23.04.2021_00h00	meiotic nuclear division	[3, 4, 5, 7]	[Group08, Group26, Group27]	10	6.13497	0.00953354	0.0201264	{Group08=0.008649358092260057, Group26=1.3346706051454229E-4, Group27=5.460028055832523E-7}	{Group08=0.009687281063331263, Group26=3.1142314120059865E-4, Group27=7.644039278165532E-6}	[B0CPT2, B0CPU7, B0CQV7, B0CW11, B0DHF2, B0DN82, B0DS91, B0DTW3, B0DUK7, B0E431]	[B0CNK7, B0CP17, B0CP32, B0CP87, B0CPB5, B0CPG1, B0CPK1, B0CPP6, B0CPS8, B0CPT2, B0CPU7, B0CQB2, B0CQB7, B0CQV7, B0CRP3, B0CRV0, B0CS87, B0CS94, B0CSB8, B0CSJ3, B0CSK7, B0CSM1, B0CSR9, B0CSS3, B0CSV8, B0CSX5, B0CT07, B0CTP9, B0CTV2, B0CTX6, B0CU10, B0CUB9, B0CUG0, B0CUY8, B0CV45, B0CVD1, B0CVD9, B0CVG9, B0CW11, B0CW39, B0CWQ0, B0CXJ3, B0CXP9, B0CXQ0, B0CXU6, B0CXU8, B0CYT1, B0CYV7, B0CZM4, B0D094…	FALSE
B0CPR2	linker between RRM2 and RRM3 domains in RBM39 protein				GO:0048193	GO_BiologicalProcess-Custom-GOA-ACAP-ARAP_23.04.2021_00h00	Golgi vesicle transport	[3, 5]	[Group24]	13	6.10329	0.00344694	0.010511	{Group24=2.4901857545916878E-6}	{Group24=2.324173370952242E-5}	[B0CPQ4, B0CSU6, B0CUW6, B0CY77, B0D6R1, B0DA74, B0DBE3, B0DBJ4, B0DGE8, B0DGF9, B0DIY9, B0DSE4, B0E2U2]	[B0CNE5, B0CNJ2, B0CP81, B0CPA1, B0CPJ0, B0CPK5, B0CPQ4, B0CPT7, B0CQ30, B0CQ54, B0CQB0, B0CQK4, B0CQR2, B0CQU1, B0CQY1, B0CR05, B0CR23, B0CR26, B0CR65, B0CR84, B0CRC5, B0CRC6, B0CRH7, B0CRI3, B0CRP1, B0CRP3, B0CRR7, B0CRS3, B0CRV5, B0CS25, B0CS60, B0CSG3, B0CSG5, B0CSG8, B0CSU6, B0CSW5, B0CSX4, B0CT07, B0CT70, B0CTP9, B0CTR9, B0CTU8, B0CU58, B0CU59, B0CUD6, B0CUH1, B0CUJ8, B0CUS9, B0CUW6, B0CUX4…	FALSE
B0CYQ4	PI31 proteasome regulator				GO:0006611	GO_BiologicalProcess-Custom-GOA-ACAP-ARAP_23.04.2021_00h00	protein export from nucleus	[5, 6, 7, 8, 9, 10]	[Group20, Group27]	7	6.08696	0.0291726	0.0442063	{Group20=5.043261991391816E-5, Group27=5.460028055832523E-7}	{Group20=1.5690148417663429E-4, Group27=7.644039278165532E-6}	[B0CYP4, B0DA69, B0DAB4, B0DBE2, B0DSF9, B0E2B7, B0E4T3]	[B0CPF7, B0CQ43, B0CQH7, B0CQN8, B0CQR5, B0CQW6, B0CRQ3, B0CRX5, B0CSI8, B0CSK5, B0CSU5, B0CSV2, B0CTS9, B0CU12, B0CU29, B0CU68, B0CUH8, B0CUJ9, B0CV79, B0CVB5, B0CVZ8, B0CW39, B0CXD4, B0CXE6, B0CXK4, B0CXM3, B0CXM9, B0CXP8, B0CXX9, B0CYP4, B0CYQ6, B0CYS7, B0CYX7, B0D069, B0D0A3, B0D0D6, B0D0X3, B0D174, B0D1H3, B0D229, B0D3E8, B0D3J0, B0D3P0, B0D4A1, B0D4A4, B0D4X8, B0D4Z2, B0D5A2, B0D5P5, B0D6L1…	FALSE
B0DZL6	Aspartate kinase				GO:0016570	GO_BiologicalProcess-Custom-GOA-ACAP-ARAP_23.04.2021_00h00	histone modification	[6, 7, 8]	[Group13, Group21, Group27]	9	6.08108	0.0143694	0.0268882	{Group13=0.009869920152468238, Group21=3.172006875411701E-5, Group27=5.460028055832523E-7}	{Group13=0.010235472750707804, Group21=1.1102024063940954E-4, Group27=7.644039278165532E-6}	[B0CPB8, B0CPB9, B0CQP3, B0CUC1, B0CYZ3, B0D0U7, B0DA69, B0DHF2, B0DTW3]	[B0CN84, B0CNA9, B0CNY6, B0CP87, B0CPB8, B0CPB9, B0CPK1, B0CPP1, B0CQ38, B0CQ64, B0CQP3, B0CQW4, B0CRM8, B0CSK5, B0CSK6, B0CSX6, B0CT47, B0CTA1, B0CTI0, B0CTI5, B0CTI6, B0CTS3, B0CTT7, B0CU38, B0CU54, B0CU79, B0CUA5, B0CUC1, B0CUJ9, B0CUL0, B0CUT1, B0CUY8, B0CVD1, B0CVD4, B0CVI5, B0CVW4, B0CXF1, B0CXI7, B0CXR9, B0CXT3, B0CXU3, B0CY37, B0CYX6, B0CYZ3, B0CZ35, B0CZJ3, B0CZX4, B0CZZ0, B0D0S2, B0D0S6…	FALSE
B0DW99	small GTPase-binding protein				GO:0044262	GO_BiologicalProcess-Custom-GOA-ACAP-ARAP_23.04.2021_00h00	cellular carbohydrate metabolic process	[3, 4]	[Group15, Group27]	10	6.0241	0.0107617	0.021968	{Group15=0.0051071642284871745, Group27=5.460028055832523E-7}	{Group15=0.006500027199892768, Group27=7.644039278165532E-6}	[B0CYC2, B0D8U9, B0DBA9, B0DHF2, B0DI75, B0DI84, B0DTA9, B0DW99, B0DXW3, B0E4B0]	[B0CNK0, B0CNL4, B0CP24, B0CPD3, B0CPE7, B0CPQ3, B0CPR7, B0CPT4, B0CPU4, B0CQ42, B0CQ51, B0CQT3, B0CQW4, B0CQY9, B0CRB8, B0CRJ8, B0CRV1, B0CSB1, B0CSE1, B0CSP9, B0CSV4, B0CT70, B0CTL6, B0CTN6, B0CTR1, B0CU00, B0CU82, B0CUI2, B0CUT6, B0CV10, B0CV11, B0CV22, B0CV23, B0CVH0, B0CVJ1, B0CVX0, B0CWX9, B0CXQ2, B0CXS4, B0CXS5, B0CXU9, B0CY66, B0CYC2, B0CYV9, B0D0T8, B0D0W1, B0D108, B0D1L6, B0D1Q6, B0D215…	FALSE
B0CXA4	NAD-P-binding protein				GO:0030036	GO_BiologicalProcess-Custom-GOA-ACAP-ARAP_23.04.2021_00h00	actin cytoskeleton organization	[3, 6]	[Group26, Group27]	10	5.95238	0.0116449	0.0230104	{Group26=1.3346706051454229E-4, Group27=5.460028055832523E-7}	{Group26=3.1142314120059865E-4, Group27=7.644039278165532E-6}	[B0CQS6, B0CRU1, B0CTT9, B0CY65, B0CYA7, B0D0A5, B0D3R0, B0DW99, B0DZX4, B0E4B0]	[B0CPG1, B0CPU5, B0CQQ5, B0CQS6, B0CQY6, B0CQZ8, B0CR19, B0CR96, B0CRA6, B0CRJ3, B0CRJ4, B0CRM4, B0CRU1, B0CRU3, B0CS94, B0CSE1, B0CSK8, B0CSQ2, B0CSX2, B0CT66, B0CT67, B0CTB8, B0CTC7, B0CTD7, B0CTE0, B0CTL7, B0CTT9, B0CTU0, B0CTV3, B0CTV6, B0CTX6, B0CUA0, B0CUD9, B0CUF1, B0CUI2, B0CUK8, B0CUX3, B0CUY4, B0CV03, B0CVD9, B0CVH0, B0CVJ0, B0CVR4, B0CVX1, B0CW01, B0CW02, B0CW39, B0CWR8, B0CWR9, B0CX20…	FALSE
B0CPT2	kinase-like domain-containing protein				GO:0072594	GO_BiologicalProcess-Custom-GOA-ACAP-ARAP_23.04.2021_00h00	establishment of protein localization to organelle	[4, 5, 6]	[Group24]	17	5.92335	0.00118764	0.00533359	{Group24=2.4901857545916878E-6}	{Group24=2.324173370952242E-5}	[B0CP78, B0CPR1, B0CQ60, B0CRR9, B0CUW6, B0CYP4, B0D8U9, B0DBA9, B0DGE8, B0DGF9, B0DIY9, B0DP90, B0DSE4, B0DSF9, B0DTR7, B0E2U2, B0E4T3]	[B0CNI0, B0CP61, B0CP75, B0CP78, B0CP81, B0CPB2, B0CPD7, B0CPE3, B0CPF7, B0CPI7, B0CPI8, B0CPI9, B0CPJ0, B0CPP0, B0CPR1, B0CPT6, B0CQ50, B0CQ58, B0CQ60, B0CQK4, B0CQL3, B0CQP4, B0CQQ0, B0CQR2, B0CQV4, B0CQV5, B0CQX1, B0CR17, B0CRC2, B0CRC8, B0CRF8, B0CRK2, B0CRM6, B0CRP3, B0CRR7, B0CRR9, B0CRX2, B0CS92, B0CS94, B0CS95, B0CSB9, B0CSC3, B0CSF4, B0CSF8, B0CSI8, B0CSK0, B0CSK2, B0CSS5, B0CSU4, B0CSV2…	FALSE
B0CQP3	PAXNEB-domain-containing protein				GO:0006897	GO_BiologicalProcess-Custom-GOA-ACAP-ARAP_23.04.2021_00h00	endocytosis	[3, 5]	[Group06, Group09, Group24, Group27]	8	5.88235	0.024444	0.0382131	{Group06=3.969520566067688E-4, Group09=1.3071565221827808E-4, Group24=2.4901857545916878E-6, Group27=5.460028055832523E-7}	{Group06=6.946660990618455E-4, Group09=3.3273075110107147E-4, Group24=2.324173370952242E-5, Group27=7.644039278165532E-6}	[B0CQI5, B0CQS6, B0CSR4, B0CUW6, B0D6R1, B0DSE4, B0DW99, B0E4B0]	[B0CNB1, B0CPH9, B0CPR3, B0CPT8, B0CQ57, B0CQI5, B0CQK4, B0CQR2, B0CQS6, B0CQW5, B0CQY6, B0CR65, B0CR96, B0CRA6, B0CRJ3, B0CRM4, B0CRP3, B0CRR7, B0CSB4, B0CSE1, B0CSQ2, B0CSR4, B0CSV6, B0CT07, B0CTC7, B0CTD7, B0CTE0, B0CTI5, B0CTI6, B0CTP9, B0CTS8, B0CTV9, B0CU80, B0CUD9, B0CUG1, B0CUG2, B0CUW6, B0CVJ0, B0CWM2, B0CWN1, B0CWP4, B0CWR9, B0CX20, B0CXA9, B0CXS2, B0CXX3, B0CXZ7, B0CY78, B0CZN3, B0D049…	FALSE
B0DZX4	nonmuscle myosin heavy chain b				GO:0032879	GO_BiologicalProcess-Custom-GOA-ACAP-ARAP_23.04.2021_00h00	regulation of localization	[2, 3]	[Group27]	11	5.85106	0.00940939	0.0200355	{Group27=5.460028055832523E-7}	{Group27=7.644039278165532E-6}	[B0CYA7, B0D0Y8, B0D7K2, B0DA69, B0DBE2, B0DBE3, B0DHF2, B0DTW3, B0DW99, B0E2B7, B0E4B0]	[B0CNH6, B0CNH8, B0CP44, B0CPR3, B0CQ65, B0CQ66, B0CQN8, B0CQS4, B0CQW4, B0CQW5, B0CR26, B0CR41, B0CRF5, B0CRH7, B0CRI3, B0CRM4, B0CRP3, B0CRR7, B0CRS3, B0CS54, B0CS55, B0CSA1, B0CSE1, B0CSG7, B0CSR9, B0CSV6, B0CSW7, B0CT07, B0CT59, B0CT66, B0CTA0, B0CTA1, B0CTP9, B0CTV6, B0CTX6, B0CU45, B0CU58, B0CUD6, B0CUE1, B0CUF1, B0CUG2, B0CUY4, B0CUY8, B0CV32, B0CV34, B0CVE0, B0CVH0, B0CVH2, B0CVZ8, B0CW39…	FALSE
B0CY77	sec7 guanine nucleotide exchange factor				GO:0033365	GO_BiologicalProcess-Custom-GOA-ACAP-ARAP_23.04.2021_00h00	protein localization to organelle	[5]	[Group24]	22	5.85106	0.000268427	0.00195004	{Group24=2.4901857545916878E-6}	{Group24=2.324173370952242E-5}	[B0CP78, B0CPR1, B0CQ60, B0CRR9, B0CUW6, B0CYA7, B0CYP4, B0D4D1, B0D8U9, B0DBA9, B0DGE8, B0DGF9, B0DHF2, B0DIY9, B0DP90, B0DSE4, B0DSF9, B0DTR7, B0DTW3, B0DUK7, B0E2U2, B0E4T3]	[B0CNI0, B0CP32, B0CP44, B0CP61, B0CP75, B0CP78, B0CP81, B0CP87, B0CPB2, B0CPD7, B0CPE3, B0CPF7, B0CPI7, B0CPI8, B0CPI9, B0CPJ0, B0CPP0, B0CPQ1, B0CPR1, B0CPT6, B0CPU5, B0CQ50, B0CQ57, B0CQ58, B0CQ60, B0CQK4, B0CQL3, B0CQP4, B0CQQ0, B0CQR2, B0CQV4, B0CQV5, B0CQX1, B0CR16, B0CR17, B0CRC2, B0CRC8, B0CRF8, B0CRK2, B0CRM6, B0CRP3, B0CRR7, B0CRR9, B0CRU3, B0CRX2, B0CS92, B0CS94, B0CS95, B0CSB9, B0CSC3…	FALSE
B0D1L5	Elongation factor-2 kinase				GO:0071103	GO_BiologicalProcess-Custom-GOA-ACAP-ARAP_23.04.2021_00h00	DNA conformation change	[6]	[Group25, Group27]	12	5.76923	0.00758643	0.0181927	{Group25=0.0028911801077265535, Group27=5.460028055832523E-7}	{Group25=0.0038549068103020715, Group27=7.644039278165532E-6}	[B0CUC1, B0D0U7, B0D3X0, B0D756, B0D7P9, B0D7Q1, B0D873, B0DA69, B0DK71, B0DSF9, B0DTW3, B0E4T3]	[B0CNA9, B0CND2, B0CNE9, B0CNY6, B0CP17, B0CP52, B0CP56, B0CP77, B0CP87, B0CPA0, B0CPB5, B0CPF7, B0CPH6, B0CPI7, B0CPK1, B0CPP8, B0CQ38, B0CQI2, B0CQY4, B0CR21, B0CR59, B0CRB3, B0CRM0, B0CRM8, B0CRQ5, B0CS79, B0CSE7, B0CSK5, B0CSK7, B0CSM1, B0CSM7, B0CSR9, B0CSS3, B0CSZ6, B0CSZ8, B0CTF7, B0CTP1, B0CTU9, B0CU44, B0CU79, B0CU83, B0CUA7, B0CUC1, B0CUE1, B0CUJ9, B0CUY8, B0CVC7, B0CVD1, B0CVG5, B0CVW4…	FALSE
B0DHF2	CMGC/CDK/CDC2 protein kinase				GO:0046907	GO_BiologicalProcess-Custom-GOA-ACAP-ARAP_23.04.2021_00h00	intracellular transport	[3, 4]	[Group24]	38	5.74887	1.86128e-06	9.19474e-05	{Group24=2.4901857545916878E-6}	{Group24=2.324173370952242E-5}	[B0CP78, B0CPQ4, B0CPR1, B0CPU7, B0CQ60, B0CQH1, B0CQV7, B0CRR9, B0CSU6, B0CUW6, B0CW11, B0CY77, B0CYP4, B0D0Q0, B0D4D1, B0D6R1, B0D8U9, B0DA69, B0DA74, B0DAB4, B0DBA9, B0DBE2, B0DBE3, B0DBJ4, B0DGE8, B0DGF9, B0DIY9, B0DN82, B0DP90, B0DS91, B0DSE4, B0DSF9, B0DTR7, B0DZX4, B0E2B7, B0E2U2, B0E431, B0E4T3]	[B0CNE5, B0CNH8, B0CNI0, B0CNJ2, B0CNP4, B0CP44, B0CP61, B0CP75, B0CP78, B0CP81, B0CPA1, B0CPA6, B0CPB2, B0CPD7, B0CPE3, B0CPF7, B0CPH9, B0CPI9, B0CPJ0, B0CPK5, B0CPP0, B0CPP5, B0CPQ4, B0CPR1, B0CPR3, B0CPT6, B0CPT7, B0CPT8, B0CPU2, B0CPU7, B0CQ30, B0CQ43, B0CQ50, B0CQ54, B0CQ58, B0CQ60, B0CQ65, B0CQ66, B0CQB0, B0CQH1, B0CQH7, B0CQK4, B0CQL3, B0CQN8, B0CQP4, B0CQQ0, B0CQQ5, B0CQR2, B0CQR5, B0CQU1…	TRUE
B0DUG0	Zn-finger domain-containing protein				GO:0022607	GO_BiologicalProcess-Custom-GOA-ACAP-ARAP_23.04.2021_00h00	cellular component assembly	[4]	[Group19, Group27]	47	5.62201	1.59621e-07	3.94264e-05	{Group19=3.7040530016888613E-6, Group27=5.460028055832523E-7}	{Group19=2.592837101182203E-5, Group27=7.644039278165532E-6}	[B0CN85, B0CNU2, B0CPE1, B0CQH1, B0CQS6, B0CRU1, B0CSM2, B0CSY9, B0CU94, B0CUC1, B0CUW6, B0CVH5, B0CWZ5, B0CY65, B0CY77, B0CYA7, B0CZI7, B0D0U7, B0D0Y8, B0D2K8, B0D3F6, B0D3K3, B0D3R0, B0D3X0, B0D513, B0D514, B0D756, B0D7J2, B0D7P9, B0D7Q1, B0D873, B0DA69, B0DAI0, B0DBA9, B0DHF2, B0DK43, B0DK71, B0DSF9, B0DUK7, B0DW99, B0DZU6, B0DZX4, B0E4B0, B0E4J6, B0E4T3, B0E4V2, B0E507]	[B0CN85, B0CNA9, B0CND2, B0CNE5, B0CNE9, B0CNL4, B0CNU2, B0CNY6, B0CP17, B0CP28, B0CP32, B0CP46, B0CP52, B0CP53, B0CP56, B0CP57, B0CP61, B0CP75, B0CP77, B0CP82, B0CP87, B0CPA0, B0CPA6, B0CPC0, B0CPD6, B0CPE1, B0CPE4, B0CPF7, B0CPG1, B0CPH6, B0CPI0, B0CPI6, B0CPI9, B0CPJ5, B0CPK1, B0CPP0, B0CPP6, B0CPQ1, B0CPR9, B0CPS4, B0CPT0, B0CPT6, B0CPT9, B0CPU5, B0CPV2, B0CQ30, B0CQ38, B0CQ57, B0CQ70, B0CQH1…	TRUE
B0DIY9	Vacuolar protein sorting/targeting protein 10				GO:0033043	GO_BiologicalProcess-Custom-GOA-ACAP-ARAP_23.04.2021_00h00	regulation of organelle organization	[4, 5]	[Group21, Group26, Group27]	21	5.6	0.000663823	0.00364365	{Group21=3.172006875411701E-5, Group26=1.3346706051454229E-4, Group27=5.460028055832523E-7}	{Group21=1.1102024063940954E-4, Group26=3.1142314120059865E-4, Group27=7.644039278165532E-6}	[B0CPB8, B0CPB9, B0CPT2, B0CPU7, B0CQS6, B0CRU1, B0CSY9, B0CTT9, B0CUC1, B0CY65, B0CYA7, B0CYB5, B0D0U7, B0D3R0, B0D7Q1, B0D873, B0DA69, B0DHF2, B0DTW3, B0DW99, B0E4B0]	[B0CNA9, B0CNE9, B0CNH8, B0CNH9, B0CNJ7, B0CP32, B0CP56, B0CP77, B0CP87, B0CPB5, B0CPB8, B0CPB9, B0CPD6, B0CPG1, B0CPH6, B0CPK1, B0CPP6, B0CPR3, B0CPT2, B0CPU5, B0CPU7, B0CPV1, B0CQ38, B0CQB2, B0CQB7, B0CQM2, B0CQR2, B0CQS6, B0CQV1, B0CQZ8, B0CR12, B0CR19, B0CR21, B0CR26, B0CR73, B0CRF5, B0CRH1, B0CRJ3, B0CRQ5, B0CRS3, B0CRU1, B0CRU3, B0CRX0, B0CS54, B0CS55, B0CS94, B0CSA1, B0CSI8, B0CSK5, B0CSK8…	FALSE
B0CY65	Mob1/phocein family				GO:0007034	GO_BiologicalProcess-Custom-GOA-ACAP-ARAP_23.04.2021_00h00	vacuolar transport	[2, 4]	[Group24]	9	5.59006	0.0235444	0.0382596	{Group24=2.4901857545916878E-6}	{Group24=2.324173370952242E-5}	[B0CRR9, B0CUW6, B0DBA9, B0DGE8, B0DGF9, B0DIY9, B0DP90, B0DSE4, B0E2U2]	[B0CP81, B0CPD5, B0CPH9, B0CPT6, B0CPT7, B0CQ50, B0CQ54, B0CQB0, B0CQK4, B0CQR2, B0CQX1, B0CR26, B0CR42, B0CRE4, B0CRP3, B0CRR7, B0CRR9, B0CRW2, B0CS25, B0CSB9, B0CSG7, B0CSK2, B0CST3, B0CSV4, B0CSW5, B0CT07, B0CT24, B0CT69, B0CT70, B0CTC7, B0CTD7, B0CTE0, B0CTH4, B0CTP9, B0CTR9, B0CTS8, B0CTU8, B0CTV9, B0CU26, B0CUH1, B0CUW6, B0CUY6, B0CVB7, B0CVB8, B0CVF5, B0CVG0, B0CVN1, B0CVN4, B0CVS3, B0CXA9…	FALSE
B0D487	6-phosphogluconate dehydrogenase C-terminal domain-like protein				GO:0030154	GO_BiologicalProcess-Custom-GOA-ACAP-ARAP_23.04.2021_00h00	cell differentiation	[3]	[Group17, Group26, Group27]	11	5.58376	0.0130617	0.0250097	{Group17=0.0077669608726834115, Group26=1.3346706051454229E-4, Group27=5.460028055832523E-7}	{Group17=0.009455430627614588, Group26=3.1142314120059865E-4, Group27=7.644039278165532E-6}	[B0CN86, B0CPT2, B0CQI5, B0CQV7, B0CW11, B0DBE2, B0DHF2, B0DN82, B0DS91, B0DUK7, B0E431]	[B0CN86, B0CNH6, B0CNL4, B0CP53, B0CP69, B0CP77, B0CPB5, B0CPI6, B0CPI7, B0CPI8, B0CPT2, B0CPT6, B0CQ30, B0CQI5, B0CQN3, B0CQQ5, B0CQV7, B0CQZ1, B0CR41, B0CR65, B0CRJ4, B0CRJ8, B0CRV2, B0CS25, B0CS60, B0CSE1, B0CSH8, B0CSH9, B0CSJ3, B0CSQ3, B0CT59, B0CT67, B0CTC7, B0CTD7, B0CTE0, B0CTV9, B0CU90, B0CUE1, B0CUG0, B0CUG4, B0CV91, B0CVB1, B0CVD1, B0CVH0, B0CVV2, B0CVY5, B0CW11, B0CXC1, B0CXQ2, B0CXT0…	FALSE
B0D513	translation initiation factor				GO:0010628	GO_BiologicalProcess-Custom-GOA-ACAP-ARAP_23.04.2021_00h00	positive regulation of gene expression	[4, 5, 6]	[Group25, Group27]	13	5.5794	0.00728925	0.0180044	{Group25=0.0028911801077265535, Group27=5.460028055832523E-7}	{Group25=0.0038549068103020715, Group27=7.644039278165532E-6}	[B0CU94, B0CUC1, B0CVH5, B0CYZ3, B0CZI7, B0D0U7, B0D3X0, B0D756, B0D7Q1, B0DHF2, B0DNP4, B0DSF9, B0E4T3]	[B0CN80, B0CNA9, B0CNH6, B0CNM7, B0CNN4, B0CP56, B0CP82, B0CP87, B0CPB1, B0CPI6, B0CPP6, B0CPT0, B0CQ76, B0CQH5, B0CQI2, B0CQJ7, B0CQT0, B0CQW3, B0CR06, B0CR14, B0CRE8, B0CRV2, B0CRW9, B0CRX5, B0CS18, B0CSC9, B0CSK5, B0CSK6, B0CSQ3, B0CSS2, B0CSW6, B0CTA1, B0CTV2, B0CTX6, B0CU29, B0CU44, B0CU94, B0CUB8, B0CUC1, B0CUC6, B0CUE6, B0CUG2, B0CUG4, B0CUJ9, B0CUT5, B0CV91, B0CVH2, B0CVH5, B0CVI6, B0CVQ4…	FALSE
B0D0X5	Ribosomal RNA-processing protein 12				GO:0015931	GO_BiologicalProcess-Custom-GOA-ACAP-ARAP_23.04.2021_00h00	nucleobase-containing compound transport	[5, 7]	[Group04, Group20]	9	5.55556	0.0243911	0.0383733	{Group04=9.408015057708002E-4, Group20=5.043261991391816E-5}	{Group04=0.0014634690089768004, Group20=1.5690148417663429E-4}	[B0CYP4, B0DA69, B0DAB4, B0DCW5, B0DCX1, B0DGJ2, B0DI84, B0DSF9, B0E4T3]	[B0CNQ9, B0CPE3, B0CPF7, B0CPP7, B0CQ43, B0CQ55, B0CQ65, B0CQ66, B0CQH7, B0CQR5, B0CQW6, B0CQW7, B0CQY0, B0CRF3, B0CRH5, B0CRQ3, B0CRX5, B0CS95, B0CSB9, B0CSI8, B0CSK5, B0CSU5, B0CSV2, B0CT24, B0CT69, B0CT72, B0CTH4, B0CTI5, B0CTI6, B0CU12, B0CU29, B0CU68, B0CUH8, B0CUJ9, B0CUK5, B0CV79, B0CVB5, B0CVH7, B0CVZ2, B0CVZ8, B0CX06, B0CXD4, B0CXE6, B0CXK4, B0CXM3, B0CXM6, B0CXM9, B0CXP8, B0CXX9, B0CY71…	FALSE
B0D3X2	flagellar associated protein				GO:0051640	GO_BiologicalProcess-Custom-GOA-ACAP-ARAP_23.04.2021_00h00	organelle localization	[3]	[Group26, Group27]	13	5.55556	0.00754637	0.0182741	{Group26=1.3346706051454229E-4, Group27=5.460028055832523E-7}	{Group26=3.1142314120059865E-4, Group27=7.644039278165532E-6}	[B0CPU7, B0CQH1, B0CQV7, B0CW11, B0D6Z3, B0DHF2, B0DN82, B0DS91, B0DSF9, B0DZX4, B0E2B7, B0E431, B0E4T3]	[B0CNE5, B0CNK7, B0CNP4, B0CP32, B0CP36, B0CPF7, B0CPP5, B0CPP6, B0CPU7, B0CQ54, B0CQH1, B0CQL3, B0CQQ5, B0CQQ9, B0CQV7, B0CQX1, B0CR26, B0CR65, B0CR84, B0CRH7, B0CRJ6, B0CRQ3, B0CRR3, B0CRS3, B0CS60, B0CSB8, B0CSC3, B0CSG3, B0CSG4, B0CSG6, B0CSK8, B0CSU5, B0CSV2, B0CT66, B0CT67, B0CT88, B0CTA1, B0CTC7, B0CTD7, B0CTE0, B0CU45, B0CU68, B0CUA0, B0CUB9, B0CUD6, B0CUD9, B0CUG0, B0CUH8, B0CUX3, B0CUY6…	FALSE
B0DCZ4	mitochondrial protein				GO:1903047	GO_BiologicalProcess-Custom-GOA-ACAP-ARAP_23.04.2021_00h00	mitotic cell cycle process	[3, 4]	[Group26, Group27]	27	5.55556	0.000124783	0.00128422	{Group26=1.3346706051454229E-4, Group27=5.460028055832523E-7}	{Group26=3.1142314120059865E-4, Group27=7.644039278165532E-6}	[B0CNU2, B0CPU7, B0CQH1, B0CQV7, B0CS88, B0CSY9, B0CTT9, B0CVH5, B0CW11, B0CY65, B0CYA7, B0CYB5, B0CYZ3, B0CZI7, B0D0A5, B0D0Y8, B0D7K2, B0D873, B0DHF2, B0DN82, B0DS91, B0DTW3, B0DUK7, B0DW99, B0DZX4, B0E431, B0E4B0]	[B0CN95, B0CND0, B0CNJ7, B0CNK7, B0CNU2, B0CP17, B0CP32, B0CP44, B0CP56, B0CP68, B0CP77, B0CP87, B0CPA0, B0CPA6, B0CPB5, B0CPD6, B0CPE4, B0CPG1, B0CPK1, B0CPP5, B0CPS5, B0CPU5, B0CPU7, B0CPV1, B0CQH1, B0CQM2, B0CQQ5, B0CQS4, B0CQV7, B0CQW4, B0CQY9, B0CR16, B0CR19, B0CR73, B0CR98, B0CRA6, B0CRH1, B0CRJ3, B0CRJ4, B0CRU3, B0CS46, B0CS52, B0CS88, B0CS94, B0CSB8, B0CSC3, B0CSE1, B0CSG6, B0CSG8, B0CSJ3…	FALSE
B0DJR3	social behavior				GO:0051649	GO_BiologicalProcess-Custom-GOA-ACAP-ARAP_23.04.2021_00h00	establishment of localization in cell	[3]	[Group24]	40	5.54785	2.32719e-06	9.58027e-05	{Group24=2.4901857545916878E-6}	{Group24=2.324173370952242E-5}	[B0CP78, B0CPQ4, B0CPR1, B0CPU7, B0CQ60, B0CQH1, B0CQV7, B0CRR9, B0CSU6, B0CUW6, B0CW11, B0CY77, B0CYP4, B0D0Q0, B0D0Y8, B0D4D1, B0D6R1, B0D8U9, B0DA69, B0DA74, B0DAB4, B0DBA9, B0DBE2, B0DBE3, B0DBJ4, B0DGE8, B0DGF9, B0DHF2, B0DIY9, B0DN82, B0DP90, B0DS91, B0DSE4, B0DSF9, B0DTR7, B0DZX4, B0E2B7, B0E2U2, B0E431, B0E4T3]	[B0CNE5, B0CNH6, B0CNH8, B0CNI0, B0CNJ2, B0CNK7, B0CNP4, B0CP32, B0CP44, B0CP61, B0CP75, B0CP78, B0CP81, B0CPA1, B0CPA6, B0CPB2, B0CPD7, B0CPE3, B0CPF7, B0CPH9, B0CPI9, B0CPJ0, B0CPK5, B0CPP0, B0CPP5, B0CPQ4, B0CPR1, B0CPR3, B0CPT6, B0CPT7, B0CPT8, B0CPU2, B0CPU7, B0CQ30, B0CQ43, B0CQ50, B0CQ54, B0CQ58, B0CQ60, B0CQ65, B0CQ66, B0CQB0, B0CQH1, B0CQH7, B0CQK4, B0CQL3, B0CQN8, B0CQP4, B0CQQ0, B0CQQ5…	FALSE
B0CR35	predicted protein				GO:0033044	GO_BiologicalProcess-Custom-GOA-ACAP-ARAP_23.04.2021_00h00	regulation of chromosome organization	[5, 6]	[Group13, Group21, Group25, Group27]	11	5.52764	0.0140027	0.0264021	{Group13=0.009869920152468238, Group21=3.172006875411701E-5, Group25=0.0028911801077265535, Group27=5.460028055832523E-7}	{Group13=0.010235472750707804, Group21=1.1102024063940954E-4, Group25=0.0038549068103020715, Group27=7.644039278165532E-6}	[B0CPB8, B0CPB9, B0CPU7, B0CSY9, B0CUC1, B0D0U7, B0D7Q1, B0D873, B0DA69, B0DHF2, B0DTW3]	[B0CNA9, B0CNE9, B0CNJ7, B0CP32, B0CP56, B0CP77, B0CP87, B0CPB8, B0CPB9, B0CPD6, B0CPG1, B0CPH6, B0CPK1, B0CPP6, B0CPU5, B0CPU7, B0CPV1, B0CQ38, B0CQV1, B0CR19, B0CR21, B0CR73, B0CRH1, B0CRQ5, B0CS94, B0CSI8, B0CSK5, B0CSR9, B0CSV2, B0CSY9, B0CT59, B0CTA1, B0CTI5, B0CTI6, B0CTP1, B0CTX6, B0CU44, B0CUC1, B0CUX3, B0CUY8, B0CV05, B0CV45, B0CVD1, B0CVI6, B0CVU7, B0CVX6, B0CW39, B0CWX3, B0CX50, B0CXC1…	FALSE
B0D8K1	P-loop containing nucleoside triphosphate hydrolase protein				GO:0051128	GO_BiologicalProcess-Custom-GOA-ACAP-ARAP_23.04.2021_00h00	regulation of cellular component organization	[3, 4]	[Group16, Group21, Group27]	27	5.5102	0.000143014	0.00135864	{Group16=1.0667795797382352E-5, Group21=3.172006875411701E-5, Group27=5.460028055832523E-7}	{Group16=4.267118318952941E-5, Group21=1.1102024063940954E-4, Group27=7.644039278165532E-6}	[B0CPB8, B0CPB9, B0CPT2, B0CPU7, B0CQS6, B0CRU1, B0CSY9, B0CTT9, B0CUC1, B0CY65, B0CYA7, B0CYB5, B0CZI7, B0D0A5, B0D0U7, B0D0Y8, B0D3R0, B0D3X0, B0D756, B0D7Q1, B0D873, B0DA69, B0DAF1, B0DHF2, B0DTW3, B0DW99, B0E4B0]	[B0CNA9, B0CNE9, B0CNH6, B0CNH8, B0CNH9, B0CNJ7, B0CNK7, B0CNS4, B0CNT5, B0CP32, B0CP56, B0CP69, B0CP77, B0CP87, B0CPB5, B0CPB8, B0CPB9, B0CPC1, B0CPD6, B0CPE6, B0CPG1, B0CPH6, B0CPI6, B0CPK1, B0CPP6, B0CPR3, B0CPT0, B0CPT2, B0CPU5, B0CPU7, B0CPV1, B0CQ38, B0CQB2, B0CQB7, B0CQM2, B0CQN8, B0CQR2, B0CQS6, B0CQV1, B0CQW5, B0CQY6, B0CQZ8, B0CR12, B0CR19, B0CR21, B0CR26, B0CR41, B0CR42, B0CR73, B0CRF5…	TRUE
B0DY75	2OG-Fe(II) oxygenase superfamily				GO:0031328	GO_BiologicalProcess-Custom-GOA-ACAP-ARAP_23.04.2021_00h00	positive regulation of cellular biosynthetic process	[4, 5, 6]	[Group25, Group27]	16	5.49828	0.00349744	0.010408	{Group25=0.0028911801077265535, Group27=5.460028055832523E-7}	{Group25=0.0038549068103020715, Group27=7.644039278165532E-6}	[B0CU94, B0CUC1, B0CVH5, B0CYZ3, B0CZI7, B0D0U7, B0D3X0, B0D756, B0D7Q1, B0DFA0, B0DHF2, B0DNP4, B0DSF9, B0DW99, B0E4B0, B0E4T3]	[B0CN80, B0CNA9, B0CNH6, B0CNM7, B0CNN4, B0CP56, B0CP80, B0CP82, B0CP87, B0CPB1, B0CPI6, B0CPT0, B0CQ51, B0CQH5, B0CQI2, B0CQJ7, B0CQT0, B0CQV1, B0CQW3, B0CQW4, B0CQZ5, B0CR06, B0CR07, B0CR14, B0CRE8, B0CRV2, B0CRW9, B0CRX0, B0CRX5, B0CS18, B0CSC9, B0CSE3, B0CSK5, B0CSK6, B0CSQ3, B0CSR9, B0CSS2, B0CST9, B0CSW6, B0CTA1, B0CTT7, B0CTV2, B0CTX6, B0CU29, B0CU44, B0CU90, B0CU94, B0CUB8, B0CUC1, B0CUC6…	FALSE
B0CTT9	Pkinase-domain-containing protein				GO:0065003	GO_BiologicalProcess-Custom-GOA-ACAP-ARAP_23.04.2021_00h00	protein-containing complex assembly	[5]	[Group19, Group23]	31	5.49645	4.57733e-05	0.000665059	{Group19=3.7040530016888613E-6, Group23=2.4526679522842006E-7}	{Group19=2.592837101182203E-5, Group23=6.867470266395761E-6}	[B0CN85, B0CNU2, B0CPE1, B0CQH1, B0CQS6, B0CRU1, B0CSM2, B0CSY9, B0CU94, B0CVH5, B0CWZ5, B0CZI7, B0D0U7, B0D0Y8, B0D2K8, B0D3F6, B0D3K3, B0D3R0, B0D3X0, B0D513, B0D514, B0D756, B0D7J2, B0D873, B0DA69, B0DAI0, B0DK43, B0DZU6, B0E4J6, B0E4V2, B0E507]	[B0CN85, B0CNA9, B0CND2, B0CNE5, B0CNE9, B0CNU2, B0CNY6, B0CP28, B0CP32, B0CP46, B0CP52, B0CP56, B0CP57, B0CP61, B0CP75, B0CP77, B0CP82, B0CPA6, B0CPD6, B0CPE1, B0CPE4, B0CPF7, B0CPI0, B0CPI6, B0CPI9, B0CPJ5, B0CPP0, B0CPQ1, B0CPR9, B0CPS4, B0CPT0, B0CPT9, B0CPV2, B0CQ70, B0CQH1, B0CQH7, B0CQL3, B0CQL8, B0CQN1, B0CQP4, B0CQQ5, B0CQR0, B0CQS6, B0CQS7, B0CQT4, B0CQV6, B0CQX7, B0CQY4, B0CR14, B0CR22…	TRUE
B0D0Y8	Belongs to the protein kinase superfamily				GO:0032268	GO_BiologicalProcess-Custom-GOA-ACAP-ARAP_23.04.2021_00h00	regulation of cellular protein metabolic process	[4, 5, 6]	[Group14, Group18, Group21, Group23, Group27]	25	5.49451	0.000268375	0.00200875	{Group14=6.204014319678749E-5, Group18=5.538707306717089E-6, Group21=3.172006875411701E-5, Group23=2.4526679522842006E-7, Group27=5.460028055832523E-7}	{Group14=1.7371240095100495E-4, Group18=2.5847300764679748E-5, Group21=1.1102024063940954E-4, Group23=6.867470266395761E-6, Group27=7.644039278165532E-6}	[B0CPB8, B0CPB9, B0CQP3, B0CRU1, B0CSY9, B0CTT9, B0CU94, B0CUC1, B0CVH5, B0CY65, B0CYA7, B0CZI7, B0D0U7, B0D2A6, B0D513, B0D514, B0DA69, B0DBA9, B0DBE2, B0DK43, B0DNP4, B0DTW3, B0DZU6, B0E4J6, B0E4V2]	[B0CN80, B0CN84, B0CN91, B0CNA9, B0CNH6, B0CNJ7, B0CNM7, B0CNN4, B0CNS4, B0CNT5, B0CNV4, B0CP35, B0CP61, B0CP74, B0CP75, B0CPA3, B0CPA8, B0CPB8, B0CPB9, B0CPC1, B0CPD6, B0CPE6, B0CPP6, B0CPU2, B0CPU5, B0CQ38, B0CQ42, B0CQ43, B0CQ51, B0CQ56, B0CQ57, B0CQ61, B0CQ68, B0CQ76, B0CQG1, B0CQJ7, B0CQM2, B0CQN8, B0CQP3, B0CQQ5, B0CQQ9, B0CQS4, B0CQW5, B0CQZ8, B0CR12, B0CR73, B0CRH1, B0CRH9, B0CRK4, B0CRU1…	TRUE
B0D986	predicted protein				GO:0003006	GO_BiologicalProcess-Custom-GOA-ACAP-ARAP_23.04.2021_00h00	developmental process involved in reproduction	[2, 3]	[Group26, Group27]	10	5.40541	0.0215248	0.035682	{Group26=1.3346706051454229E-4, Group27=5.460028055832523E-7}	{Group26=3.1142314120059865E-4, Group27=7.644039278165532E-6}	[B0CPT2, B0CQV7, B0CW11, B0DAF1, B0DBE2, B0DFA0, B0DN82, B0DS91, B0DUK7, B0E431]	[B0CNL4, B0CP53, B0CP55, B0CP69, B0CP77, B0CPB5, B0CPI6, B0CPI7, B0CPI8, B0CPT2, B0CPT6, B0CQ30, B0CQN3, B0CQQ5, B0CQV7, B0CQZ1, B0CR65, B0CRJ4, B0CRJ8, B0CRQ5, B0CS25, B0CS60, B0CSE1, B0CSH8, B0CSH9, B0CSJ3, B0CT59, B0CT67, B0CTC7, B0CTD7, B0CTE0, B0CTV9, B0CUE1, B0CUG0, B0CV91, B0CVB1, B0CVD1, B0CVV2, B0CVY5, B0CW11, B0CXQ2, B0CXT0, B0CXT3, B0CXT8, B0CXZ7, B0CY70, B0CYI9, B0CZM4, B0D0B2, B0D100…	FALSE
B0CN81	predicted protein				GO:0016192	GO_BiologicalProcess-Custom-GOA-ACAP-ARAP_23.04.2021_00h00	vesicle-mediated transport	[2, 4]	[Group06, Group24]	22	5.37897	0.000846435	0.00426672	{Group06=3.969520566067688E-4, Group24=2.4901857545916878E-6}	{Group06=6.946660990618455E-4, Group24=2.324173370952242E-5}	[B0CPQ4, B0CQI5, B0CQS6, B0CRR9, B0CSR4, B0CSU6, B0CUW6, B0CY77, B0D4D1, B0D6R1, B0DA74, B0DBE3, B0DBJ4, B0DGE8, B0DGF9, B0DHF2, B0DIY9, B0DP90, B0DSE4, B0DW99, B0E2U2, B0E4B0]	[B0CNB1, B0CNE5, B0CNH6, B0CNH8, B0CNJ2, B0CP81, B0CPA1, B0CPH9, B0CPJ0, B0CPK5, B0CPQ4, B0CPR3, B0CPT6, B0CPT7, B0CPT8, B0CPU2, B0CQ30, B0CQ50, B0CQ54, B0CQ57, B0CQB0, B0CQI5, B0CQK4, B0CQL6, B0CQN9, B0CQR2, B0CQS6, B0CQU1, B0CQW5, B0CQY1, B0CQY6, B0CQZ4, B0CR05, B0CR23, B0CR26, B0CR41, B0CR42, B0CR56, B0CR65, B0CR84, B0CR96, B0CRA6, B0CRC5, B0CRC6, B0CRE4, B0CRF5, B0CRH7, B0CRI3, B0CRJ3, B0CRM4…	TRUE
B0CYH5	DnaJ-domain-containing protein				GO:0071852	GO_BiologicalProcess-Custom-GOA-ACAP-ARAP_23.04.2021_00h00	fungal-type cell wall organization or biogenesis	[3]	[Group15, Group27]	10	5.37634	0.0222525	0.0366424	{Group15=0.0051071642284871745, Group27=5.460028055832523E-7}	{Group15=0.006500027199892768, Group27=7.644039278165532E-6}	[B0CQS6, B0CRU1, B0D0Y8, B0D1C5, B0D7P9, B0D8U9, B0DI84, B0DW99, B0DXW3, B0E4B0]	[B0CNH6, B0CNH9, B0CNL4, B0CP53, B0CPE6, B0CPP5, B0CQN8, B0CQS6, B0CQW4, B0CQW5, B0CQY9, B0CRA6, B0CRJ3, B0CRJ8, B0CRL6, B0CRU1, B0CS25, B0CSE1, B0CTC7, B0CTD4, B0CTD7, B0CTE0, B0CTG2, B0CTJ1, B0CTL6, B0CTN6, B0CTT0, B0CTV3, B0CUE1, B0CUI2, B0CV03, B0CV34, B0CV56, B0CVH0, B0CVR4, B0CVV2, B0CW01, B0CW02, B0CWJ4, B0CXI8, B0CXX3, B0CY66, B0CY71, B0CYD4, B0CYE2, B0CYF2, B0CYK4, B0CYL3, B0CYN4, B0CYV7…	FALSE
B0CRU1	Transmembrane osmosensor				GO:0000070	GO_BiologicalProcess-Custom-GOA-ACAP-ARAP_23.04.2021_00h00	mitotic sister chromatid segregation	[4, 5, 6, 7, 8]	[Group08, Group26, Group27]	11	5.36585	0.0171352	0.0302314	{Group08=0.008649358092260057, Group26=1.3346706051454229E-4, Group27=5.460028055832523E-7}	{Group08=0.009687281063331263, Group26=3.1142314120059865E-4, Group27=7.644039278165532E-6}	[B0CPU7, B0CQV7, B0CSY9, B0CVH5, B0CW11, B0DHF2, B0DN82, B0DS91, B0DTW3, B0DUK7, B0E431]	[B0CNJ7, B0CNK7, B0CP17, B0CP32, B0CP77, B0CPD6, B0CPG1, B0CPP5, B0CPU5, B0CPU7, B0CPV1, B0CQV7, B0CR16, B0CR19, B0CR73, B0CRH1, B0CS46, B0CS52, B0CS94, B0CSB8, B0CSC3, B0CSG6, B0CSJ3, B0CSR9, B0CSY9, B0CT59, B0CT84, B0CTA1, B0CTP1, B0CTX6, B0CU44, B0CUB9, B0CUX3, B0CUY8, B0CV05, B0CV45, B0CVC7, B0CVD9, B0CVG9, B0CVH5, B0CVI6, B0CVU7, B0CVX6, B0CW11, B0CW12, B0CW39, B0CWX3, B0CX50, B0CXE7, B0CXE8…	FALSE
B0E2B7	heterotrimeric G-protein alpha subunit, GPA1-like protein				GO:0071702	GO_BiologicalProcess-Custom-GOA-ACAP-ARAP_23.04.2021_00h00	organic substance transport	[6]	[Group22, Group24]	40	5.36193	5.42234e-06	0.000191331	{Group22=6.868131511254272E-4, Group24=2.4901857545916878E-6}	{Group22=0.0011312216606771742, Group24=2.324173370952242E-5}	[B0CP78, B0CPQ4, B0CPR1, B0CQ60, B0CR44, B0CRR9, B0CSU6, B0CUW6, B0CY77, B0CYP4, B0D123, B0D4D1, B0D7K2, B0D8K1, B0D8U9, B0DA69, B0DA74, B0DAB4, B0DBA9, B0DBE2, B0DBJ4, B0DCW5, B0DCX1, B0DGE8, B0DGF9, B0DGJ2, B0DI84, B0DIY9, B0DP84, B0DP88, B0DP90, B0DQS6, B0DSE4, B0DSF9, B0DTR7, B0DXZ5, B0DZ36, B0E2B7, B0E2U2, B0E4T3]	[B0CNC5, B0CNE5, B0CNH6, B0CNH8, B0CNI0, B0CNJ2, B0CNP4, B0CNQ9, B0CP44, B0CP61, B0CP75, B0CP78, B0CP81, B0CPA1, B0CPB2, B0CPD7, B0CPE3, B0CPF7, B0CPH9, B0CPI9, B0CPJ0, B0CPP0, B0CPP7, B0CPQ4, B0CPR1, B0CPR3, B0CPT6, B0CPT8, B0CQ30, B0CQ43, B0CQ50, B0CQ54, B0CQ55, B0CQ58, B0CQ60, B0CQ65, B0CQ66, B0CQA0, B0CQA1, B0CQB0, B0CQB2, B0CQB7, B0CQG0, B0CQH7, B0CQK4, B0CQL3, B0CQN8, B0CQN9, B0CQP1, B0CQP4…	TRUE
B0DN38	DUF1479-domain-containing protein				GO:0019220	GO_BiologicalProcess-Custom-GOA-ACAP-ARAP_23.04.2021_00h00	regulation of phosphate metabolic process	[5, 6]	[Group14, Group18, Group21, Group27]	10	5.31915	0.0237613	0.0381106	{Group14=6.204014319678749E-5, Group18=5.538707306717089E-6, Group21=3.172006875411701E-5, Group27=5.460028055832523E-7}	{Group14=1.7371240095100495E-4, Group18=2.5847300764679748E-5, Group21=1.1102024063940954E-4, Group27=7.644039278165532E-6}	[B0CNU2, B0CRU1, B0CTT9, B0CU94, B0CY65, B0CYA7, B0D1C5, B0DBA9, B0DBE2, B0DTW3]	[B0CNA9, B0CNH6, B0CNS4, B0CNT5, B0CNU2, B0CP36, B0CPE6, B0CPU5, B0CQ51, B0CQ57, B0CQ76, B0CQJ7, B0CQM2, B0CQN8, B0CQQ5, B0CQS4, B0CQW4, B0CQW5, B0CQZ5, B0CQZ8, B0CR02, B0CR12, B0CRN6, B0CRU1, B0CRV1, B0CS94, B0CSC9, B0CSH8, B0CSH9, B0CSS2, B0CSV6, B0CSW6, B0CSY2, B0CSZ5, B0CTA1, B0CTR1, B0CTT9, B0CTU0, B0CTV6, B0CTX6, B0CU94, B0CUE1, B0CUG2, B0CUH7, B0CUY4, B0CV32, B0CV34, B0CV68, B0CV97, B0CVH0…	FALSE
B0CXL9	predicted protein				GO:0045893	GO_BiologicalProcess-Custom-GOA-ACAP-ARAP_23.04.2021_00h00	positive regulation of transcription, DNA-templated	[6, 7, 8, 9, 10, 11]	[Group25, Group27]	11	5.28846	0.0188854	0.0326202	{Group25=0.0028911801077265535, Group27=5.460028055832523E-7}	{Group25=0.0038549068103020715, Group27=7.644039278165532E-6}	[B0CU94, B0CUC1, B0CYZ3, B0CZI7, B0D0U7, B0D3X0, B0D756, B0D7Q1, B0DHF2, B0DSF9, B0E4T3]	[B0CNA9, B0CNH6, B0CP56, B0CP80, B0CP82, B0CP87, B0CPB1, B0CPI6, B0CPT0, B0CQH5, B0CQI2, B0CQJ7, B0CQT0, B0CQW3, B0CR06, B0CR07, B0CR14, B0CRE8, B0CRV2, B0CRX5, B0CSC9, B0CSK5, B0CSK6, B0CSQ3, B0CSS2, B0CST9, B0CSW6, B0CTA1, B0CTV2, B0CTX6, B0CU44, B0CU94, B0CUB8, B0CUC1, B0CUC6, B0CUE6, B0CUG4, B0CUJ9, B0CUL0, B0CUT5, B0CV91, B0CVI6, B0CW39, B0CX19, B0CXC1, B0CXD2, B0CXI7, B0CXM4, B0CXN1, B0CXT3…	FALSE
B0D3K3	Regulator of chromosome condensation (RCC1) repeat				GO:0070727	GO_BiologicalProcess-Custom-GOA-ACAP-ARAP_23.04.2021_00h00	cellular macromolecule localization	[3]	[Group24]	38	5.28512	1.36365e-05	0.000336822	{Group24=2.4901857545916878E-6}	{Group24=2.324173370952242E-5}	[B0CP78, B0CPQ4, B0CPR1, B0CQ60, B0CRR9, B0CSU6, B0CU94, B0CUW6, B0CY65, B0CY77, B0CYA7, B0CYB5, B0CYP4, B0D3R0, B0D4D1, B0D7K2, B0D8U9, B0DA69, B0DA74, B0DAB4, B0DBA9, B0DBE2, B0DBJ4, B0DGE8, B0DGF9, B0DHF2, B0DIY9, B0DP90, B0DSE4, B0DSF9, B0DTR7, B0DTW3, B0DUK7, B0DW99, B0E2B7, B0E2U2, B0E4B0, B0E4T3]	[B0CNE5, B0CNH8, B0CNI0, B0CNJ2, B0CP32, B0CP44, B0CP61, B0CP75, B0CP78, B0CP81, B0CP87, B0CPA1, B0CPA6, B0CPB2, B0CPD7, B0CPE3, B0CPF2, B0CPF7, B0CPI7, B0CPI8, B0CPI9, B0CPJ0, B0CPP0, B0CPQ1, B0CPQ4, B0CPR1, B0CPR3, B0CPS3, B0CPT6, B0CPT8, B0CPU5, B0CQ30, B0CQ43, B0CQ50, B0CQ54, B0CQ57, B0CQ58, B0CQ60, B0CQ76, B0CQB0, B0CQH7, B0CQK4, B0CQL3, B0CQN8, B0CQP4, B0CQQ0, B0CQQ5, B0CQR2, B0CQR5, B0CQU1…	FALSE
B0CVP7	acyl-CoA dehydrogenase domain-containing protein				GO:0007346	GO_BiologicalProcess-Custom-GOA-ACAP-ARAP_23.04.2021_00h00	regulation of mitotic cell cycle	[4, 5]	[Group26, Group27]	14	5.28302	0.00866766	0.0198233	{Group26=1.3346706051454229E-4, Group27=5.460028055832523E-7}	{Group26=3.1142314120059865E-4, Group27=7.644039278165532E-6}	[B0CPU7, B0CSY9, B0CTT9, B0CVH5, B0CY65, B0CYA7, B0CYB5, B0CZI7, B0D0Y8, B0D7K2, B0DHF2, B0DTW3, B0DW99, B0E4B0]	[B0CN95, B0CNJ7, B0CP32, B0CP77, B0CPD6, B0CPE6, B0CPG1, B0CPK1, B0CPU5, B0CPU7, B0CPV1, B0CQL1, B0CQM2, B0CQS4, B0CQW4, B0CQZ8, B0CR19, B0CR73, B0CRH1, B0CRU3, B0CS94, B0CSH8, B0CSH9, B0CSM7, B0CSR9, B0CSS2, B0CSV2, B0CSY9, B0CSZ5, B0CT59, B0CTP1, B0CTT6, B0CTT7, B0CTT9, B0CTU0, B0CTV6, B0CTX6, B0CU44, B0CUE1, B0CUF0, B0CUG2, B0CUX3, B0CUY4, B0CUY8, B0CV05, B0CV45, B0CVD9, B0CVG8, B0CVH2, B0CVH5…	FALSE
B0CT62	predicted protein				GO:0006886	GO_BiologicalProcess-Custom-GOA-ACAP-ARAP_23.04.2021_00h00	intracellular protein transport	[4, 5, 6, 8, 9]	[Group24]	27	5.15267	0.000423143	0.00275043	{Group24=2.4901857545916878E-6}	{Group24=2.324173370952242E-5}	[B0CP78, B0CPQ4, B0CPR1, B0CQ60, B0CRR9, B0CSU6, B0CUW6, B0CY77, B0CYP4, B0D4D1, B0D8U9, B0DA69, B0DA74, B0DAB4, B0DBA9, B0DBE2, B0DBJ4, B0DGE8, B0DGF9, B0DIY9, B0DP90, B0DSE4, B0DSF9, B0DTR7, B0E2B7, B0E2U2, B0E4T3]	[B0CNE5, B0CNH8, B0CNI0, B0CNJ2, B0CP44, B0CP61, B0CP75, B0CP78, B0CP81, B0CPA1, B0CPB2, B0CPD7, B0CPE3, B0CPF7, B0CPI9, B0CPJ0, B0CPP0, B0CPQ4, B0CPR1, B0CPR3, B0CPT6, B0CPT8, B0CQ30, B0CQ43, B0CQ50, B0CQ54, B0CQ58, B0CQ60, B0CQB0, B0CQH7, B0CQK4, B0CQL3, B0CQN8, B0CQP4, B0CQQ0, B0CQR2, B0CQR5, B0CQU1, B0CQV4, B0CQV5, B0CQW6, B0CQX1, B0CQZ4, B0CR17, B0CR26, B0CR41, B0CR65, B0CR84, B0CR96, B0CRC2…	FALSE
B0CVH6	phosphatases II				GO:0071705	GO_BiologicalProcess-Custom-GOA-ACAP-ARAP_23.04.2021_00h00	nitrogen compound transport	[4]	[Group24]	35	5.10949	6.3923e-05	0.000877166	{Group24=2.4901857545916878E-6}	{Group24=2.324173370952242E-5}	[B0CP78, B0CPQ4, B0CPR1, B0CQ60, B0CR44, B0CRR9, B0CSU6, B0CUW6, B0CY77, B0CYP4, B0D123, B0D4D1, B0D7K2, B0D8K1, B0D8U9, B0DA69, B0DA74, B0DAB4, B0DBA9, B0DBE2, B0DBJ4, B0DCW5, B0DCX1, B0DGE8, B0DGF9, B0DGJ2, B0DI84, B0DIY9, B0DP90, B0DSE4, B0DSF9, B0DTR7, B0E2B7, B0E2U2, B0E4T3]	[B0CNE5, B0CNH6, B0CNH8, B0CNI0, B0CNJ2, B0CNQ9, B0CP44, B0CP61, B0CP75, B0CP78, B0CP81, B0CPA1, B0CPB2, B0CPD7, B0CPE3, B0CPF7, B0CPI9, B0CPJ0, B0CPP0, B0CPP7, B0CPQ4, B0CPR1, B0CPR3, B0CPT6, B0CPT8, B0CQ30, B0CQ43, B0CQ50, B0CQ54, B0CQ55, B0CQ58, B0CQ60, B0CQ65, B0CQ66, B0CQA0, B0CQA1, B0CQB0, B0CQH7, B0CQK4, B0CQL3, B0CQN8, B0CQN9, B0CQP1, B0CQP4, B0CQQ0, B0CQR2, B0CQR5, B0CQU1, B0CQV4, B0CQV5…	FALSE
B0DA95	predicted protein				GO:0022613	GO_BiologicalProcess-Custom-GOA-ACAP-ARAP_23.04.2021_00h00	ribonucleoprotein complex biogenesis	[4]	[Group05, Group19, Group23]	23	5.09978	0.00132539	0.00554867	{Group05=0.001422322577466066, Group19=3.7040530016888613E-6, Group23=2.4526679522842006E-7}	{Group05=0.0019912516084524923, Group19=2.592837101182203E-5, Group23=6.867470266395761E-6}	[B0CN85, B0CPE1, B0CQI5, B0CSM2, B0CU94, B0CWZ5, B0CYB5, B0CZI7, B0D0X5, B0D2K8, B0D3F6, B0D513, B0D514, B0D7J2, B0DAB4, B0DBF5, B0DK43, B0DSF9, B0DZU6, B0E4J6, B0E4T3, B0E4V2, B0E507]	[B0CN85, B0CNE5, B0CNE9, B0CNG3, B0CNG4, B0CNM7, B0CNN4, B0CNU4, B0CNY6, B0CP28, B0CP39, B0CP40, B0CP57, B0CPA7, B0CPB1, B0CPD8, B0CPE1, B0CPE9, B0CPF4, B0CPF7, B0CPI0, B0CPJ5, B0CPN8, B0CPP4, B0CPP8, B0CPQ8, B0CPS1, B0CPS4, B0CPT0, B0CPU6, B0CPV2, B0CQ31, B0CQ65, B0CQ66, B0CQ70, B0CQ79, B0CQG6, B0CQH2, B0CQH7, B0CQI5, B0CQJ5, B0CQL7, B0CQL8, B0CQN1, B0CQR0, B0CQS7, B0CQV6, B0CQW3, B0CQW8, B0CQY4…	TRUE
B0CPT3	ubiquinone oxidoreductase 20 kd subunit				GO:0019953	GO_BiologicalProcess-Custom-GOA-ACAP-ARAP_23.04.2021_00h00	sexual reproduction	[2, 3, 4]	[Group26, Group27]	13	5.09804	0.0148074	0.027092	{Group26=1.3346706051454229E-4, Group27=5.460028055832523E-7}	{Group26=3.1142314120059865E-4, Group27=7.644039278165532E-6}	[B0CPT2, B0CQV7, B0CTT9, B0CW11, B0D8U9, B0DAF1, B0DBE2, B0DFA0, B0DN82, B0DS91, B0DUK7, B0E2B7, B0E431]	[B0CNL4, B0CNS4, B0CNT5, B0CP53, B0CP55, B0CP74, B0CP77, B0CPI6, B0CPJ0, B0CPT2, B0CPT6, B0CQ30, B0CQN3, B0CQN8, B0CQQ5, B0CQS4, B0CQV7, B0CQZ1, B0CR65, B0CRJ8, B0CRQ5, B0CRQ6, B0CRU3, B0CRW6, B0CS25, B0CS32, B0CS33, B0CS60, B0CSE1, B0CSH8, B0CSH9, B0CSK6, B0CSM5, B0CSS1, B0CT59, B0CT66, B0CTC7, B0CTD7, B0CTE0, B0CTT9, B0CTU0, B0CTV9, B0CU90, B0CUA0, B0CUE1, B0CUG0, B0CUI2, B0CV34, B0CV91, B0CVB1…	FALSE
B0D4N8	ubiquinol-cytochrome c reductase complex subunit 8				GO:0009653	GO_BiologicalProcess-Custom-GOA-ACAP-ARAP_23.04.2021_00h00	anatomical structure morphogenesis	[2, 3]	[Group27]	11	5.09259	0.0242007	0.0385649	{Group27=5.460028055832523E-7}	{Group27=7.644039278165532E-6}	[B0CN86, B0CPT2, B0CQS6, B0CRU1, B0CTT9, B0D0A5, B0DAF1, B0DBE2, B0DUK7, B0DW99, B0E4B0]	[B0CN86, B0CNH6, B0CNK7, B0CNL4, B0CP53, B0CP69, B0CP77, B0CPI6, B0CPT2, B0CPT6, B0CQ30, B0CQN3, B0CQQ5, B0CQQ9, B0CQS6, B0CQY9, B0CQZ1, B0CR02, B0CR41, B0CR65, B0CRJ3, B0CRJ8, B0CRP3, B0CRU1, B0CRV2, B0CS25, B0CS60, B0CSC3, B0CSE1, B0CSG5, B0CSH8, B0CSH9, B0CSV6, B0CT07, B0CT59, B0CT66, B0CT67, B0CTC7, B0CTD7, B0CTE0, B0CTP9, B0CTT9, B0CTU0, B0CTV3, B0CTV9, B0CUE1, B0CUG0, B0CUG4, B0CUI2, B0CVB1…	FALSE
B0DA74	protein transporter yif1				GO:0043933	GO_BiologicalProcess-Custom-GOA-ACAP-ARAP_23.04.2021_00h00	protein-containing complex subunit organization	[4]	[Group19, Group23]	33	5.0536	0.000131808	0.00130226	{Group19=3.7040530016888613E-6, Group23=2.4526679522842006E-7}	{Group19=2.592837101182203E-5, Group23=6.867470266395761E-6}	[B0CN85, B0CNU2, B0CPE1, B0CPQ4, B0CQH1, B0CQS6, B0CRU1, B0CSM2, B0CSY9, B0CU94, B0CVH5, B0CWZ5, B0CZI7, B0D0U7, B0D0Y8, B0D2K8, B0D3F6, B0D3K3, B0D3R0, B0D3X0, B0D513, B0D514, B0D756, B0D7J2, B0D873, B0DA69, B0DAI0, B0DHF2, B0DK43, B0DZU6, B0E4J6, B0E4V2, B0E507]	[B0CN85, B0CNA9, B0CNB1, B0CND2, B0CNE5, B0CNE9, B0CNU2, B0CNY6, B0CP28, B0CP32, B0CP35, B0CP46, B0CP52, B0CP56, B0CP57, B0CP61, B0CP75, B0CP77, B0CP82, B0CPA6, B0CPC1, B0CPD6, B0CPE1, B0CPE4, B0CPF7, B0CPI0, B0CPI6, B0CPI9, B0CPJ5, B0CPP0, B0CPQ1, B0CPQ4, B0CPR9, B0CPS4, B0CPT0, B0CPT4, B0CPT9, B0CPV2, B0CQ70, B0CQH1, B0CQH7, B0CQI2, B0CQL3, B0CQL8, B0CQN1, B0CQP4, B0CQP9, B0CQQ3, B0CQQ5, B0CQR0…	FALSE
B0CT48	protein disulfide isomerase				GO:0002181	GO_BiologicalProcess-Custom-GOA-ACAP-ARAP_23.04.2021_00h00	cytoplasmic translation	[6, 7, 8]	[Group18, Group23]	11	5.04587	0.025685	0.0399006	{Group18=5.538707306717089E-6, Group23=2.4526679522842006E-7}	{Group18=2.5847300764679748E-5, Group23=6.867470266395761E-6}	[B0CQP3, B0CU55, B0CVH5, B0CXU5, B0D2A6, B0D513, B0D514, B0DK43, B0DZU6, B0E4J6, B0E4V2]	[B0CN80, B0CN84, B0CN91, B0CNM6, B0CNM7, B0CNN4, B0CNR9, B0CP35, B0CP57, B0CPC1, B0CPG6, B0CPN8, B0CPS4, B0CPU2, B0CPU6, B0CQ23, B0CQ41, B0CQ42, B0CQ43, B0CQ49, B0CQ56, B0CQ68, B0CQ75, B0CQG1, B0CQH7, B0CQI3, B0CQI4, B0CQP3, B0CQU7, B0CQZ7, B0CR17, B0CRH9, B0CRW9, B0CS17, B0CS72, B0CS95, B0CSC7, B0CSD3, B0CSJ4, B0CSS9, B0CSV0, B0CTG9, B0CTY4, B0CU55, B0CU61, B0CUH7, B0CUH8, B0CUU9, B0CV79, B0CV86…	FALSE
B0CU55	ribosomal protein L37ae				GO:0006397	GO_BiologicalProcess-Custom-GOA-ACAP-ARAP_23.04.2021_00h00	mRNA processing	[6, 7, 8]	[Group05]	11	5.04587	0.025685	0.0399006	{Group05=0.001422322577466066}	{Group05=0.0019912516084524923}	[B0CPE1, B0CPR2, B0CSM2, B0CU94, B0CZU9, B0D3F6, B0DA69, B0DBF5, B0DHF2, B0DK71, B0E507]	[B0CNA9, B0CNE5, B0CNE9, B0CNH1, B0CNH3, B0CP28, B0CP50, B0CP91, B0CPD8, B0CPE1, B0CPH6, B0CPJ5, B0CPL8, B0CPR2, B0CQ66, B0CQ84, B0CQH0, B0CQL8, B0CQN1, B0CQT5, B0CQV6, B0CQW6, B0CR69, B0CRA3, B0CRL8, B0CRN2, B0CRQ9, B0CRX5, B0CS19, B0CS49, B0CS50, B0CS78, B0CS79, B0CSC9, B0CSH6, B0CSK5, B0CSM2, B0CSQ8, B0CSR6, B0CSS6, B0CSX1, B0CSZ1, B0CT64, B0CT83, B0CTL9, B0CTM4, B0CTQ8, B0CTW0, B0CTY7, B0CU12…	FALSE
B0D337	cytochrome P450				GO:0044093	GO_BiologicalProcess-Custom-GOA-ACAP-ARAP_23.04.2021_00h00	positive regulation of molecular function	[3]	[Group27]	11	5.04587	0.025685	0.0399006	{Group27=5.460028055832523E-7}	{Group27=7.644039278165532E-6}	[B0CPQ4, B0CSB2, B0CTT9, B0CU94, B0CY65, B0CYA7, B0D0Y8, B0D7K2, B0DAF1, B0DUK7, B0E2B7]	[B0CNH6, B0CNH8, B0CNS4, B0CNT5, B0CP61, B0CP71, B0CP75, B0CPE6, B0CPK5, B0CPQ4, B0CPT9, B0CQ51, B0CQG8, B0CQJ7, B0CQQ5, B0CQZ8, B0CR12, B0CR19, B0CRF5, B0CRH1, B0CRI3, B0CS02, B0CS54, B0CS55, B0CSA1, B0CSB2, B0CSC9, B0CSH8, B0CSH9, B0CSJ3, B0CSK3, B0CSM1, B0CSQ8, B0CSS2, B0CSW9, B0CT72, B0CTT9, B0CTU0, B0CTV6, B0CTX5, B0CU90, B0CU94, B0CUA0, B0CUF1, B0CUG0, B0CUG1, B0CUG2, B0CUH7, B0CUI2, B0CUJ9…	FALSE
B0CUC1	RNA polymerase-associated protein LEO1				GO:0051130	GO_BiologicalProcess-Custom-GOA-ACAP-ARAP_23.04.2021_00h00	positive regulation of cellular component organization	[3, 4, 5]	[Group16, Group27]	11	5.04587	0.025685	0.0399006	{Group16=1.0667795797382352E-5, Group27=5.460028055832523E-7}	{Group16=4.267118318952941E-5, Group27=7.644039278165532E-6}	[B0CSY9, B0CY65, B0CYA7, B0CZI7, B0D0Y8, B0D3R0, B0D3X0, B0D756, B0DHF2, B0DW99, B0E4B0]	[B0CNA9, B0CNH6, B0CNJ7, B0CP32, B0CPD6, B0CPI6, B0CPT0, B0CQR2, B0CQV1, B0CQZ8, B0CR12, B0CR73, B0CRH1, B0CRJ3, B0CRP3, B0CRS3, B0CRX0, B0CSE1, B0CSK5, B0CSQ2, B0CSR9, B0CSY9, B0CT07, B0CT66, B0CTA1, B0CTB8, B0CTC7, B0CTD7, B0CTE0, B0CTP9, B0CTV2, B0CTV6, B0CU44, B0CU45, B0CUA0, B0CUD9, B0CUF1, B0CUJ9, B0CUX3, B0CUY4, B0CUY8, B0CV05, B0CVD9, B0CVG9, B0CVH0, B0CVI6, B0CVU7, B0CVX1, B0CW39, B0CWR9…	FALSE
B0DGE8	Domain present in VPS-27, Hrs and STAM				GO:0006412	GO_BiologicalProcess-Custom-GOA-ACAP-ARAP_23.04.2021_00h00	translation	[5, 6, 7]	[Group18, Group23]	20	5.02513	0.0032465	0.0100236	{Group18=5.538707306717089E-6, Group23=2.4526679522842006E-7}	{Group18=2.5847300764679748E-5, Group23=6.867470266395761E-6}	[B0CN85, B0CQP3, B0CR97, B0CU55, B0CUU1, B0CUW1, B0CVH5, B0CXU5, B0CZI7, B0D222, B0D2A6, B0D2K8, B0D513, B0D514, B0D813, B0DK43, B0DNP4, B0DZU6, B0E4J6, B0E4V2]	[B0CN80, B0CN84, B0CN85, B0CN91, B0CN98, B0CNM6, B0CNM7, B0CNN4, B0CNR9, B0CNY5, B0CP35, B0CP57, B0CP74, B0CPA3, B0CPA8, B0CPC1, B0CPD9, B0CPG6, B0CPN7, B0CPN8, B0CPS1, B0CPS4, B0CPU2, B0CPU5, B0CPU6, B0CQ23, B0CQ35, B0CQ41, B0CQ42, B0CQ43, B0CQ49, B0CQ56, B0CQ57, B0CQ61, B0CQ68, B0CQ73, B0CQ74, B0CQ75, B0CQG1, B0CQH7, B0CQI3, B0CQI4, B0CQP3, B0CQQ7, B0CQU7, B0CQW0, B0CQZ7, B0CR15, B0CR17, B0CR97…	FALSE
B0CVI0	predicted protein				GO:0048285	GO_BiologicalProcess-Custom-GOA-ACAP-ARAP_23.04.2021_00h00	organelle fission	[5]	[Group26, Group27]	16	5	0.00860709	0.0198687	{Group26=1.3346706051454229E-4, Group27=5.460028055832523E-7}	{Group26=3.1142314120059865E-4, Group27=7.644039278165532E-6}	[B0CPT2, B0CPU7, B0CQV7, B0CSY9, B0CVH5, B0CW11, B0CY65, B0CYA7, B0CYB5, B0CYT3, B0DHF2, B0DN82, B0DS91, B0DTW3, B0DUK7, B0E431]	[B0CNJ7, B0CNK7, B0CP17, B0CP32, B0CP77, B0CP87, B0CPB5, B0CPD6, B0CPG1, B0CPK1, B0CPP5, B0CPP6, B0CPS8, B0CPT2, B0CPU5, B0CPU7, B0CPV1, B0CQB2, B0CQB7, B0CQI0, B0CQM2, B0CQQ5, B0CQV7, B0CR16, B0CR19, B0CR73, B0CRH1, B0CRP3, B0CRU3, B0CRV0, B0CS46, B0CS52, B0CS87, B0CS94, B0CSB8, B0CSC3, B0CSG6, B0CSJ3, B0CSK7, B0CSM1, B0CSR9, B0CSS3, B0CSV8, B0CSX5, B0CSY9, B0CT07, B0CT59, B0CT84, B0CT88, B0CTA1…	FALSE
B0D4K9	Dihydropteroate synthase				GO:0035556	GO_BiologicalProcess-Custom-GOA-ACAP-ARAP_23.04.2021_00h00	intracellular signal transduction	[3, 4, 5]	[Group27]	15	4.98339	0.0111385	0.0223676	{Group27=5.460028055832523E-7}	{Group27=7.644039278165532E-6}	[B0CPT2, B0CRU1, B0CTT9, B0CY65, B0CY77, B0CYA7, B0D0Y8, B0D1E7, B0D7K2, B0DAF1, B0DBE2, B0DTA9, B0DW99, B0E2B7, B0E4B0]	[B0CNH6, B0CNS4, B0CNT5, B0CPE6, B0CPG1, B0CPK5, B0CPR9, B0CPT2, B0CPU5, B0CQ58, B0CQ76, B0CQ88, B0CQL6, B0CQN8, B0CQP2, B0CQR2, B0CQS4, B0CQW4, B0CQW5, B0CQZ4, B0CQZ8, B0CR12, B0CR19, B0CR41, B0CRI3, B0CRR7, B0CRR8, B0CRU1, B0CRU3, B0CS00, B0CS06, B0CS33, B0CS38, B0CS94, B0CSG1, B0CSH1, B0CSH8, B0CSH9, B0CSI2, B0CSI9, B0CSW5, B0CSW6, B0CSW7, B0CSX2, B0CSX8, B0CSZ5, B0CT61, B0CTI1, B0CTL6, B0CTN6…	FALSE
B0DQN5	predicted protein				GO:0043604	GO_BiologicalProcess-Custom-GOA-ACAP-ARAP_23.04.2021_00h00	amide biosynthetic process	[5]	[Group23]	23	4.97835	0.0018191	0.00670622	{Group23=2.4526679522842006E-7}	{Group23=6.867470266395761E-6}	[B0CN85, B0CQP3, B0CR97, B0CU55, B0CUU1, B0CUW1, B0CVH5, B0CXU5, B0CZI7, B0D0C5, B0D222, B0D2A6, B0D2K8, B0D4K9, B0D513, B0D514, B0D813, B0DAR9, B0DK43, B0DNP4, B0DZU6, B0E4J6, B0E4V2]	[B0CN80, B0CN84, B0CN85, B0CN91, B0CN98, B0CNM6, B0CNM7, B0CNN4, B0CNR9, B0CNY5, B0CP35, B0CP57, B0CP59, B0CP74, B0CPA3, B0CPA8, B0CPC1, B0CPD9, B0CPG6, B0CPG7, B0CPN7, B0CPN8, B0CPS0, B0CPS1, B0CPS4, B0CPU2, B0CPU5, B0CPU6, B0CQ23, B0CQ35, B0CQ41, B0CQ42, B0CQ43, B0CQ48, B0CQ49, B0CQ56, B0CQ57, B0CQ61, B0CQ68, B0CQ73, B0CQ74, B0CQ75, B0CQG1, B0CQH7, B0CQI3, B0CQI4, B0CQP3, B0CQQ7, B0CQQ8, B0CQS5…	FALSE
B0DFA0	Mov34-domain-containing protein				GO:0010564	GO_BiologicalProcess-Custom-GOA-ACAP-ARAP_23.04.2021_00h00	regulation of cell cycle process	[3, 4, 5]	[Group14, Group26, Group27]	16	4.95356	0.00936978	0.0201247	{Group14=6.204014319678749E-5, Group26=1.3346706051454229E-4, Group27=5.460028055832523E-7}	{Group14=1.7371240095100495E-4, Group26=3.1142314120059865E-4, Group27=7.644039278165532E-6}	[B0CPT2, B0CPU7, B0CSY9, B0CTT9, B0CY65, B0CYA7, B0CYB5, B0CZI7, B0D0Y8, B0D1C5, B0D7K2, B0DBE2, B0DHF2, B0DTW3, B0DW99, B0E4B0]	[B0CN95, B0CNH6, B0CNJ7, B0CP32, B0CP77, B0CP87, B0CPB5, B0CPD6, B0CPG1, B0CPK1, B0CPP6, B0CPT2, B0CPU5, B0CPU7, B0CPV1, B0CQ38, B0CQB2, B0CQB7, B0CQM2, B0CQS4, B0CQW4, B0CR19, B0CR73, B0CRH1, B0CRU3, B0CS94, B0CSH8, B0CSH9, B0CSJ3, B0CSM7, B0CSR9, B0CSS2, B0CSV2, B0CSX5, B0CSY9, B0CSZ5, B0CT59, B0CTP1, B0CTT6, B0CTT7, B0CTT9, B0CTU0, B0CTV2, B0CTV6, B0CTX6, B0CU10, B0CU44, B0CUE1, B0CUF0, B0CUG2…	FALSE
B0CUW6	small monomeric GTPase				GO:0044085	GO_BiologicalProcess-Custom-GOA-ACAP-ARAP_23.04.2021_00h00	cellular component biogenesis	[3]	[Group19]	55	4.93716	8.19445e-07	5.06007e-05	{Group19=3.7040530016888613E-6}	{Group19=2.592837101182203E-5}	[B0CN85, B0CNU2, B0CPE1, B0CQH1, B0CQI5, B0CQS6, B0CRU1, B0CSM2, B0CSY9, B0CU94, B0CUC1, B0CUW6, B0CVH5, B0CWZ5, B0CY65, B0CY77, B0CYA7, B0CYB5, B0CZI7, B0D0U7, B0D0X5, B0D0Y8, B0D2K8, B0D3F6, B0D3K3, B0D3R0, B0D3X0, B0D513, B0D514, B0D756, B0D7J2, B0D7P9, B0D7Q1, B0D873, B0D8U9, B0DA69, B0DAB4, B0DAI0, B0DBA9, B0DBF5, B0DHF2, B0DI84, B0DK43, B0DK71, B0DSF9, B0DUK7, B0DW99, B0DXW3, B0DZU6, B0DZX4…	[B0CN85, B0CNA9, B0CND2, B0CNE5, B0CNE9, B0CNG3, B0CNG4, B0CNL4, B0CNM7, B0CNN4, B0CNU2, B0CNU4, B0CNY6, B0CP17, B0CP28, B0CP32, B0CP39, B0CP40, B0CP46, B0CP52, B0CP53, B0CP56, B0CP57, B0CP61, B0CP75, B0CP77, B0CP82, B0CP87, B0CPA0, B0CPA6, B0CPA7, B0CPB1, B0CPC0, B0CPD6, B0CPD8, B0CPE1, B0CPE4, B0CPE9, B0CPF4, B0CPF7, B0CPG1, B0CPH6, B0CPI0, B0CPI6, B0CPI9, B0CPJ5, B0CPK1, B0CPN8, B0CPP0, B0CPP4…	FALSE
B0CYT3	Peroxisomal biogenesis factor 11 (PEX11)				GO:0006325	GO_BiologicalProcess-Custom-GOA-ACAP-ARAP_23.04.2021_00h00	chromatin organization	[4, 6]	[Group13, Group25, Group27]	15	4.90196	0.0128131	0.02492	{Group13=0.009869920152468238, Group25=0.0028911801077265535, Group27=5.460028055832523E-7}	{Group13=0.010235472750707804, Group25=0.0038549068103020715, Group27=7.644039278165532E-6}	[B0CPB8, B0CPB9, B0CQP3, B0CUC1, B0CYZ3, B0D0U7, B0D3X0, B0D7P9, B0D7Q1, B0DA69, B0DHF2, B0DK71, B0DSF9, B0DTW3, B0E4T3]	[B0CN84, B0CNA9, B0CNE9, B0CNH2, B0CNH4, B0CNY6, B0CP52, B0CP56, B0CP77, B0CP87, B0CPA0, B0CPB8, B0CPB9, B0CPF7, B0CPH6, B0CPI7, B0CPI8, B0CPK1, B0CPP1, B0CQ38, B0CQ64, B0CQI2, B0CQK2, B0CQM5, B0CQP3, B0CQP9, B0CQQ3, B0CQW4, B0CQW6, B0CQY4, B0CQY9, B0CR21, B0CR59, B0CRB3, B0CRE0, B0CRL3, B0CRM0, B0CRM8, B0CRQ5, B0CS49, B0CS79, B0CSI8, B0CSK5, B0CSK6, B0CSM1, B0CSM7, B0CSS2, B0CSU8, B0CSV2, B0CSX6…	FALSE
B0CR44	carnitine/acyl carnitine carrier				GO:0006605	GO_BiologicalProcess-Custom-GOA-ACAP-ARAP_23.04.2021_00h00	protein targeting	[5, 6, 7, 9, 10]	[Group24]	11	4.86726	0.0322882	0.0474713	{Group24=2.4901857545916878E-6}	{Group24=2.324173370952242E-5}	[B0CP78, B0CPR1, B0CQ60, B0CUW6, B0D8U9, B0DBA9, B0DIY9, B0DP90, B0DSE4, B0DTR7, B0E2U2]	[B0CP78, B0CP81, B0CPB2, B0CPD7, B0CPI9, B0CPJ0, B0CPP0, B0CPR1, B0CPT6, B0CQ58, B0CQ60, B0CQK4, B0CQL3, B0CQP4, B0CQQ0, B0CQR2, B0CQV4, B0CQV5, B0CQX1, B0CR17, B0CR41, B0CR65, B0CRC2, B0CRC8, B0CRK2, B0CRP3, B0CRR7, B0CRX2, B0CRZ2, B0CS92, B0CS95, B0CSB9, B0CSF4, B0CSF8, B0CSK0, B0CSK2, B0CSS5, B0CSV4, B0CSW5, B0CT07, B0CT24, B0CT70, B0CT72, B0CTC7, B0CTD7, B0CTE0, B0CTH4, B0CTP9, B0CTQ4, B0CTR9…	FALSE
B0CRV3	Mitochondrial 18 KDa protein (MTP18)				GO:0051726	GO_BiologicalProcess-Custom-GOA-ACAP-ARAP_23.04.2021_00h00	regulation of cell cycle	[3, 4]	[Group14, Group26, Group27]	18	4.86486	0.00718126	0.0179169	{Group14=6.204014319678749E-5, Group26=1.3346706051454229E-4, Group27=5.460028055832523E-7}	{Group14=1.7371240095100495E-4, Group26=3.1142314120059865E-4, Group27=7.644039278165532E-6}	[B0CPT2, B0CPU7, B0CSY9, B0CTT9, B0CU94, B0CVH5, B0CY65, B0CYA7, B0CYB5, B0CZI7, B0D0Y8, B0D1C5, B0D7K2, B0DBE2, B0DHF2, B0DTW3, B0DW99, B0E4B0]	[B0CN95, B0CNH6, B0CNJ7, B0CP32, B0CP77, B0CP87, B0CPB5, B0CPD6, B0CPE6, B0CPG1, B0CPK1, B0CPP6, B0CPT2, B0CPU5, B0CPU7, B0CPV1, B0CQ38, B0CQ56, B0CQB2, B0CQB7, B0CQJ7, B0CQL1, B0CQM2, B0CQS4, B0CQW4, B0CQZ8, B0CR19, B0CR73, B0CRH1, B0CRU3, B0CS94, B0CSC9, B0CSE9, B0CSH8, B0CSH9, B0CSJ2, B0CSJ3, B0CSM7, B0CSR9, B0CSS2, B0CSV2, B0CSX5, B0CSY9, B0CSZ5, B0CT59, B0CTP1, B0CTT6, B0CTT7, B0CTT9, B0CTU0…	FALSE
B0D5X0	50S ribosome-binding GTPase				GO:0015833	GO_BiologicalProcess-Custom-GOA-ACAP-ARAP_23.04.2021_00h00	peptide transport	[6, 7]	[Group24]	28	4.81928	0.000949953	0.00460075	{Group24=2.4901857545916878E-6}	{Group24=2.324173370952242E-5}	[B0CP78, B0CPQ4, B0CPR1, B0CQ60, B0CRR9, B0CSU6, B0CUW6, B0CY77, B0CYP4, B0D4D1, B0D8K1, B0D8U9, B0DA69, B0DA74, B0DAB4, B0DBA9, B0DBE2, B0DBJ4, B0DGE8, B0DGF9, B0DIY9, B0DP90, B0DSE4, B0DSF9, B0DTR7, B0E2B7, B0E2U2, B0E4T3]	[B0CNE5, B0CNH6, B0CNH8, B0CNI0, B0CNJ2, B0CNQ9, B0CP44, B0CP61, B0CP75, B0CP78, B0CP81, B0CPA1, B0CPB2, B0CPD7, B0CPE3, B0CPF7, B0CPI9, B0CPJ0, B0CPP0, B0CPQ4, B0CPR1, B0CPR3, B0CPT6, B0CPT8, B0CQ30, B0CQ43, B0CQ50, B0CQ54, B0CQ58, B0CQ60, B0CQA1, B0CQB0, B0CQH7, B0CQK4, B0CQL3, B0CQN8, B0CQN9, B0CQP4, B0CQQ0, B0CQR2, B0CQR5, B0CQU1, B0CQV4, B0CQV5, B0CQW6, B0CQX1, B0CQZ4, B0CR17, B0CR26, B0CR41…	FALSE
B0DY76	2OG-Fe(II) oxygenase superfamily				GO:0006996	GO_BiologicalProcess-Custom-GOA-ACAP-ARAP_23.04.2021_00h00	organelle organization	[4]	[Group19, Group27]	64	4.8048	1.87785e-07	2.31914e-05	{Group19=3.7040530016888613E-6, Group27=5.460028055832523E-7}	{Group19=2.592837101182203E-5, Group27=7.644039278165532E-6}	[B0CN85, B0CN86, B0CNU2, B0CP78, B0CPB8, B0CPB9, B0CPQ4, B0CPR1, B0CPT2, B0CPU7, B0CQ60, B0CQH1, B0CQP3, B0CQS6, B0CQV7, B0CRU1, B0CSY9, B0CTT9, B0CUC1, B0CUW1, B0CUW6, B0CVH5, B0CW11, B0CWZ5, B0CY65, B0CY77, B0CYA7, B0CYB5, B0CYT3, B0CYZ3, B0D0A5, B0D0U7, B0D2K8, B0D3K3, B0D3R0, B0D3X0, B0D756, B0D7P9, B0D7Q1, B0D873, B0D8U9, B0DA69, B0DAI0, B0DBA9, B0DCW5, B0DCX1, B0DHF2, B0DK43, B0DK71, B0DN82…	[B0CN84, B0CN85, B0CN86, B0CNA9, B0CND2, B0CNE9, B0CNG1, B0CNH2, B0CNH4, B0CNH8, B0CNH9, B0CNJ7, B0CNK7, B0CNP4, B0CNR8, B0CNU2, B0CNY6, B0CP17, B0CP32, B0CP36, B0CP44, B0CP46, B0CP52, B0CP56, B0CP57, B0CP61, B0CP71, B0CP75, B0CP77, B0CP78, B0CP86, B0CP87, B0CPA0, B0CPA1, B0CPA6, B0CPB2, B0CPB5, B0CPB8, B0CPB9, B0CPC0, B0CPD6, B0CPE4, B0CPF7, B0CPG1, B0CPH6, B0CPI0, B0CPI2, B0CPI7, B0CPI8, B0CPJ0…	TRUE
B0CSB2	small GTPase mediated signal transduction				GO:0031325	GO_BiologicalProcess-Custom-GOA-ACAP-ARAP_23.04.2021_00h00	positive regulation of cellular metabolic process	[3, 4, 5]	[Group18, Group19, Group25, Group27]	22	4.80349	0.00354447	0.0104224	{Group18=5.538707306717089E-6, Group19=3.7040530016888613E-6, Group25=0.0028911801077265535, Group27=5.460028055832523E-7}	{Group18=2.5847300764679748E-5, Group19=2.592837101182203E-5, Group25=0.0038549068103020715, Group27=7.644039278165532E-6}	[B0CRU1, B0CSY9, B0CTT9, B0CU94, B0CUC1, B0CVH5, B0CY65, B0CYA7, B0CYZ3, B0CZI7, B0D0U7, B0D3X0, B0D756, B0D7Q1, B0DBA9, B0DFA0, B0DHF2, B0DNP4, B0DSF9, B0DW99, B0E4B0, B0E4T3]	[B0CN80, B0CNA9, B0CNH6, B0CNJ7, B0CNM7, B0CNN4, B0CNS4, B0CNT5, B0CP56, B0CP61, B0CP74, B0CP75, B0CP80, B0CP82, B0CP87, B0CPB1, B0CPC1, B0CPD6, B0CPE6, B0CPI6, B0CPT0, B0CQ26, B0CQ51, B0CQH5, B0CQH7, B0CQI2, B0CQJ7, B0CQQ5, B0CQT0, B0CQV1, B0CQW3, B0CQW4, B0CQW5, B0CQZ5, B0CQZ8, B0CR06, B0CR07, B0CR12, B0CR14, B0CR73, B0CRB0, B0CRE8, B0CRH1, B0CRU1, B0CRU3, B0CRV2, B0CRW9, B0CRX0, B0CRX5, B0CS18…	FALSE
B0CPB8	Bromodomain-containing protein				GO:0019752	GO_BiologicalProcess-Custom-GOA-ACAP-ARAP_23.04.2021_00h00	carboxylic acid metabolic process	[5]	[Group01]	18	4.78723	0.00842592	0.019821	{Group01=0.008425916609531264}	{Group01=0.009830236044453142}	[B0CQV8, B0CR44, B0CR97, B0CRN7, B0CV24, B0CXU5, B0CXV8, B0CZM7, B0D0C5, B0D1E7, B0D3S7, B0D4K9, B0D6H2, B0DAR9, B0DCZ4, B0DTA9, B0DWL9, B0DZL6]	[B0CNH9, B0CP26, B0CP59, B0CP84, B0CP85, B0CP89, B0CPB4, B0CPE2, B0CPG5, B0CPH7, B0CPI5, B0CPN4, B0CPN5, B0CPQ2, B0CPS0, B0CPT7, B0CQ48, B0CQ49, B0CQ62, B0CQ85, B0CQH3, B0CQH8, B0CQI0, B0CQI1, B0CQK9, B0CQP7, B0CQQ7, B0CQQ8, B0CQS1, B0CQS5, B0CQV8, B0CR43, B0CR44, B0CR45, B0CR97, B0CRD0, B0CRD9, B0CRF1, B0CRG8, B0CRN7, B0CRX4, B0CS09, B0CS15, B0CS16, B0CS39, B0CS59, B0CS62, B0CS75, B0CS83, B0CS93…	TRUE
B0DNM5	predicted protein				GO:0016071	GO_BiologicalProcess-Custom-GOA-ACAP-ARAP_23.04.2021_00h00	mRNA metabolic process	[6, 7]	[Group05, Group19]	15	4.77707	0.0158953	0.0284503	{Group05=0.001422322577466066, Group19=3.7040530016888613E-6}	{Group05=0.0019912516084524923, Group19=2.592837101182203E-5}	[B0CPE1, B0CPR2, B0CQI5, B0CSM2, B0CU94, B0CYB5, B0CZI7, B0CZU9, B0D3F6, B0D7R0, B0DA69, B0DBF5, B0DHF2, B0DK71, B0E507]	[B0CNA9, B0CNE5, B0CNE9, B0CNH1, B0CNH3, B0CNH6, B0CNW9, B0CP28, B0CP50, B0CP74, B0CP91, B0CPD8, B0CPE1, B0CPH6, B0CPJ5, B0CPL8, B0CPR2, B0CPT0, B0CQ37, B0CQ56, B0CQ66, B0CQ76, B0CQ84, B0CQH0, B0CQH2, B0CQH7, B0CQI5, B0CQL8, B0CQN1, B0CQR0, B0CQT5, B0CQV6, B0CQW6, B0CR69, B0CRA3, B0CRI0, B0CRL8, B0CRN2, B0CRQ9, B0CRW9, B0CRX5, B0CS19, B0CS49, B0CS50, B0CS78, B0CS79, B0CSC9, B0CSG4, B0CSH6, B0CSI5…	FALSE
B0DS91	dynein heavy chain protein 2				GO:0051173	GO_BiologicalProcess-Custom-GOA-ACAP-ARAP_23.04.2021_00h00	positive regulation of nitrogen compound metabolic process	[3, 4, 5]	[Group18, Group21, Group25, Group27]	19	4.6683	0.00888326	0.0197673	{Group18=5.538707306717089E-6, Group21=3.172006875411701E-5, Group25=0.0028911801077265535, Group27=5.460028055832523E-7}	{Group18=2.5847300764679748E-5, Group21=1.1102024063940954E-4, Group25=0.0038549068103020715, Group27=7.644039278165532E-6}	[B0CRU1, B0CSY9, B0CTT9, B0CU94, B0CUC1, B0CVH5, B0CY65, B0CYA7, B0CYZ3, B0CZI7, B0D0U7, B0D3X0, B0D756, B0D7Q1, B0DBA9, B0DHF2, B0DNP4, B0DSF9, B0E4T3]	[B0CN80, B0CNA9, B0CNH6, B0CNJ7, B0CNM7, B0CNN4, B0CNS4, B0CNT5, B0CP56, B0CP61, B0CP74, B0CP75, B0CP80, B0CP82, B0CP87, B0CPB1, B0CPC1, B0CPD6, B0CPE6, B0CPI6, B0CPT0, B0CQ51, B0CQH5, B0CQH7, B0CQI2, B0CQJ7, B0CQQ5, B0CQT0, B0CQV1, B0CQW3, B0CQW5, B0CQZ5, B0CQZ8, B0CR06, B0CR07, B0CR14, B0CR73, B0CRB0, B0CRE8, B0CRH1, B0CRU1, B0CRV2, B0CRW9, B0CRX0, B0CRX5, B0CS18, B0CSC9, B0CSE7, B0CSH8, B0CSH9…	FALSE
B0CVS4	F-box-like				GO:0034220	GO_BiologicalProcess-Custom-GOA-ACAP-ARAP_23.04.2021_00h00	ion transmembrane transport	[3, 5]	[Group11, Group22, Group24]	18	4.66321	0.0108831	0.0220339	{Group11=0.008663689684970916, Group22=6.868131511254272E-4, Group24=2.4901857545916878E-6}	{Group11=0.009330127353045602, Group22=0.0011312216606771742, Group24=2.324173370952242E-5}	[B0CP78, B0CPR1, B0CQ60, B0CR44, B0D0Y8, B0D123, B0D7K2, B0D8K1, B0D8U9, B0DCW5, B0DCX1, B0DGJ2, B0DI84, B0DP84, B0DP88, B0DQS6, B0DXZ5, B0DZ36]	[B0CNC5, B0CND8, B0CNG1, B0CNQ7, B0CNR1, B0CNR4, B0CNV5, B0CP78, B0CP79, B0CPB2, B0CPC3, B0CPC7, B0CPD5, B0CPI9, B0CPP0, B0CPP7, B0CPQ9, B0CPR1, B0CPT5, B0CQ55, B0CQ58, B0CQ60, B0CQB1, B0CQB2, B0CQB7, B0CQD3, B0CQG0, B0CQQ0, B0CQV4, B0CQV5, B0CQW7, B0CQX4, B0CQY0, B0CR03, B0CR17, B0CR29, B0CR43, B0CR44, B0CR60, B0CRC8, B0CRF3, B0CRH4, B0CRH5, B0CRJ7, B0CRX2, B0CS67, B0CS92, B0CS95, B0CSA8, B0CSF4…	FALSE
B0DG94	predicted protein				GO:0003924	GO_MolecularFunction-Custom-GOA-ACAP-ARAP_23.04.2021_00h00	GTPase activity	[7]	[Group06, Group09, Group17, Group27]	13	4.6595	0.0286312	0.0436537	{Group06=3.969520566067688E-4, Group09=1.3071565221827808E-4, Group17=0.0077669608726834115, Group27=5.460028055832523E-7}	{Group06=6.946660990618455E-4, Group09=3.3273075110107147E-4, Group17=0.009455430627614588, Group27=7.644039278165532E-6}	[B0CQS6, B0CSB2, B0CUW6, B0CVH5, B0CWZ5, B0CY77, B0D7K2, B0DAF1, B0DK43, B0DSE4, B0DW99, B0E2B7, B0E4B0]	[B0CN80, B0CNE9, B0CNH8, B0CNJ5, B0CP96, B0CPJ0, B0CPK5, B0CPR3, B0CQ43, B0CQ61, B0CQ80, B0CQ88, B0CQK4, B0CQL6, B0CQP2, B0CQR2, B0CQS6, B0CQS7, B0CQZ4, B0CR19, B0CR41, B0CRE6, B0CRF5, B0CRG3, B0CRI3, B0CRR7, B0CRR8, B0CRW9, B0CS00, B0CS06, B0CS17, B0CS18, B0CS54, B0CS55, B0CS72, B0CS82, B0CSA1, B0CSB2, B0CSC7, B0CSG8, B0CSK0, B0CSV2, B0CSW5, B0CSX4, B0CSX8, B0CT61, B0CT88, B0CTL6, B0CTN6, B0CTR9…	FALSE
B0E507	Sec63-domain-containing protein				GO:0022402	GO_BiologicalProcess-Custom-GOA-ACAP-ARAP_23.04.2021_00h00	cell cycle process	[2, 3]	[Group26, Group27]	30	4.54545	0.00157912	0.00629101	{Group26=1.3346706051454229E-4, Group27=5.460028055832523E-7}	{Group26=3.1142314120059865E-4, Group27=7.644039278165532E-6}	[B0CNU2, B0CPT2, B0CPU7, B0CQH1, B0CQV7, B0CS88, B0CSY9, B0CTT9, B0CVH5, B0CW11, B0CY65, B0CYA7, B0CYB5, B0CYZ3, B0CZI7, B0D0A5, B0D0Y8, B0D1C5, B0D7K2, B0D873, B0DBE2, B0DHF2, B0DN82, B0DS91, B0DTW3, B0DUK7, B0DW99, B0DZX4, B0E431, B0E4B0]	[B0CN95, B0CND0, B0CNH6, B0CNJ7, B0CNK7, B0CNL4, B0CNU2, B0CP17, B0CP32, B0CP44, B0CP53, B0CP56, B0CP68, B0CP77, B0CP87, B0CPA0, B0CPA6, B0CPB5, B0CPD6, B0CPE4, B0CPG1, B0CPI6, B0CPK1, B0CPP5, B0CPP6, B0CPS5, B0CPS8, B0CPT2, B0CPT6, B0CPU5, B0CPU7, B0CPV1, B0CQ30, B0CQ38, B0CQ70, B0CQB2, B0CQB7, B0CQH1, B0CQL7, B0CQM2, B0CQN3, B0CQQ5, B0CQS4, B0CQV7, B0CQW4, B0CQY9, B0CQZ1, B0CR16, B0CR19, B0CR65…	FALSE
B0DFJ6	predicted protein				GO:0042254	GO_BiologicalProcess-Custom-GOA-ACAP-ARAP_23.04.2021_00h00	ribosome biogenesis	[5]	[Group19, Group23]	16	4.54545	0.0198533	0.0338191	{Group19=3.7040530016888613E-6, Group23=2.4526679522842006E-7}	{Group19=2.592837101182203E-5, Group23=6.867470266395761E-6}	[B0CN85, B0CQI5, B0CWZ5, B0CYB5, B0CZI7, B0D0X5, B0D2K8, B0D7J2, B0DAB4, B0DBF5, B0DK43, B0DSF9, B0DZU6, B0E4J6, B0E4T3, B0E4V2]	[B0CN85, B0CNG3, B0CNG4, B0CNM7, B0CNN4, B0CNU4, B0CNY6, B0CP39, B0CP40, B0CP57, B0CPA7, B0CPB1, B0CPD8, B0CPE9, B0CPF4, B0CPF7, B0CPI0, B0CPN8, B0CPP4, B0CPP8, B0CPQ8, B0CPS1, B0CPS4, B0CPU6, B0CPV2, B0CQ31, B0CQ65, B0CQ66, B0CQ70, B0CQ79, B0CQG6, B0CQH2, B0CQH7, B0CQI5, B0CQJ5, B0CQL7, B0CQS7, B0CQW3, B0CQW8, B0CQY4, B0CR22, B0CR25, B0CR68, B0CR85, B0CR89, B0CR94, B0CRD5, B0CRE2, B0CRE8, B0CRH9…	FALSE
B0E4T3	Nuclear pore protein 84 / 107				GO:0048522	GO_BiologicalProcess-Custom-GOA-ACAP-ARAP_23.04.2021_00h00	positive regulation of cellular process	[2, 3, 4]	[Group18, Group25, Group27]	30	4.53858	0.00161687	0.00633916	{Group18=5.538707306717089E-6, Group25=0.0028911801077265535, Group27=5.460028055832523E-7}	{Group18=2.5847300764679748E-5, Group25=0.0038549068103020715, Group27=7.644039278165532E-6}	[B0CRU1, B0CSY9, B0CTT9, B0CU94, B0CUC1, B0CVH5, B0CY65, B0CYA7, B0CYZ3, B0CZI7, B0D0A5, B0D0U7, B0D0Y8, B0D3R0, B0D3X0, B0D756, B0D7K2, B0D7Q1, B0DAF1, B0DBA9, B0DBE2, B0DFA0, B0DHF2, B0DNP4, B0DSF9, B0DTW3, B0DW99, B0E2B7, B0E4B0, B0E4T3]	[B0CN80, B0CN95, B0CNA9, B0CNH6, B0CNJ7, B0CNM7, B0CNN4, B0CNS4, B0CNT5, B0CP32, B0CP44, B0CP56, B0CP61, B0CP69, B0CP74, B0CP75, B0CP80, B0CP82, B0CP87, B0CPB1, B0CPC1, B0CPD6, B0CPE6, B0CPI6, B0CPJ0, B0CPT0, B0CQ26, B0CQ51, B0CQ65, B0CQ66, B0CQH5, B0CQH7, B0CQI2, B0CQJ7, B0CQL6, B0CQN8, B0CQQ5, B0CQR2, B0CQT0, B0CQV1, B0CQW3, B0CQW4, B0CQW5, B0CQZ4, B0CQZ5, B0CQZ7, B0CQZ8, B0CR06, B0CR07, B0CR12…	FALSE
B0CSM2	GYF domain				GO:0017111	GO_MolecularFunction-Custom-GOA-ACAP-ARAP_23.04.2021_00h00	nucleoside-triphosphatase activity	[6]	[Group09, Group17, Group26, Group27]	33	4.46549	0.00122214	0.00529594	{Group09=1.3071565221827808E-4, Group17=0.0077669608726834115, Group26=1.3346706051454229E-4, Group27=5.460028055832523E-7}	{Group09=3.3273075110107147E-4, Group17=0.009455430627614588, Group26=3.1142314120059865E-4, Group27=7.644039278165532E-6}	[B0CN86, B0CPQ4, B0CQH1, B0CQS6, B0CQV7, B0CSB2, B0CUW6, B0CVH5, B0CW11, B0CWZ5, B0CY77, B0D0U7, B0D756, B0D7K2, B0D873, B0D8K1, B0D8U9, B0DAF1, B0DB81, B0DK43, B0DN82, B0DP84, B0DP88, B0DS91, B0DSE4, B0DUK7, B0DW99, B0DZ36, B0DZX4, B0E2B7, B0E431, B0E4B0, B0E507]	[B0CN80, B0CN86, B0CNC5, B0CND2, B0CND3, B0CNE9, B0CNH8, B0CNJ5, B0CNP9, B0CNT1, B0CNT6, B0CNY6, B0CP17, B0CP33, B0CP56, B0CP71, B0CP79, B0CP96, B0CPA7, B0CPB5, B0CPC3, B0CPD5, B0CPF9, B0CPI0, B0CPI1, B0CPI7, B0CPJ0, B0CPJ3, B0CPJ5, B0CPK5, B0CPP8, B0CPQ4, B0CPR3, B0CPT4, B0CPT9, B0CPV2, B0CQ43, B0CQ61, B0CQ80, B0CQ88, B0CQA9, B0CQB1, B0CQD3, B0CQG4, B0CQH1, B0CQI2, B0CQI3, B0CQJ5, B0CQK4, B0CQL6…	TRUE
B0CTE2	Caspase domain				GO:0006810	GO_BiologicalProcess-Custom-GOA-ACAP-ARAP_23.04.2021_00h00	transport	[3]	[Group24]	59	4.3997	1.27233e-05	0.000392832	{Group24=2.4901857545916878E-6}	{Group24=2.324173370952242E-5}	[B0CP78, B0CPQ4, B0CPR1, B0CPU7, B0CQ60, B0CQH1, B0CQI5, B0CQS6, B0CQV7, B0CR44, B0CRR9, B0CSR4, B0CSU6, B0CUW6, B0CW11, B0CY77, B0CYP4, B0D0Q0, B0D0Y8, B0D123, B0D4D1, B0D6R1, B0D7K2, B0D8K1, B0D8U9, B0DA69, B0DA74, B0DAB4, B0DB81, B0DBA9, B0DBE2, B0DBE3, B0DBJ4, B0DCW5, B0DCX1, B0DGE8, B0DGF9, B0DGJ2, B0DHF2, B0DI84, B0DIY9, B0DN82, B0DP84, B0DP88, B0DP90, B0DQS6, B0DS91, B0DSE4, B0DSF9, B0DTR7…	[B0CNB1, B0CNC5, B0CND4, B0CND8, B0CNE5, B0CNG1, B0CNH6, B0CNH8, B0CNI0, B0CNJ2, B0CNP4, B0CNP9, B0CNQ7, B0CNQ9, B0CNR1, B0CNR4, B0CNV5, B0CP29, B0CP44, B0CP46, B0CP61, B0CP72, B0CP75, B0CP78, B0CP79, B0CP81, B0CPA1, B0CPA6, B0CPB2, B0CPC3, B0CPC6, B0CPC7, B0CPD5, B0CPD7, B0CPE3, B0CPF7, B0CPH9, B0CPI9, B0CPJ0, B0CPJ3, B0CPK5, B0CPP0, B0CPP5, B0CPP7, B0CPQ4, B0CPQ9, B0CPR1, B0CPR3, B0CPT5, B0CPT6…	FALSE
B0CSU6	transport protein particle complex subunit				GO:0016043	GO_BiologicalProcess-Custom-GOA-ACAP-ARAP_23.04.2021_00h00	cellular component organization	[3]	[Group19]	76	4.37788	3.8715e-07	3.18753e-05	{Group19=3.7040530016888613E-6}	{Group19=2.592837101182203E-5}	[B0CN85, B0CN86, B0CNU2, B0CP78, B0CPB8, B0CPB9, B0CPE1, B0CPQ4, B0CPR1, B0CPT2, B0CPU7, B0CQ60, B0CQH1, B0CQP3, B0CQS6, B0CQV7, B0CRU1, B0CSM2, B0CSY9, B0CTT9, B0CU94, B0CUC1, B0CUW1, B0CUW6, B0CVH5, B0CW11, B0CWZ5, B0CY65, B0CY77, B0CYA7, B0CYB5, B0CYT3, B0CYZ3, B0CZI7, B0D0A5, B0D0U7, B0D0Y8, B0D2K8, B0D3F6, B0D3K3, B0D3R0, B0D3X0, B0D513, B0D514, B0D6Z3, B0D756, B0D7J2, B0D7P9, B0D7Q1, B0D873…	[B0CN84, B0CN85, B0CN86, B0CNA9, B0CNB1, B0CND2, B0CNE5, B0CNE9, B0CNG1, B0CNH2, B0CNH4, B0CNH6, B0CNH8, B0CNH9, B0CNJ7, B0CNK7, B0CNL4, B0CNP4, B0CNR8, B0CNS4, B0CNT5, B0CNU2, B0CNY6, B0CP17, B0CP28, B0CP32, B0CP35, B0CP36, B0CP44, B0CP46, B0CP52, B0CP53, B0CP56, B0CP57, B0CP61, B0CP69, B0CP71, B0CP75, B0CP77, B0CP78, B0CP82, B0CP86, B0CP87, B0CPA0, B0CPA1, B0CPA6, B0CPB2, B0CPB5, B0CPB8, B0CPB9…	FALSE
B0CQS6	BAR domain				GO:0006811	GO_BiologicalProcess-Custom-GOA-ACAP-ARAP_23.04.2021_00h00	ion transport	[4]	[Group22, Group24]	41	4.36635	0.000455512	0.00281278	{Group22=6.868131511254272E-4, Group24=2.4901857545916878E-6}	{Group22=0.0011312216606771742, Group24=2.324173370952242E-5}	[B0CP78, B0CPQ4, B0CPR1, B0CQ60, B0CR44, B0CRR9, B0CSU6, B0CUW6, B0CY77, B0CYP4, B0D0Y8, B0D123, B0D4D1, B0D7K2, B0D8K1, B0D8U9, B0DA69, B0DA74, B0DAB4, B0DBA9, B0DBE2, B0DBJ4, B0DCW5, B0DCX1, B0DGE8, B0DGF9, B0DGJ2, B0DI84, B0DIY9, B0DP84, B0DP88, B0DP90, B0DQS6, B0DSE4, B0DSF9, B0DTR7, B0DXZ5, B0DZ36, B0E2B7, B0E2U2, B0E4T3]	[B0CNC5, B0CND8, B0CNE5, B0CNG1, B0CNH6, B0CNH8, B0CNI0, B0CNJ2, B0CNP4, B0CNQ7, B0CNQ9, B0CNR1, B0CNR4, B0CNV5, B0CP44, B0CP46, B0CP61, B0CP75, B0CP78, B0CP79, B0CP81, B0CPA1, B0CPB2, B0CPC3, B0CPC6, B0CPC7, B0CPD5, B0CPD7, B0CPE3, B0CPF7, B0CPH9, B0CPI9, B0CPJ0, B0CPP0, B0CPP7, B0CPQ4, B0CPQ9, B0CPR1, B0CPR3, B0CPT5, B0CPT6, B0CPT8, B0CQ30, B0CQ43, B0CQ50, B0CQ54, B0CQ55, B0CQ58, B0CQ60, B0CQ65…	FALSE
B0D2K8	ribosomal protein S7				GO:1901566	GO_BiologicalProcess-Custom-GOA-ACAP-ARAP_23.04.2021_00h00	organonitrogen compound biosynthetic process	[4]	[Group23]	39	4.35754	0.000670171	0.00359853	{Group23=2.4526679522842006E-7}	{Group23=6.867470266395761E-6}	[B0CN85, B0CNA7, B0CQP3, B0CQV8, B0CR97, B0CTH7, B0CU55, B0CUU1, B0CUW1, B0CVH5, B0CW04, B0CXU5, B0CXV8, B0CZI7, B0D0C5, B0D123, B0D1C5, B0D222, B0D2A6, B0D2K8, B0D3S7, B0D4K9, B0D513, B0D514, B0D6H2, B0D813, B0D8A3, B0DAR9, B0DI84, B0DK43, B0DNP4, B0DTA9, B0DWL9, B0DX54, B0DXW3, B0DZL6, B0DZU6, B0E4J6, B0E4V2]	[B0CN80, B0CN84, B0CN85, B0CN91, B0CN98, B0CNA6, B0CNA7, B0CNG1, B0CNH9, B0CNL4, B0CNM6, B0CNM7, B0CNN4, B0CNR9, B0CNT3, B0CNY5, B0CP26, B0CP31, B0CP35, B0CP57, B0CP59, B0CP73, B0CP74, B0CPA3, B0CPA8, B0CPC0, B0CPC1, B0CPD9, B0CPG5, B0CPG6, B0CPG7, B0CPH7, B0CPI5, B0CPN4, B0CPN5, B0CPN7, B0CPN8, B0CPQ0, B0CPQ3, B0CPR7, B0CPS0, B0CPS1, B0CPS4, B0CPT7, B0CPU2, B0CPU5, B0CPU6, B0CPV0, B0CQ23, B0CQ35…	FALSE
B0CVH5	gamma tubulin				GO:0051276	GO_BiologicalProcess-Custom-GOA-ACAP-ARAP_23.04.2021_00h00	chromosome organization	[5]	[Group13, Group19, Group25, Group26, Group27]	26	4.19355	0.00932615	0.0202067	{Group13=0.009869920152468238, Group19=3.7040530016888613E-6, Group25=0.0028911801077265535, Group26=1.3346706051454229E-4, Group27=5.460028055832523E-7}	{Group13=0.010235472750707804, Group19=2.592837101182203E-5, Group25=0.0038549068103020715, Group26=3.1142314120059865E-4, Group27=7.644039278165532E-6}	[B0CPB8, B0CPB9, B0CPU7, B0CQP3, B0CQV7, B0CSY9, B0CUC1, B0CVH5, B0CW11, B0CYZ3, B0D0U7, B0D3X0, B0D756, B0D7P9, B0D7Q1, B0D873, B0DA69, B0DHF2, B0DK71, B0DN82, B0DS91, B0DSF9, B0DTW3, B0DUK7, B0E431, B0E4T3]	[B0CN84, B0CNA9, B0CND2, B0CNE9, B0CNH2, B0CNH4, B0CNJ7, B0CNK7, B0CNY6, B0CP17, B0CP32, B0CP52, B0CP56, B0CP77, B0CP86, B0CP87, B0CPA0, B0CPB5, B0CPB8, B0CPB9, B0CPD6, B0CPF7, B0CPG1, B0CPH6, B0CPI7, B0CPI8, B0CPK1, B0CPP1, B0CPP5, B0CPP6, B0CPP8, B0CPR9, B0CPS5, B0CPS8, B0CPU5, B0CPU7, B0CPV1, B0CQ38, B0CQ64, B0CQ76, B0CQH5, B0CQI2, B0CQK2, B0CQL0, B0CQL3, B0CQM5, B0CQP3, B0CQP9, B0CQQ3, B0CQV1…	FALSE
B0D7J2	pre-RNA processing PIH1/Nop17				GO:0016887	GO_MolecularFunction-Custom-GOA-ACAP-ARAP_23.04.2021_00h00	ATPase activity	[7]	[Group17, Group26, Group27]	19	4.13044	0.0286253	0.0439158	{Group17=0.0077669608726834115, Group26=1.3346706051454229E-4, Group27=5.460028055832523E-7}	{Group17=0.009455430627614588, Group26=3.1142314120059865E-4, Group27=7.644039278165532E-6}	[B0CN86, B0CPQ4, B0CQV7, B0CW11, B0D0U7, B0D756, B0D873, B0D8K1, B0D8U9, B0DB81, B0DN82, B0DP84, B0DP88, B0DS91, B0DUK7, B0DZ36, B0DZX4, B0E431, B0E507]	[B0CN86, B0CNC5, B0CND2, B0CND3, B0CNP9, B0CNY6, B0CP17, B0CP33, B0CP56, B0CP71, B0CP79, B0CPA7, B0CPB5, B0CPC3, B0CPD5, B0CPF9, B0CPI0, B0CPI1, B0CPI7, B0CPJ0, B0CPJ3, B0CPJ5, B0CPP8, B0CPQ4, B0CPT4, B0CPT9, B0CPV2, B0CQB1, B0CQD3, B0CQG4, B0CQI2, B0CQI3, B0CQJ5, B0CQQ6, B0CQV7, B0CQW6, B0CQW8, B0CR03, B0CR07, B0CR17, B0CR57, B0CR59, B0CR98, B0CRI8, B0CRJ3, B0CRL8, B0CRL9, B0CRQ6, B0CRX3, B0CS46…	FALSE
B0CQ60	Peroxisomal membrane anchor protein (Pex14p) conserved region				GO:0035639	GO_MolecularFunction-Custom-GOA-ACAP-ARAP_23.04.2021_00h00	purine ribonucleoside triphosphate binding	[4]	[Group17]	44	4.07031	0.00121192	0.00534544	{Group17=0.0077669608726834115}	{Group17=0.009455430627614588}	[B0CN86, B0CNE2, B0CPT2, B0CQV7, B0CQV8, B0CR97, B0CTE2, B0CTT9, B0CU94, B0CUW6, B0CVH5, B0CW11, B0CWZ5, B0CXU5, B0CYA7, B0CYC2, B0D0E9, B0D0U7, B0D0Y8, B0D513, B0D756, B0D7P9, B0D7Q1, B0D873, B0D8K1, B0D8U9, B0DAR9, B0DB81, B0DBE2, B0DHF2, B0DK43, B0DN82, B0DP84, B0DP88, B0DS91, B0DUK7, B0DW99, B0DY89, B0DZ36, B0DZX4, B0E2B7, B0E431, B0E4B0, B0E507]	[B0CN80, B0CN86, B0CN89, B0CNC4, B0CNC5, B0CNC8, B0CND2, B0CND3, B0CNE2, B0CNE3, B0CNE6, B0CNE9, B0CNG9, B0CNH6, B0CNI0, B0CNJ8, B0CNJ9, B0CNK3, B0CNP9, B0CNQ6, B0CNR0, B0CNW7, B0CNX2, B0CNY6, B0CP15, B0CP17, B0CP33, B0CP54, B0CP56, B0CP69, B0CP89, B0CP96, B0CPA7, B0CPB5, B0CPD7, B0CPE4, B0CPE6, B0CPF9, B0CPI0, B0CPI7, B0CPJ0, B0CPJ3, B0CPJ5, B0CPP8, B0CPR3, B0CPS5, B0CPT0, B0CPT2, B0CPT4, B0CPV2…	FALSE
B0DBJ6	predicted protein				GO:0005524	GO_MolecularFunction-Custom-GOA-ACAP-ARAP_23.04.2021_00h00	ATP binding	[5, 6, 7, 8]	[Group17]	34	4.05728	0.00497484	0.0133564	{Group17=0.0077669608726834115}	{Group17=0.009455430627614588}	[B0CN86, B0CNE2, B0CPT2, B0CQV7, B0CQV8, B0CR97, B0CTT9, B0CU94, B0CW11, B0CXU5, B0CYA7, B0CYC2, B0D0E9, B0D0U7, B0D0Y8, B0D756, B0D7P9, B0D7Q1, B0D873, B0D8K1, B0D8U9, B0DAR9, B0DB81, B0DBE2, B0DHF2, B0DN82, B0DP84, B0DP88, B0DS91, B0DUK7, B0DZ36, B0DZX4, B0E431, B0E507]	[B0CN86, B0CN89, B0CNC4, B0CNC5, B0CNC8, B0CND2, B0CND3, B0CNE2, B0CNE3, B0CNE6, B0CNG9, B0CNH6, B0CNJ8, B0CNJ9, B0CNK3, B0CNP9, B0CNQ6, B0CNR0, B0CNW7, B0CNY6, B0CP15, B0CP17, B0CP33, B0CP54, B0CP56, B0CP69, B0CP89, B0CPA7, B0CPB5, B0CPE6, B0CPF9, B0CPI0, B0CPI7, B0CPJ0, B0CPJ3, B0CPJ5, B0CPP8, B0CPS5, B0CPT0, B0CPT2, B0CPT4, B0CPV2, B0CQ42, B0CQ49, B0CQ51, B0CQ65, B0CQA9, B0CQB1, B0CQD3, B0CQG4…	FALSE
B0CZU9	U5 snRNP complex subunit				GO:0048523	GO_BiologicalProcess-Custom-GOA-ACAP-ARAP_23.04.2021_00h00	negative regulation of cellular process	[2, 3, 4]	[Group25, Group27]	24	4.04722	0.0183972	0.0320008	{Group25=0.0028911801077265535, Group27=5.460028055832523E-7}	{Group25=0.0038549068103020715, Group27=7.644039278165532E-6}	[B0CPU7, B0CTT9, B0CUC1, B0CVH5, B0CYC2, B0CZI7, B0D0U7, B0D1C5, B0D3R0, B0D7K2, B0D7P9, B0D7Q1, B0D873, B0DA69, B0DAB4, B0DAF1, B0DBE2, B0DHF2, B0DK71, B0DSF9, B0DTW3, B0DW99, B0E4B0, B0E4T3]	[B0CNA9, B0CNB1, B0CNE9, B0CNH6, B0CNV4, B0CP32, B0CP44, B0CP56, B0CP69, B0CP74, B0CP77, B0CP87, B0CPA0, B0CPA3, B0CPA8, B0CPB5, B0CPE7, B0CPF7, B0CPG1, B0CPH6, B0CPI6, B0CPI7, B0CPI8, B0CPK1, B0CPP6, B0CPU5, B0CPU7, B0CQ38, B0CQ42, B0CQ57, B0CQ76, B0CQB2, B0CQB7, B0CQI2, B0CQM5, B0CQN8, B0CQQ9, B0CQR2, B0CQS4, B0CQT3, B0CQW4, B0CQW5, B0CQW6, B0CQY4, B0CQY9, B0CR02, B0CR12, B0CR19, B0CR21, B0CR41…	FALSE
B0DCR6	Ferritin-like domain
B0DZ36	pleiotropic drug resistance ABC transporter
B0CNU2	Ca2+-binding EF-Hand superfamily protein
B0DSE4	C-terminal region of Mon2 protein
B0CXN9	Tyrosine-protein phosphatase
B0CPB9	transcription factor
B0D3T6	Ubiquinol-cytochrome-c reductase complex subunit (QCR10)
B0CRR9	DUF292-domain-containing protein
B0E2U2	vacuolar protein sorting/targeting protein 10
B0D0U7	chromodomain-helicase DNA-binding protein
B0CVV8	39kDa subunit of Ndufa9, NADH ubiquinone oxidoreductase
B0CQV8	homoserine kinase
B0DSG4	predicted protein
B0D222	ribosomal protein L15
B0CYB5	nuclear segregation protein Bfr1
B0CQH1	Nuclear distribution protein nudE 1
B0CXQ4	acyl-CoA N-acyltransferase
B0DP88	pleiotropic drug resistance ABC transporter
B0CPE1	Pre-mRNA-splicing factor RSE1
B0D5P3	alkaline phosphatase
B0D8U9	heat shock protein 70
B0DDL0	predicted protein
B0DAI0	cytochrome c oxidase subunit VIb
B0DK43	eukaryotic translation initiation factor 5b
B0D0H0	ARM repeat-containing protein
B0DXS0	predicted protein
B0CP51	inositol/phosphatidylinositol phosphatase
B0DDW6	predicted protein
B0DP90	Uncharacterised protein family (UPF0220)
B0DE53	predicted protein
B0DGF9	Domain present in VPS-27, Hrs and STAM
B0CRN7	isocitrate lyase
B0DAF1	Rho GTPase activation protein
B0D123	mitochondrial carrier with solute carrier repeats
B0D1C5	phosphatidylserine synthase
B0D1N4	predicted protein
B0D474	Beta-lactamase transpeptidase-like protein
B0D6H2	Shikimate dehydrogenase
B0CNE2	Pkinase-domain-containing protein
B0DSR6	predicted protein
B0DMI9	Kelch motif
B0DAG6	sterol-binding-like protein
B0DA69	transcription factor iws1
B0DK71	Domain of unknown function (DUF3546)
B0CWZ5	DUF663-domain-containing protein
B0DP97	cytochrome P450
B0D6Z3	DUF1620-domain-containing protein
B0CZI7	Multifunctional protein that exhibits several independent functions at different levels of the cellular processes. 5'-3' exonuclease component of the nonsense-mediated mRNA decay (NMD) which is a highly conserved mRNA degradation pathway, an RNA surveillance system whose role is to identify and rid cells of mRNA with premature termination codons and thus prevents accumulation of potentially harmf…
B0DUG4	predicted protein
B0D2A6	translation initiation factor eIF-2A
B0D0Q0	NUP50 (Nucleoporin 50 kDa)
B0CV24	D-aspartate oxidase
B0CP78	TIM21
B0CSQ7	Aspartate aminotransferase
B0D368	RdRP-domain-containing protein
B0D2E2	Protein serine threonine phosphatase 2C
B0CUU1	Ribosomal protein L19
B0DFH9	Belongs to the cytochrome P450 family
B0DIJ1	predicted protein
B0CR97	seryl-tRNA synthetase
B0DBJ4	Endoplasmic reticulum vesicle protein 25
B0DBF5	snRNP Sm proteins
B0D514	translation initiation factor
B0CYC2	Ubiquitin-conjugating enzyme E2, catalytic domain homologues
B0CZR1	Dyp-type peroxidase
B0CTC5	F-box-like
B0DM88	predicted protein

## Sheet: Table S2 - Sheet2
Table S2. List of downregulated proteins identified in common between CO4, CO8 and sLCOs-treated samples compared to control samples. Also shown, the GO term enrichment results performed for these proteins.
Proteins in common			GO Term Enrichment Results
Accessions	Annotations		GOID	Ontology Source	GOTerm	GOLevels	GOGroups	Nr. Proteins	% Associated Proteins	Term PValue	Term PValue Corrected with Benjamini-Hochberg	Group PValue	Group PValue Corrected with Benjamini-Hochberg	Associated Proteins Found	All Associated Proteins	OverViewTerm
B0D7V3	long-chain-fatty-acid-CoA-ligase		GO:0000045	GO_BiologicalProcess-Custom-GOA-ACAP-ARAP_23.04.2021_00h00	autophagosome assembly	[6, 7]	[Group09]	3	7.31707	0.0258285	0.0340717	{Group09=2.0736486496828951E-4}	{Group09=4.562027029302369E-4}	[B0CSW5, B0DVN6, B0DZ43]	[B0CRP3, B0CSK2, B0CSW5, B0CSW7, B0CT07, B0CTP9, B0CUW6, B0CXG9, B0CY16, B0CY77, B0CZF6, B0CZU2, B0D2D4, B0D3U0, B0D593, B0D595, B0DA05, B0DA45, B0DAB8, B0DAU6, B0DBA9, B0DLJ4, B0DMC7, B0DMJ8, B0DNC2, B0DNC3, B0DQ73, B0DQ99, B0DS84, B0DVN2, B0DVN3, B0DVN6, B0DVP1, B0DXI4, B0DXP5, B0DZ41, B0DZ43, B0DZ44, B0E031, B0E0C6, B0E1Y5]	FALSE
B0D8J9	Clathrin light chain		GO:0000750	GO_BiologicalProcess-Custom-GOA-ACAP-ARAP_23.04.2021_00h00	pheromone-dependent signal transduction involved in conjugation with cellular fusion	[4, 5, 6, 7, 8, 9]	[Group05]	3	7.89474	0.0211394	0.0284922	{Group05=3.285223168464652E-5}	{Group05=1.8068727426555586E-4}	[B0CPJ0, B0CS33, B0D9Y4]	[B0CPJ0, B0CQN8, B0CRQ6, B0CRW6, B0CS32, B0CS33, B0CSH8, B0CSH9, B0CTT9, B0CTU0, B0CU90, B0CVG8, B0CZM2, B0CZM5, B0D069, B0D0C7, B0D0H1, B0D0W3, B0D4X9, B0D9V4, B0D9V6, B0D9W6, B0D9W7, B0D9Y4, B0DAW7, B0DAX0, B0DBE2, B0DNH7, B0DNI2, B0DSC7, B0DSP7, B0DXD4, B0DXD7, B0DXH4, B0DYH6, B0DZJ5, B0E2A7, B0E2B7]	FALSE
B0CQM3	D-galacturonic acid reductase		GO:0002161	GO_BiologicalProcess-Custom-GOA-ACAP-ARAP_23.04.2021_00h00	aminoacyl-tRNA editing activity	[5, 9, 10]	[Group08]	3	42.8571	0.000124726	0.00128883	{Group08=1.0878015156482897E-5}	{Group08=1.1965816672131187E-4}	[B0CYP2, B0D9M0, B0DK38]	[B0CYP2, B0D0R9, B0D6T2, B0D6T4, B0D9M0, B0DK38, B0DQ25]	FALSE
B0CTY9	C-5 cytosine-specific DNA methylase		GO:0004812	GO_MolecularFunction-Custom-GOA-ACAP-ARAP_23.04.2021_00h00	aminoacyl-tRNA ligase activity	[4]	[Group08]	6	18.1818	1.01423e-05	0.000314411	{Group08=1.0878015156482897E-5}	{Group08=1.1965816672131187E-4}	[B0CQ49, B0CYN7, B0CYP2, B0D7N6, B0D9M0, B0DK38]	[B0CQ49, B0CR97, B0CSF5, B0CUT9, B0CXU5, B0CYN7, B0CYP2, B0CZG1, B0D0A1, B0D0L5, B0D0R9, B0D114, B0D1I7, B0D2R9, B0D3R2, B0D435, B0D460, B0D6T2, B0D6T4, B0D7N6, B0D9M0, B0DAK4, B0DCX8, B0DES5, B0DFP1, B0DK38, B0DLC0, B0DLJ5, B0DX17, B0DXI2, B0DXX8, B0E028, B0E571]	FALSE
B0CZG9	Serine aminopeptidase, S33		GO:0005048	GO_MolecularFunction-Custom-GOA-ACAP-ARAP_23.04.2021_00h00	signal sequence binding	[4]	[Group05, Group06]	4	8.33333	0.006515	0.0139286	{Group05=3.285223168464652E-5, Group06=1.5537510524232863E-4}	{Group05=1.8068727426555586E-4, Group06=4.2728153941640375E-4}	[B0CPD7, B0CXK4, B0D7E3, B0DIB5]	[B0CPD7, B0CPE3, B0CPI9, B0CSK0, B0CTZ2, B0CTZ3, B0CUC5, B0CUF7, B0CXK4, B0CY50, B0CYV5, B0D050, B0D0R0, B0D2P4, B0D2V0, B0D7E3, B0D8N4, B0D957, B0DA98, B0DAQ1, B0DBI9, B0DBM4, B0DBU6, B0DE69, B0DGN4, B0DGV7, B0DIB5, B0DIY1, B0DIY9, B0DJ34, B0DJ43, B0DJB7, B0DJC7, B0DRR2, B0DS66, B0DU66, B0DUQ7, B0DUR7, B0DUU5, B0DUW3, B0DVV4, B0DWF4, B0DWM0, B0DXX0, B0DXZ7, B0E088, B0E2U2, B0E402]	FALSE
B0CPN4	Belongs to the HisA HisF family		GO:0006082	GO_BiologicalProcess-Custom-GOA-ACAP-ARAP_23.04.2021_00h00	organic acid metabolic process	[3]	[Group08]	19	4.79798	1.0878e-05	0.000224812	{Group08=1.0878015156482897E-5}	{Group08=1.1965816672131187E-4}	[B0CPN4, B0CQ49, B0CSN8, B0CVQ3, B0CVS7, B0CVS9, B0CXH2, B0CYN7, B0CYP2, B0D3A7, B0D795, B0D7N6, B0D7V3, B0D9M0, B0DFR8, B0DK38, B0DQ35, B0DQ58, B0DQB9]	[B0CNH9, B0CP26, B0CP59, B0CP84, B0CP85, B0CP89, B0CPB4, B0CPE2, B0CPG5, B0CPH7, B0CPI5, B0CPN4, B0CPN5, B0CPQ2, B0CPS0, B0CPT7, B0CQ48, B0CQ49, B0CQ62, B0CQ85, B0CQH3, B0CQH8, B0CQI0, B0CQI1, B0CQK9, B0CQP7, B0CQQ7, B0CQQ8, B0CQS1, B0CQS5, B0CQV8, B0CR43, B0CR44, B0CR45, B0CR97, B0CRD0, B0CRD9, B0CRF1, B0CRG8, B0CRN7, B0CRX4, B0CS09, B0CS15, B0CS16, B0CS39, B0CS59, B0CS62, B0CS75, B0CS83, B0CS93…	FALSE
B0CVQ3	dihydroxy-acid dehydratase		GO:0006418	GO_BiologicalProcess-Custom-GOA-ACAP-ARAP_23.04.2021_00h00	tRNA aminoacylation for protein translation	[6, 7, 8, 9, 10]	[Group08]	6	17.6471	1.21592e-05	0.000188467	{Group08=1.0878015156482897E-5}	{Group08=1.1965816672131187E-4}	[B0CQ49, B0CYN7, B0CYP2, B0D7N6, B0D9M0, B0DK38]	[B0CQ49, B0CR97, B0CSF5, B0CUT9, B0CV99, B0CXU5, B0CYN7, B0CYP2, B0CZG1, B0D0A1, B0D0L5, B0D0R9, B0D114, B0D1I7, B0D2R9, B0D3R2, B0D435, B0D460, B0D6T2, B0D6T4, B0D7N6, B0D9M0, B0DAK4, B0DCX8, B0DES5, B0DFP1, B0DK38, B0DLC0, B0DLJ5, B0DX17, B0DXI2, B0DXX8, B0E028, B0E571]	TRUE
B0D7E3	karyopherin Kap95		GO:0006520	GO_BiologicalProcess-Custom-GOA-ACAP-ARAP_23.04.2021_00h00	cellular amino acid metabolic process	[3, 4, 6]	[Group08]	12	5.15021	0.00027046	0.00209607	{Group08=1.0878015156482897E-5}	{Group08=1.1965816672131187E-4}	[B0CPN4, B0CQ49, B0CSN8, B0CVQ3, B0CYN7, B0CYP2, B0D7N6, B0D9M0, B0DFR8, B0DK38, B0DQ35, B0DQ58]	[B0CPB4, B0CPG5, B0CPH7, B0CPI5, B0CPN4, B0CPN5, B0CPQ2, B0CPS0, B0CQ48, B0CQ49, B0CQ62, B0CQ85, B0CQP7, B0CQQ7, B0CQQ8, B0CQS1, B0CQV8, B0CR45, B0CR97, B0CRD0, B0CRD9, B0CRF1, B0CRG8, B0CS15, B0CS16, B0CS39, B0CS59, B0CS62, B0CS75, B0CS83, B0CSF5, B0CSN8, B0CSQ6, B0CSR8, B0CSW4, B0CT93, B0CTH2, B0CTT6, B0CU22, B0CU78, B0CUB1, B0CUC2, B0CUT9, B0CUW3, B0CUW7, B0CUZ3, B0CV00, B0CV24, B0CV29, B0CV91…	FALSE
B0CUX2	dihydroorotase		GO:0006605	GO_BiologicalProcess-Custom-GOA-ACAP-ARAP_23.04.2021_00h00	protein targeting	[5, 6, 7, 9, 10]	[Group04, Group05, Group09]	12	5.30973	0.000203844	0.00180548	{Group04=4.212048308774192E-5, Group05=3.285223168464652E-5, Group09=2.0736486496828951E-4}	{Group04=1.5444177132172037E-4, Group05=1.8068727426555586E-4, Group09=4.562027029302369E-4}	[B0CPD7, B0CPJ0, B0CPT6, B0CQK4, B0CQX1, B0CR17, B0CSW5, B0D3D9, B0D7E3, B0D9Y4, B0DIB5, B0DVN6]	[B0CP78, B0CP81, B0CPB2, B0CPD7, B0CPI9, B0CPJ0, B0CPP0, B0CPR1, B0CPT6, B0CQ58, B0CQ60, B0CQK4, B0CQL3, B0CQP4, B0CQQ0, B0CQR2, B0CQV4, B0CQV5, B0CQX1, B0CR17, B0CR41, B0CR65, B0CRC2, B0CRC8, B0CRK2, B0CRP3, B0CRR7, B0CRX2, B0CRZ2, B0CS92, B0CS95, B0CSB9, B0CSF4, B0CSF8, B0CSK0, B0CSK2, B0CSS5, B0CSV4, B0CSW5, B0CT07, B0CT24, B0CT70, B0CT72, B0CTC7, B0CTD7, B0CTE0, B0CTH4, B0CTP9, B0CTQ4, B0CTR9…	TRUE
B0CXH2	NAD(P)-binding protein		GO:0006637	GO_BiologicalProcess-Custom-GOA-ACAP-ARAP_23.04.2021_00h00	acyl-CoA metabolic process	[4, 5, 6, 7, 8, 9, 10]	[Group10]	3	9.09091	0.0144631	0.021871	{Group10=4.4400314734577046E-4}	{Group10=8.140057701339125E-4}	[B0CNR0, B0D3A7, B0D7V3]	[B0CNR0, B0CP84, B0CP85, B0CP89, B0CPE2, B0CTR5, B0CUB1, B0CYG4, B0D0H9, B0D3A7, B0D5P4, B0D6X7, B0D6Z7, B0D7V3, B0D7Y0, B0DA64, B0DAI7, B0DBF8, B0DCT7, B0DEE8, B0DEZ4, B0DFV7, B0DGI8, B0DH58, B0DIW2, B0DJ32, B0DKN0, B0DRP0, B0DTW0, B0DV00, B0DVS8, B0DVU4, B0E2Q2]	FALSE
B0D9Y7	DNA-directed RNA polymerase RPB5 subunit		GO:0006869	GO_BiologicalProcess-Custom-GOA-ACAP-ARAP_23.04.2021_00h00	lipid transport	[4, 7]	[Group00]	3	6.12245	0.0408252	0.0468734	{Group00=0.04082518982977158}	{Group00=0.04082518982977158}	[B0CRH4, B0CUV0, B0D7V3]	[B0CNP4, B0CPH9, B0CQL3, B0CQZ5, B0CR02, B0CR03, B0CRH4, B0CU26, B0CU58, B0CUV0, B0CV32, B0CV34, B0CVH0, B0CX71, B0CXH5, B0CYZ0, B0CZ84, B0D0Z0, B0D0Z2, B0D113, B0D2Z9, B0D3S1, B0D3Z6, B0D523, B0D5N7, B0D7K7, B0D7N1, B0D7V3, B0D9Q9, B0DDC3, B0DFN4, B0DGJ4, B0DGJ5, B0DH04, B0DHK1, B0DK33, B0DKD0, B0DMR3, B0DPH0, B0DQ09, B0DQ40, B0DRJ2, B0DRJ3, B0DRJ4, B0DVR6, B0DWL6, B0DZX6, B0E1P9, B0E571]	TRUE
B0CPD7	Importin alpha subunit (Karyopherin alpha subunit) (Serine-rich RNA polymerase I suppressor protein)		GO:0006913	GO_BiologicalProcess-Custom-GOA-ACAP-ARAP_23.04.2021_00h00	nucleocytoplasmic transport	[5, 6]	[Group06]	7	4.48718	0.0110041	0.0184393	{Group06=1.5537510524232863E-4}	{Group06=4.2728153941640375E-4}	[B0CP75, B0CPD7, B0CSI8, B0CXK4, B0D7E3, B0DNP8, B0E2G7]	[B0CNI0, B0CP61, B0CP75, B0CPA6, B0CPD7, B0CPE3, B0CPF7, B0CQ43, B0CQ65, B0CQ66, B0CQH7, B0CQN8, B0CQR5, B0CQW6, B0CRF8, B0CRM6, B0CRQ3, B0CRX5, B0CS95, B0CSI8, B0CSK5, B0CSU5, B0CSV2, B0CSY0, B0CT72, B0CTS9, B0CU12, B0CU29, B0CU68, B0CUD8, B0CUF7, B0CUH8, B0CUJ9, B0CV79, B0CVB5, B0CVZ8, B0CW39, B0CXD4, B0CXE6, B0CXK4, B0CXM3, B0CXM9, B0CXP8, B0CXX9, B0CY50, B0CYP4, B0CYQ6, B0CYS7, B0CYX7, B0CZG5…	FALSE
B0CUV1	RNA recognition motif		GO:0006914	GO_BiologicalProcess-Custom-GOA-ACAP-ARAP_23.04.2021_00h00	autophagy	[3, 4]	[Group09]	8	5.67376	0.00159058	0.007044	{Group09=2.0736486496828951E-4}	{Group09=4.562027029302369E-4}	[B0CQK4, B0CQX1, B0CSW5, B0D3W0, B0D9Y4, B0DVN6, B0DZ43, B0E4P5]	[B0CNH6, B0CNS4, B0CNT5, B0CP87, B0CPE6, B0CPG6, B0CPH9, B0CPI6, B0CPQ4, B0CQ23, B0CQK4, B0CQR2, B0CQW4, B0CQX1, B0CR12, B0CRP3, B0CRU3, B0CSG3, B0CSK2, B0CSW5, B0CSW7, B0CSX2, B0CSX6, B0CSX8, B0CT07, B0CT70, B0CT88, B0CTA1, B0CTP9, B0CTS8, B0CTV9, B0CUW6, B0CUY6, B0CV73, B0CVB7, B0CVB8, B0CVH0, B0CXG9, B0CXU2, B0CY02, B0CY06, B0CY16, B0CY19, B0CY77, B0CYE2, B0CZF6, B0CZH3, B0CZM6, B0CZU2, B0D0P6…	TRUE
B0CSW5	GTP binding protein		GO:0007033	GO_BiologicalProcess-Custom-GOA-ACAP-ARAP_23.04.2021_00h00	vacuole organization	[5]	[Group09]	5	4.6729	0.0258644	0.0334082	{Group09=2.0736486496828951E-4}	{Group09=4.562027029302369E-4}	[B0CQK4, B0CQX1, B0CSW5, B0DVN6, B0DZ43]	[B0CNH9, B0CPQ4, B0CPR3, B0CQ54, B0CQK4, B0CQR2, B0CQX1, B0CR12, B0CR26, B0CRP3, B0CSA1, B0CSK2, B0CSW5, B0CSW7, B0CT07, B0CT67, B0CTP9, B0CTR9, B0CUA0, B0CUU0, B0CUW6, B0CUY6, B0CVK5, B0CVL2, B0CXG9, B0CXN1, B0CXU2, B0CY16, B0CY19, B0CY77, B0CYR7, B0CZF6, B0CZH3, B0CZU2, B0D2D4, B0D2K2, B0D2M9, B0D2X6, B0D3Q9, B0D3U0, B0D3Z6, B0D4F5, B0D4H2, B0D4X7, B0D4Z3, B0D4Z5, B0D4Z7, B0D500, B0D593, B0D595…	FALSE
B0D795	adenylosuccinate lyase		GO:0007034	GO_BiologicalProcess-Custom-GOA-ACAP-ARAP_23.04.2021_00h00	vacuolar transport	[2, 4]	[Group04, Group09]	8	4.96894	0.0036401	0.00940359	{Group04=4.212048308774192E-5, Group09=2.0736486496828951E-4}	{Group04=1.5444177132172037E-4, Group09=4.562027029302369E-4}	[B0CPT6, B0CQK4, B0CQX1, B0CSW5, B0CXA9, B0D3D9, B0D9Y4, B0DVN6]	[B0CP81, B0CPD5, B0CPH9, B0CPT6, B0CPT7, B0CQ50, B0CQ54, B0CQB0, B0CQK4, B0CQR2, B0CQX1, B0CR26, B0CR42, B0CRE4, B0CRP3, B0CRR7, B0CRR9, B0CRW2, B0CS25, B0CSB9, B0CSG7, B0CSK2, B0CST3, B0CSV4, B0CSW5, B0CT07, B0CT24, B0CT69, B0CT70, B0CTC7, B0CTD7, B0CTE0, B0CTH4, B0CTP9, B0CTR9, B0CTS8, B0CTU8, B0CTV9, B0CU26, B0CUH1, B0CUW6, B0CUY6, B0CVB7, B0CVB8, B0CVF5, B0CVG0, B0CVN1, B0CVN4, B0CVS3, B0CXA9…	FALSE
B0D0Q5	HicA toxin of bacterial toxin-antitoxin,		GO:0007091	GO_BiologicalProcess-Custom-GOA-ACAP-ARAP_23.04.2021_00h00	metaphase/anaphase transition of mitotic cell cycle	[5, 6, 7, 8, 9, 10, 11]	[Group07]	4	4.7619	0.0421847	0.0475537	{Group07=0.005637702517350878}	{Group07=0.0077518409613574575}	[B0CS94, B0CVI6, B0D812, B0DBQ3]	[B0CNJ7, B0CP32, B0CP77, B0CPD6, B0CPG1, B0CPU5, B0CPU7, B0CPV1, B0CR19, B0CR73, B0CRH1, B0CS94, B0CSY9, B0CTP1, B0CTX6, B0CU44, B0CUX3, B0CUY8, B0CV05, B0CV45, B0CVI6, B0CVU7, B0CVX6, B0CW39, B0CWX3, B0CXE7, B0CXE8, B0CY04, B0CY06, B0CY33, B0CYS4, B0CYS5, B0CYS6, B0D1Q4, B0D218, B0D261, B0D393, B0D3C3, B0D3F1, B0D3K5, B0D3N6, B0D3V9, B0D3Y7, B0D601, B0D717, B0D7D7, B0D7J0, B0D7T3, B0D7X6, B0D812…	FALSE
B0DXK4	predicted protein		GO:0008237	GO_BiologicalProcess-Custom-GOA-ACAP-ARAP_23.04.2021_00h00	metallopeptidase activity	[6, 7, 9, 10]	[Group01]	6	6.81818	0.00246575	0.00849314	{Group01=0.0024657513124415873}	{Group01=0.0038747520624082088}	[B0CR17, B0CSS1, B0CY23, B0D3S8, B0DVP8, B0DVQ2]	[B0CNN6, B0CP55, B0CQ68, B0CQ78, B0CQP4, B0CR17, B0CR44, B0CRC2, B0CRK2, B0CRL4, B0CRS8, B0CRV9, B0CSC5, B0CSE4, B0CSE8, B0CSS1, B0CT28, B0CTL1, B0CUH0, B0CUH4, B0CVU2, B0CWJ6, B0CWK9, B0CWR6, B0CX64, B0CX71, B0CX72, B0CX83, B0CXP5, B0CXY7, B0CY04, B0CY08, B0CY23, B0CYU7, B0CZG8, B0CZL2, B0D1S5, B0D3S8, B0D415, B0D485, B0D4S6, B0D525, B0D5G8, B0D5G9, B0D5H0, B0D5H9, B0D7I0, B0D8T0, B0DAE3, B0DAM0…	TRUE
B0DDD0	oxidation-reduction process		GO:0008553	GO_BiologicalProcess-Custom-GOA-ACAP-ARAP_23.04.2021_00h00	proton-exporting ATPase activity, phosphorylative mechanism	[7, 8, 9, 10]	[Group03]	3	13.0435	0.00525705	0.012536	{Group03=0.030711449873725385}	{Group03=0.03753621651233103}	[B0CUH5, B0D3Z1, B0DPI6]	[B0CP79, B0CPC3, B0CPD5, B0CSN1, B0CSU9, B0CUH5, B0CV73, B0CVM6, B0CVN1, B0CVN4, B0CX95, B0D104, B0D219, B0D350, B0D3Z1, B0DNS5, B0DNS8, B0DPI6, B0DPK8, B0DRT6, B0DZZ9, B0E052, B0E589]	FALSE
B0CSN8	2-isopropylmalate synthase		GO:0008652	GO_BiologicalProcess-Custom-GOA-ACAP-ARAP_23.04.2021_00h00	cellular amino acid biosynthetic process	[4, 5, 6, 7]	[Group08]	6	5.35714	0.00804382	0.0151126	{Group08=1.0878015156482897E-5}	{Group08=1.1965816672131187E-4}	[B0CPN4, B0CSN8, B0CVQ3, B0DFR8, B0DQ35, B0DQ58]	[B0CPG5, B0CPH7, B0CPI5, B0CPN4, B0CPN5, B0CPS0, B0CQ48, B0CQ85, B0CQP7, B0CQQ8, B0CQS1, B0CQV8, B0CR45, B0CRD9, B0CRG8, B0CS16, B0CS59, B0CS62, B0CS83, B0CSN8, B0CSW4, B0CTT6, B0CU22, B0CU78, B0CUB1, B0CUC2, B0CUW3, B0CUW7, B0CV00, B0CV29, B0CV91, B0CVP9, B0CVQ3, B0CXS4, B0CXX6, B0CY26, B0CYF1, B0CYG3, B0CYG8, B0CYH2, B0CYJ4, B0CYV1, B0CZ32, B0CZF4, B0CZR8, B0D0C2, B0D0M2, B0D0U4, B0D0Y7, B0D119…	FALSE
B0D8Z8	predicted protein		GO:0009055	GO_BiologicalProcess-Custom-GOA-ACAP-ARAP_23.04.2021_00h00	electron transfer activity	[5]	[Group10]	3	6.81818	0.0310301	0.0377229	{Group10=4.4400314734577046E-4}	{Group10=8.140057701339125E-4}	[B0CP48, B0CSZ4, B0CVS9]	[B0CP48, B0CP92, B0CR37, B0CRU6, B0CSB6, B0CSZ4, B0CT63, B0CV31, B0CV35, B0CVD5, B0CVI9, B0CVS9, B0CY36, B0CYC8, B0CZW8, B0D0G4, B0D0J4, B0D0X9, B0D3D5, B0D3I2, B0D4B4, B0D4N8, B0D4V1, B0D4V2, B0D4V4, B0D4W1, B0D568, B0D6H0, B0D9S8, B0DAL6, B0DBA8, B0DG27, B0DIB3, B0DLL9, B0DMW9, B0DNC7, B0DNE5, B0DSY9, B0DUC8, B0DVS3, B0DW47, B0DXR3, B0DZC4, B0E012]	FALSE
B0CVV6	GAL4-like Zn(II)2Cys6 (or C6 zinc) binuclear cluster DNA-binding domain		GO:0009082	GO_BiologicalProcess-Custom-GOA-ACAP-ARAP_23.04.2021_00h00	branched-chain amino acid biosynthetic process	[5]	[Group08]	3	18.75	0.00180021	0.00744086	{Group08=1.0878015156482897E-5}	{Group08=1.1965816672131187E-4}	[B0CSN8, B0CVQ3, B0DQ58]	[B0CPH7, B0CRG8, B0CSN8, B0CVQ3, B0CXS4, B0CYV1, B0D0M2, B0D0Q9, B0D8X6, B0D9T8, B0DKQ1, B0DQ58, B0DTJ7, B0DZ92, B0E3H5, B0E3H6]	FALSE
B0D3W3	NAD dependent epimerase dehydratase		GO:0009117	GO_BiologicalProcess-Custom-GOA-ACAP-ARAP_23.04.2021_00h00	nucleotide metabolic process	[5, 6, 7]	[Group10]	10	4.92611	0.00124878	0.00595573	{Group10=4.4400314734577046E-4}	{Group10=8.140057701339125E-4}	[B0CNR0, B0CP48, B0CSZ4, B0CTZ8, B0CUX2, B0CVS9, B0D3A7, B0D795, B0D7V3, B0DQB9]	[B0CNG1, B0CNH9, B0CNR0, B0CNT3, B0CP24, B0CP26, B0CP48, B0CP84, B0CP85, B0CP89, B0CPD3, B0CPE2, B0CPQ0, B0CPT1, B0CPT3, B0CQJ5, B0CQR5, B0CQU2, B0CR04, B0CR81, B0CRE1, B0CRM0, B0CRP0, B0CRV7, B0CRX7, B0CS40, B0CS75, B0CS85, B0CSM3, B0CSN1, B0CSN2, B0CSN5, B0CSZ4, B0CT75, B0CTR5, B0CTZ8, B0CU70, B0CU77, B0CUB1, B0CUD7, B0CUF5, B0CUJ4, B0CUK3, B0CUV2, B0CUV4, B0CUX2, B0CV17, B0CV35, B0CVI9, B0CVS9…	FALSE
B0DHE4	ubiquitin-like protein		GO:0009150	GO_BiologicalProcess-Custom-GOA-ACAP-ARAP_23.04.2021_00h00	purine ribonucleotide metabolic process	[6, 7, 8, 9]	[Group10]	8	5.97015	0.00114647	0.00592345	{Group10=4.4400314734577046E-4}	{Group10=8.140057701339125E-4}	[B0CNR0, B0CP48, B0CSZ4, B0CVS9, B0D3A7, B0D795, B0D7V3, B0DQB9]	[B0CNG1, B0CNH9, B0CNR0, B0CNT3, B0CP26, B0CP48, B0CP84, B0CP85, B0CP89, B0CPE2, B0CPQ0, B0CPT3, B0CR81, B0CRP0, B0CRX7, B0CS40, B0CSM3, B0CSN1, B0CSN2, B0CSN5, B0CSZ4, B0CTR5, B0CU70, B0CU77, B0CUB1, B0CUJ4, B0CUK3, B0CUV2, B0CV35, B0CVI9, B0CVS9, B0CVU1, B0CW04, B0CWW5, B0CX64, B0CX71, B0CX72, B0CY44, B0CYG4, B0CYV8, B0CZH6, B0D0H9, B0D0P1, B0D181, B0D1Q6, B0D1S7, B0D232, B0D350, B0D360, B0D3A7…	FALSE
B0CS33	G-protein gamma subunit		GO:0009167	GO_BiologicalProcess-Custom-GOA-ACAP-ARAP_23.04.2021_00h00	purine ribonucleoside monophosphate metabolic process	[7, 8, 9]	[Group10]	5	6.09756	0.00901593	0.0159711	{Group10=4.4400314734577046E-4}	{Group10=8.140057701339125E-4}	[B0CP48, B0CSZ4, B0CVS9, B0D795, B0DQB9]	[B0CNG1, B0CNH9, B0CNT3, B0CP26, B0CP48, B0CPT3, B0CR81, B0CRX7, B0CS40, B0CSM3, B0CSN1, B0CSZ4, B0CU70, B0CU77, B0CUJ4, B0CUK3, B0CUV2, B0CV35, B0CVI9, B0CVS9, B0CVU1, B0CWW5, B0CX64, B0CX71, B0CX72, B0CY44, B0CYV8, B0D0P1, B0D181, B0D1Q6, B0D232, B0D350, B0D360, B0D3D5, B0D3G8, B0D3U2, B0D4B4, B0D4N8, B0D4V1, B0D4V2, B0D4V4, B0D4W1, B0D511, B0D512, B0D692, B0D6F7, B0D6N6, B0D795, B0D7B4, B0D7B5…	FALSE
B0CSS1	insulin-degrading enzyme		GO:0015399	GO_BiologicalProcess-Custom-GOA-ACAP-ARAP_23.04.2021_00h00	primary active transmembrane transporter activity	[5, 7]	[Group03]	5	5.74713	0.0114817	0.0187333	{Group03=0.030711449873725385}	{Group03=0.03753621651233103}	[B0CUH5, B0D3Z1, B0DIB5, B0DPI6, B0E2G7]	[B0CNC5, B0CNP9, B0CP79, B0CPC3, B0CPD5, B0CPJ3, B0CQB1, B0CQD3, B0CR03, B0CRC8, B0CRI8, B0CRX3, B0CSF7, B0CSF8, B0CSN1, B0CSU9, B0CTS6, B0CUH5, B0CUK7, B0CV33, B0CV73, B0CVM6, B0CVN1, B0CVN4, B0CW14, B0CX95, B0CYZ9, B0D057, B0D074, B0D075, B0D0C3, B0D0X3, B0D0Z0, B0D0Z2, B0D104, B0D219, B0D349, B0D350, B0D373, B0D3Z1, B0D3Z6, B0D695, B0D8D3, B0D8K1, B0D8X9, B0D9J4, B0D9K2, B0DA07, B0DA57, B0DB81…	FALSE
B0DPD0	Aldo/keto reductase		GO:0015980	GO_BiologicalProcess-Custom-GOA-ACAP-ARAP_23.04.2021_00h00	energy derivation by oxidation of organic compounds	[4]	[Group10]	7	5.07246	0.00576265	0.0132327	{Group10=4.4400314734577046E-4}	{Group10=8.140057701339125E-4}	[B0CP48, B0CQ26, B0CRH4, B0CSZ4, B0CVS9, B0DQT6, B0DZ43]	[B0CN86, B0CP46, B0CP48, B0CP89, B0CP92, B0CPE2, B0CPP7, B0CPT3, B0CPT9, B0CQ26, B0CQ36, B0CQ42, B0CQI1, B0CQK9, B0CQQ7, B0CQW4, B0CR12, B0CRB8, B0CRH4, B0CRX7, B0CSG4, B0CSZ4, B0CTR1, B0CU00, B0CUB6, B0CUG9, B0CUV2, B0CV31, B0CV35, B0CV83, B0CVH0, B0CVI9, B0CVJ1, B0CVP2, B0CVS9, B0CVU1, B0CVW2, B0CVW9, B0CWX4, B0CX64, B0CX71, B0CX72, B0CXN1, B0CXN2, B0CXS5, B0CYB7, B0CYC8, B0CYF1, B0CYG8, B0D0J4…	FALSE
B0CTZ8	H-hydrate dehydratase		GO:0015988	GO_BiologicalProcess-Custom-GOA-ACAP-ARAP_23.04.2021_00h00	energy coupled proton transmembrane transport, against electrochemical gradient	[7, 9]	[Group03]	3	17.6471	0.00216117	0.0078819	{Group03=0.030711449873725385}	{Group03=0.03753621651233103}	[B0CUH5, B0D3Z1, B0DPI6]	[B0CP79, B0CPC3, B0CPD5, B0CSU9, B0CUH5, B0CV73, B0CVM6, B0CVN1, B0CVN4, B0CX95, B0D104, B0D219, B0D350, B0D3Z1, B0DPI6, B0DPK8, B0DZZ9]	TRUE
B0DV43	phosphoglycerate mutase-like protein		GO:0016053	GO_BiologicalProcess-Custom-GOA-ACAP-ARAP_23.04.2021_00h00	organic acid biosynthetic process	[4]	[Group08]	8	4.3956	0.00755757	0.0151151	{Group08=1.0878015156482897E-5}	{Group08=1.1965816672131187E-4}	[B0CPN4, B0CSN8, B0CVQ3, B0CVS7, B0CXH2, B0DFR8, B0DQ35, B0DQ58]	[B0CNH9, B0CP26, B0CP59, B0CPG5, B0CPH7, B0CPI5, B0CPN4, B0CPN5, B0CPS0, B0CPT7, B0CQ48, B0CQ85, B0CQH8, B0CQP7, B0CQQ8, B0CQS1, B0CQS5, B0CQV8, B0CR45, B0CRD9, B0CRF1, B0CRG8, B0CRX4, B0CS09, B0CS16, B0CS59, B0CS62, B0CS83, B0CSF3, B0CSN8, B0CSW4, B0CTT6, B0CU22, B0CU78, B0CUB1, B0CUC2, B0CUD8, B0CUW3, B0CUW7, B0CV00, B0CV29, B0CV91, B0CVK6, B0CVK7, B0CVP9, B0CVQ3, B0CVS7, B0CWL2, B0CXH2, B0CXS4…	FALSE
B0DQ35	anthranilate phosphoribosyltransferase, TrpD		GO:0016973	GO_BiologicalProcess-Custom-GOA-ACAP-ARAP_23.04.2021_00h00	poly(A)+ mRNA export from nucleus	[6, 7, 8, 9, 10, 11, 12, 13, 14]	[Group06]	3	9.09091	0.0144631	0.021871	{Group06=1.5537510524232863E-4}	{Group06=4.2728153941640375E-4}	[B0CSI8, B0CXK4, B0DNP8]	[B0CSI8, B0CSK5, B0CSV2, B0CU12, B0CXE6, B0CXK4, B0CXX9, B0CYP4, B0CYQ6, B0D0X3, B0D3E8, B0D4A4, B0D6L1, B0D7Y1, B0D9M2, B0D9M3, B0D9P9, B0D9Z5, B0DA58, B0DA69, B0DA98, B0DB91, B0DB92, B0DBM4, B0DHW7, B0DK29, B0DN11, B0DNP8, B0DSF9, B0DSQ1, B0DWP8, B0DZY7, B0E4T3]	FALSE
B0CQ26	metal-dependent protein hydrolase		GO:0017038	GO_BiologicalProcess-Custom-GOA-ACAP-ARAP_23.04.2021_00h00	protein import	[5, 6, 8, 9]	[Group04, Group06]	7	5.69106	0.0030603	0.00948694	{Group04=4.212048308774192E-5, Group06=1.5537510524232863E-4}	{Group04=1.5444177132172037E-4, Group06=4.2728153941640375E-4}	[B0CP75, B0CPD7, B0CR17, B0CSI8, B0CXK4, B0D7E3, B0DIB5]	[B0CNI0, B0CP61, B0CP75, B0CP78, B0CPB2, B0CPD7, B0CPE3, B0CPF7, B0CPP0, B0CPR1, B0CQ58, B0CQ60, B0CQL3, B0CQQ0, B0CQV4, B0CQV5, B0CR17, B0CRF8, B0CRM6, B0CRX2, B0CS95, B0CSF4, B0CSF8, B0CSI8, B0CSS5, B0CSV2, B0CTS9, B0CTZ2, B0CTZ3, B0CU06, B0CU14, B0CU91, B0CUD8, B0CUF7, B0CUL5, B0CUX6, B0CV26, B0CVS6, B0CVV7, B0CVZ8, B0CW09, B0CW10, B0CXK4, B0CXP4, B0CXP6, B0CXZ9, B0CY50, B0CYP4, B0CYQ6, B0CYS7…	FALSE
B0CVS7	phospho-2-dehydro-3-deoxyheptonate aldolase		GO:0019752	GO_BiologicalProcess-Custom-GOA-ACAP-ARAP_23.04.2021_00h00	carboxylic acid metabolic process	[5]	[Group08]	18	4.78723	1.96292e-05	0.000243402	{Group08=1.0878015156482897E-5}	{Group08=1.1965816672131187E-4}	[B0CPN4, B0CQ49, B0CSN8, B0CVQ3, B0CVS9, B0CXH2, B0CYN7, B0CYP2, B0D3A7, B0D795, B0D7N6, B0D7V3, B0D9M0, B0DFR8, B0DK38, B0DQ35, B0DQ58, B0DQB9]	[B0CNH9, B0CP26, B0CP59, B0CP84, B0CP85, B0CP89, B0CPB4, B0CPE2, B0CPG5, B0CPH7, B0CPI5, B0CPN4, B0CPN5, B0CPQ2, B0CPS0, B0CPT7, B0CQ48, B0CQ49, B0CQ62, B0CQ85, B0CQH3, B0CQH8, B0CQI0, B0CQI1, B0CQK9, B0CQP7, B0CQQ7, B0CQQ8, B0CQS1, B0CQS5, B0CQV8, B0CR43, B0CR44, B0CR45, B0CR97, B0CRD0, B0CRD9, B0CRF1, B0CRG8, B0CRN7, B0CRX4, B0CS09, B0CS15, B0CS16, B0CS39, B0CS59, B0CS62, B0CS75, B0CS83, B0CS93…	FALSE
B0DQT6	glycogen phosphorylase		GO:0022900	GO_BiologicalProcess-Custom-GOA-ACAP-ARAP_23.04.2021_00h00	electron transport chain	[4]	[Group10]	5	7.8125	0.003146	0.00928818	{Group10=4.4400314734577046E-4}	{Group10=8.140057701339125E-4}	[B0CP48, B0CRH4, B0CSZ4, B0CVR5, B0CVS9]	[B0CP48, B0CP92, B0CPT3, B0CQ36, B0CQK9, B0CQN7, B0CR37, B0CRH4, B0CRU6, B0CRX7, B0CSB6, B0CSZ4, B0CT63, B0CUG9, B0CUV2, B0CV31, B0CV35, B0CVD5, B0CVI9, B0CVR5, B0CVS9, B0CX64, B0CX71, B0CX72, B0CXN2, B0CY36, B0CYC8, B0CZW8, B0D0G4, B0D0J4, B0D0M0, B0D0X9, B0D3D5, B0D3G8, B0D3I2, B0D4B4, B0D4N8, B0D4V1, B0D4V2, B0D4V4, B0D4W1, B0D568, B0D6H0, B0D918, B0D9S8, B0D9Y3, B0DAL6, B0DBA8, B0DG27, B0DIB3…	FALSE
B0DA04	actin-related protein Arp3		GO:0030071	GO_BiologicalProcess-Custom-GOA-ACAP-ARAP_23.04.2021_00h00	regulation of mitotic metaphase/anaphase transition	[6, 7, 8, 9, 10, 11, 12]	[Group07]	4	4.7619	0.0421847	0.0475537	{Group07=0.005637702517350878}	{Group07=0.0077518409613574575}	[B0CS94, B0CVI6, B0D812, B0DBQ3]	[B0CNJ7, B0CP32, B0CP77, B0CPD6, B0CPG1, B0CPU5, B0CPU7, B0CPV1, B0CR19, B0CR73, B0CRH1, B0CS94, B0CSY9, B0CTP1, B0CTX6, B0CU44, B0CUX3, B0CUY8, B0CV05, B0CV45, B0CVI6, B0CVU7, B0CVX6, B0CW39, B0CWX3, B0CXE7, B0CXE8, B0CY04, B0CY06, B0CY33, B0CYS4, B0CYS5, B0CYS6, B0D1Q4, B0D218, B0D261, B0D393, B0D3C3, B0D3F1, B0D3K5, B0D3N6, B0D3V9, B0D3Y7, B0D601, B0D717, B0D7D7, B0D7J0, B0D7T3, B0D7X6, B0D812…	FALSE
B0DVU0	P-loop ATPase protein family		GO:0030162	GO_BiologicalProcess-Custom-GOA-ACAP-ARAP_23.04.2021_00h00	regulation of proteolysis	[5, 6]	[Group07]	5	4.42478	0.0317449	0.0378497	{Group07=0.005637702517350878}	{Group07=0.0077518409613574575}	[B0CP75, B0CVI6, B0D7E3, B0D812, B0DBQ3]	[B0CNA9, B0CNJ7, B0CNV4, B0CP61, B0CP75, B0CPA3, B0CPA8, B0CPC1, B0CPD6, B0CQQ9, B0CR73, B0CRH1, B0CSM5, B0CSY9, B0CTI5, B0CTI6, B0CTT0, B0CU44, B0CV05, B0CVI6, B0CVS2, B0CVU7, B0CW39, B0CW91, B0CWX3, B0CXE7, B0CXE8, B0CY04, B0CY06, B0CY33, B0CYC7, B0CYS4, B0CYS5, B0CYS6, B0CZB7, B0CZB8, B0D1I9, B0D1Q4, B0D218, B0D2J0, B0D3C3, B0D3E8, B0D3I5, B0D3K5, B0D3N6, B0D3V9, B0D3Y7, B0D4P6, B0D4P7, B0D4P8…	FALSE
B0D4P0	Peptidase dimerisation domain		GO:0031503	GO_BiologicalProcess-Custom-GOA-ACAP-ARAP_23.04.2021_00h00	protein-containing complex localization	[4]	[Group06]	7	4.79452	0.00778653	0.0150864	{Group06=1.5537510524232863E-4}	{Group06=4.2728153941640375E-4}	[B0CP75, B0CPD7, B0CSI8, B0CSW5, B0CXK4, B0DNP8, B0E2G7]	[B0CNE5, B0CP32, B0CP61, B0CP75, B0CPD7, B0CPF2, B0CPF7, B0CPI7, B0CPI8, B0CQ43, B0CQH7, B0CQR5, B0CQW6, B0CQY1, B0CRQ3, B0CRX5, B0CSI8, B0CSK5, B0CSU5, B0CSV2, B0CSW5, B0CU12, B0CU29, B0CU68, B0CU94, B0CUD6, B0CUE2, B0CUH8, B0CUJ9, B0CUW6, B0CV45, B0CV79, B0CVB5, B0CVZ8, B0CXD4, B0CXE6, B0CXI7, B0CXK4, B0CXM3, B0CXM9, B0CXP8, B0CXR9, B0CXX9, B0CYP4, B0CYQ6, B0CYS7, B0CYX7, B0D0A3, B0D0D6, B0D0X3…	FALSE
B0D7P7	Actin-like ATPase domain-containing protein		GO:0031508	GO_BiologicalProcess-Custom-GOA-ACAP-ARAP_23.04.2021_00h00	pericentric heterochromatin assembly	[5, 6, 7, 8, 9, 10, 11, 12, 13, 14]	[Group07]	3	7.14286	0.0275056	0.034107	{Group07=0.005637702517350878}	{Group07=0.0077518409613574575}	[B0DHE4, B0DZ89, B0DZA4]	[B0CQY4, B0CR59, B0CRM8, B0CRQ5, B0CS79, B0CSK5, B0CSM1, B0CUA7, B0CVD1, B0CVW4, B0CXI7, B0CY37, B0CZ35, B0CZJ3, B0D0U7, B0D233, B0D4E3, B0D7Z2, B0D7Z3, B0D7Z4, B0D9V7, B0D9X5, B0DA08, B0DA09, B0DA69, B0DCG0, B0DGP7, B0DHE4, B0DIH7, B0DII1, B0DL16, B0DL17, B0DTU3, B0DTU5, B0DWP2, B0DXG2, B0DZ47, B0DZ88, B0DZ89, B0DZA2, B0DZA4, B0E106]	FALSE
B0CXA9	ENTH-domain-containing protein		GO:0032258	GO_BiologicalProcess-Custom-GOA-ACAP-ARAP_23.04.2021_00h00	cytoplasm to vacuole transport by the Cvt pathway	[3, 4, 6, 7, 8, 9, 11, 12]	[Group09]	4	8.16327	0.00700986	0.014487	{Group09=2.0736486496828951E-4}	{Group09=4.562027029302369E-4}	[B0CQX1, B0CSW5, B0D9Y4, B0DVN6]	[B0CQR2, B0CQX1, B0CRP3, B0CSK2, B0CSW5, B0CT07, B0CT70, B0CTC7, B0CTD7, B0CTE0, B0CTP9, B0CTV9, B0CUW6, B0CUY6, B0CVB7, B0CVB8, B0CYE2, B0CZH3, B0CZU2, B0D0I5, B0D3E6, B0D3G3, B0D3U0, B0D593, B0D595, B0D9V4, B0D9V6, B0D9W6, B0D9W7, B0D9Y4, B0DBA9, B0DC98, B0DFS5, B0DIB8, B0DLJ4, B0DMC7, B0DMJ8, B0DNC2, B0DNC3, B0DQ99, B0DS84, B0DVN2, B0DVN3, B0DVN6, B0DVP1, B0DXX3, B0DYD2, B0E1Y5, B0E3T3]	FALSE
B0D3Z1	ATPase, V1 complex, subunit H		GO:0033044	GO_BiologicalProcess-Custom-GOA-ACAP-ARAP_23.04.2021_00h00	regulation of chromosome organization	[5, 6]	[Group07]	9	4.52261	0.00388284	0.00962943	{Group07=0.005637702517350878}	{Group07=0.0077518409613574575}	[B0CS94, B0CSI8, B0CVI6, B0D812, B0D8D0, B0DBQ3, B0DHE4, B0DZ89, B0DZA4]	[B0CNA9, B0CNE9, B0CNJ7, B0CP32, B0CP56, B0CP77, B0CP87, B0CPB8, B0CPB9, B0CPD6, B0CPG1, B0CPH6, B0CPK1, B0CPP6, B0CPU5, B0CPU7, B0CPV1, B0CQ38, B0CQV1, B0CR19, B0CR21, B0CR73, B0CRH1, B0CRQ5, B0CS94, B0CSI8, B0CSK5, B0CSR9, B0CSV2, B0CSY9, B0CT59, B0CTA1, B0CTI5, B0CTI6, B0CTP1, B0CTX6, B0CU44, B0CUC1, B0CUX3, B0CUY8, B0CV05, B0CV45, B0CVD1, B0CVI6, B0CVU7, B0CVX6, B0CW39, B0CWX3, B0CX50, B0CXC1…	FALSE
B0CU67	Carnitine O-acetyltransferase mitochondrial		GO:0034504	GO_BiologicalProcess-Custom-GOA-ACAP-ARAP_23.04.2021_00h00	protein localization to nucleus	[6]	[Group04, Group05, Group06]	6	8.4507	0.000808201	0.00501084	{Group04=4.212048308774192E-5, Group05=3.285223168464652E-5, Group06=1.5537510524232863E-4}	{Group04=1.5444177132172037E-4, Group05=1.8068727426555586E-4, Group06=4.2728153941640375E-4}	[B0CP75, B0CPD7, B0CSI8, B0CXK4, B0D7E3, B0D9Y4]	[B0CNI0, B0CP44, B0CP61, B0CP75, B0CPD7, B0CPE3, B0CPF7, B0CPQ1, B0CRF8, B0CRM6, B0CS95, B0CSI8, B0CSV2, B0CTA1, B0CTS9, B0CTX6, B0CUD8, B0CUF7, B0CVZ8, B0CXD3, B0CXK4, B0CY50, B0CYP4, B0CYQ6, B0CYS7, B0CYT1, B0CYX7, B0CZM4, B0D0L6, B0D0R6, B0D261, B0D391, B0D396, B0D4C1, B0D4X8, B0D4Z2, B0D7E3, B0D7M2, B0D7Y1, B0D957, B0D9V4, B0D9V6, B0D9W6, B0D9W7, B0D9Y4, B0DA37, B0DA58, B0DA98, B0DAE8, B0DBA7…	TRUE
B0CQ49	aspartate-tRNA ligase		GO:0034508	GO_BiologicalProcess-Custom-GOA-ACAP-ARAP_23.04.2021_00h00	centromere complex assembly	[6, 7, 8]	[Group07]	5	8.19672	0.00254762	0.0083133	{Group07=0.005637702517350878}	{Group07=0.0077518409613574575}	[B0CSI8, B0DG43, B0DHE4, B0DZ89, B0DZA4]	[B0CPR9, B0CQY4, B0CR59, B0CRM8, B0CRQ5, B0CS79, B0CSI8, B0CSK5, B0CSM1, B0CU79, B0CUA7, B0CUT1, B0CVD1, B0CVW4, B0CXI7, B0CY37, B0CYI1, B0CZ35, B0CZJ3, B0D0S6, B0D0U7, B0D233, B0D4E3, B0D4N9, B0D717, B0D7T7, B0D7Z2, B0D7Z3, B0D7Z4, B0D9V7, B0D9X5, B0DA08, B0DA09, B0DA69, B0DAC0, B0DAV6, B0DBJ0, B0DCG0, B0DG41, B0DG43, B0DGK6, B0DGP7, B0DHE4, B0DIH7, B0DII1, B0DL16, B0DL17, B0DL98, B0DPX3, B0DQ82…	FALSE
B0CY12	P-loop containing nucleoside triphosphate hydrolase protein		GO:0034629	GO_BiologicalProcess-Custom-GOA-ACAP-ARAP_23.04.2021_00h00	cellular protein-containing complex localization	[5]	[Group06]	3	6.52174	0.0347806	0.0406867	{Group06=1.5537510524232863E-4}	{Group06=4.2728153941640375E-4}	[B0CPD7, B0CSI8, B0CSW5]	[B0CNE5, B0CP32, B0CPD7, B0CPF2, B0CQY1, B0CSI8, B0CSK5, B0CSW5, B0CU94, B0CUD6, B0CUE2, B0CUW6, B0CV45, B0CXI7, B0CXR9, B0D2B4, B0D396, B0D412, B0D4X7, B0D4Z3, B0D4Z5, B0D4Z7, B0D500, B0D6N2, B0DA58, B0DN11, B0DNS4, B0DSF9, B0DSR4, B0DTB2, B0DTW3, B0DUB8, B0DVR4, B0DVR7, B0DW99, B0DXI3, B0DXI4, B0DYK0, B0DYN7, B0DYP3, B0DYP4, B0DYQ0, B0DYQ4, B0DYQ6, B0E4B0, B0E4T3]	FALSE
B0DLL5	glycoside hydrolase family 15 protein		GO:0034727	GO_BiologicalProcess-Custom-GOA-ACAP-ARAP_23.04.2021_00h00	piecemeal microautophagy of the nucleus	[5, 6]	[Group09]	3	8.82353	0.015685	0.023154	{Group09=2.0736486496828951E-4}	{Group09=4.562027029302369E-4}	[B0CQX1, B0DVN6, B0DZ43]	[B0CPH9, B0CQR2, B0CQX1, B0CSK2, B0CTA1, B0CY16, B0CZH3, B0CZU2, B0D2Z9, B0D593, B0D595, B0D7N1, B0D9N1, B0DA05, B0DAA0, B0DBA9, B0DDC3, B0DH04, B0DLJ4, B0DMC7, B0DMJ8, B0DNC2, B0DNC3, B0DQ99, B0DVN2, B0DVN3, B0DVN6, B0DVP1, B0DZ41, B0DZ43, B0DZ44, B0E0C6, B0E1P9, B0E1Y5]	FALSE
B0CRG6	O-methyltransferase		GO:0042775	GO_BiologicalProcess-Custom-GOA-ACAP-ARAP_23.04.2021_00h00	mitochondrial ATP synthesis coupled electron transport	[5, 6, 7, 8]	[Group10]	3	9.67742	0.0121875	0.0193749	{Group10=4.4400314734577046E-4}	{Group10=8.140057701339125E-4}	[B0CP48, B0CSZ4, B0CVS9]	[B0CP48, B0CPT3, B0CRX7, B0CSZ4, B0CUV2, B0CV35, B0CVI9, B0CVS9, B0CX64, B0CX71, B0CX72, B0CXN2, B0D3D5, B0D3G8, B0D4B4, B0D4N8, B0D4V1, B0D4V2, B0D4V4, B0D4W1, B0D918, B0D9Y3, B0DAL6, B0DG27, B0DIB3, B0DMW9, B0DT82, B0DVS3, B0DWU2, B0DXR3, B0E012]	FALSE
B0D758	Belongs to the complex I LYR family		GO:0043648	GO_BiologicalProcess-Custom-GOA-ACAP-ARAP_23.04.2021_00h00	dicarboxylic acid metabolic process	[6]	[Group10]	4	5.47945	0.0270829	0.0342682	{Group10=4.4400314734577046E-4}	{Group10=8.140057701339125E-4}	[B0CVS9, B0CXH2, B0D795, B0DQB9]	[B0CPS0, B0CQ48, B0CQI1, B0CQQ7, B0CQS1, B0CR45, B0CRD9, B0CRG8, B0CRX4, B0CS62, B0CSF3, B0CSM3, B0CT73, B0CUB1, B0CUW3, B0CUZ3, B0CVI9, B0CVP9, B0CVS9, B0CWX4, B0CXH2, B0CXV8, B0CYF1, B0CYG8, B0CYH2, B0CYP6, B0CZJ7, B0CZR8, B0D2W4, B0D316, B0D3C8, B0D3D5, B0D3H6, B0D3R7, B0D405, B0D4D3, B0D4K5, B0D4V1, B0D4V2, B0D4V4, B0D4W1, B0D6H2, B0D6J9, B0D795, B0D7C1, B0D8M7, B0D8S9, B0D9W3, B0DAI7, B0DB49…	FALSE
B0CYP2	phenylalanine-trna ligase		GO:0045324	GO_BiologicalProcess-Custom-GOA-ACAP-ARAP_23.04.2021_00h00	late endosome to vacuole transport	[3, 4, 5]	[Group09]	4	7.54717	0.00923652	0.0159073	{Group09=2.0736486496828951E-4}	{Group09=4.562027029302369E-4}	[B0CPT6, B0CQK4, B0CXA9, B0DVN6]	[B0CPH9, B0CPT6, B0CPT7, B0CQ50, B0CQB0, B0CQK4, B0CR26, B0CR42, B0CRE4, B0CRR7, B0CRR9, B0CRW2, B0CSB9, B0CSG7, B0CST3, B0CT24, B0CT69, B0CTH4, B0CTR9, B0CTU8, B0CXA9, B0CXX4, B0CXX7, B0CY19, B0CY71, B0CYF0, B0CYN9, B0CZH3, B0D0M3, B0D3E8, B0D3G3, B0D3I1, B0D4F5, B0D4H2, B0D4P6, B0D4P7, B0D4P8, B0D817, B0D9N5, B0DAP9, B0DAQ1, B0DB33, B0DBF1, B0DGA3, B0DGE8, B0DGF9, B0DLJ4, B0DP90, B0DPC4, B0DSV4…	FALSE
B0DZ43	Domain present in Saccharomyces cerevisiae Shp1, Drosophila melanogaster eyes closed gene (eyc), and vertebrate p47.		GO:0045333	GO_BiologicalProcess-Custom-GOA-ACAP-ARAP_23.04.2021_00h00	cellular respiration	[5]	[Group10]	5	5.15464	0.0177157	0.0244083	{Group10=4.4400314734577046E-4}	{Group10=8.140057701339125E-4}	[B0CP48, B0CQ26, B0CRH4, B0CSZ4, B0CVS9]	[B0CN86, B0CP46, B0CP48, B0CP89, B0CP92, B0CPE2, B0CPP7, B0CPT3, B0CPT9, B0CQ26, B0CQ36, B0CQI1, B0CQK9, B0CQQ7, B0CR12, B0CRH4, B0CRX7, B0CSG4, B0CSZ4, B0CUB6, B0CUG9, B0CUV2, B0CV31, B0CV35, B0CV83, B0CVI9, B0CVP2, B0CVS9, B0CVW2, B0CVW9, B0CWX4, B0CX64, B0CX71, B0CX72, B0CXN1, B0CXN2, B0CYC8, B0CYF1, B0CYG8, B0D0J4, B0D0X9, B0D2K3, B0D3C8, B0D3D5, B0D3G8, B0D495, B0D4B4, B0D4D3, B0D4N8, B0D4V1…	FALSE
B0CP75	Domain of unknown function (DUF3437)		GO:0046961	GO_BiologicalProcess-Custom-GOA-ACAP-ARAP_23.04.2021_00h00	proton-transporting ATPase activity, rotational mechanism	[7, 8, 9, 10]	[Group03]	3	15	0.00350139	0.00943852	{Group03=0.030711449873725385}	{Group03=0.03753621651233103}	[B0CUH5, B0D3Z1, B0DPI6]	[B0CP79, B0CPC3, B0CPD5, B0CSN1, B0CSN2, B0CSU9, B0CUH5, B0CV73, B0CVM6, B0CVN1, B0CVN4, B0CX95, B0D104, B0D219, B0D350, B0D3Z1, B0DE86, B0DPI6, B0DPK8, B0DZZ9]	FALSE
B0DEG6	aldo-keto reductase		GO:0051453	GO_BiologicalProcess-Custom-GOA-ACAP-ARAP_23.04.2021_00h00	regulation of intracellular pH	[8, 10]	[Group03]	3	8.57143	0.0169634	0.0239029	{Group03=0.030711449873725385}	{Group03=0.03753621651233103}	[B0CUH5, B0D3Z1, B0DPI6]	[B0CP79, B0CPC3, B0CPD5, B0CQR2, B0CR42, B0CSU9, B0CUH5, B0CV73, B0CVF5, B0CVG0, B0CVM6, B0CVN1, B0CVN4, B0CX95, B0CY72, B0D104, B0D219, B0D350, B0D3E8, B0D3G2, B0D3Z1, B0D4F5, B0D4H2, B0D789, B0DAE2, B0DAP9, B0DPC4, B0DPI6, B0DPK8, B0DPX3, B0DS02, B0DXW8, B0DY65, B0DZZ9, B0E3T3]	FALSE
B0D812	26S proteasome regulatory complex, non-ATPase subcomplex, Rpn1 subunit		GO:0051651	GO_BiologicalProcess-Custom-GOA-ACAP-ARAP_23.04.2021_00h00	maintenance of location in cell	[2, 3, 4]	[Group02]	3	6.81818	0.0310301	0.0377229	{Group02=0.031030129468387818}	{Group02=0.0341331424152266}	[B0CP75, B0CPT6, B0D3D9]	[B0CNP4, B0CP61, B0CP75, B0CPT6, B0CRJ6, B0CRR3, B0CSX2, B0CT69, B0CTV3, B0CTV9, B0CUJ8, B0CUX4, B0CUZ6, B0CV32, B0CXI8, B0CXX3, B0CYD4, B0CYP9, B0D0S1, B0D3D9, B0D3G3, B0D3R0, B0D4D1, B0D5A6, B0D663, B0D817, B0D870, B0DA37, B0DAI9, B0DAQ0, B0DB33, B0DB35, B0DHK1, B0DI95, B0DKF7, B0DU87, B0DXQ0, B0DXU4, B0DXX0, B0E0U9, B0E0W0, B0E0W5, B0E0X9, B0E219]	TRUE
B0DK38	valine-tRNA ligase		GO:0055086	GO_BiologicalProcess-Custom-GOA-ACAP-ARAP_23.04.2021_00h00	nucleobase-containing small molecule metabolic process	[3, 4, 5]	[Group10]	11	4.29688	0.00215263	0.00834143	{Group10=4.4400314734577046E-4}	{Group10=8.140057701339125E-4}	[B0CNR0, B0CP48, B0CSZ4, B0CTZ8, B0CUX2, B0CVS9, B0CXH2, B0D3A7, B0D795, B0D7V3, B0DQB9]	[B0CNG1, B0CNH9, B0CNM5, B0CNN1, B0CNN8, B0CNP2, B0CNR0, B0CNT3, B0CP24, B0CP26, B0CP48, B0CP84, B0CP85, B0CP89, B0CPD3, B0CPE2, B0CPI5, B0CPP9, B0CPQ0, B0CPQ2, B0CPQ3, B0CPT1, B0CPT3, B0CQJ5, B0CQR5, B0CQU2, B0CR04, B0CR81, B0CRD6, B0CRE1, B0CRJ9, B0CRM0, B0CRP0, B0CRT0, B0CRT1, B0CRV7, B0CRX7, B0CS40, B0CS75, B0CS85, B0CSF3, B0CSM3, B0CSN1, B0CSN2, B0CSN5, B0CSY6, B0CSZ4, B0CT75, B0CTM3, B0CTR5…	FALSE
B0CSZ4	nadh-ubiquinone oxidoreductase subunit		GO:0061136	GO_BiologicalProcess-Custom-GOA-ACAP-ARAP_23.04.2021_00h00	regulation of proteasomal protein catabolic process	[6, 7, 8, 9]	[Group07]	4	6.45161	0.0158099	0.0227957	{Group07=0.005637702517350878}	{Group07=0.0077518409613574575}	[B0CP75, B0CVI6, B0D812, B0DBQ3]	[B0CNJ7, B0CP61, B0CP75, B0CPA3, B0CPA8, B0CPC1, B0CPD6, B0CR73, B0CRH1, B0CSY9, B0CTI5, B0CTI6, B0CU44, B0CV05, B0CVI6, B0CVU7, B0CW39, B0CWX3, B0CXE7, B0CXE8, B0CY04, B0CY06, B0CY33, B0CYC7, B0CYS4, B0CYS5, B0CYS6, B0D1I9, B0D1Q4, B0D218, B0D3C3, B0D3E8, B0D3K5, B0D3N6, B0D3V9, B0D3Y7, B0D7E9, B0D7J0, B0D7M2, B0D7X6, B0D812, B0DA37, B0DA67, B0DAJ5, B0DAR1, B0DBM3, B0DBQ3, B0DFS9, B0DFT0, B0DG31…	FALSE
B0CUZ0	thioredoxin reductase		GO:0070646	GO_BiologicalProcess-Custom-GOA-ACAP-ARAP_23.04.2021_00h00	protein modification by small protein removal	[5, 6, 7, 8]	[Group07]	4	6.89655	0.0126093	0.0195444	{Group07=0.005637702517350878}	{Group07=0.0077518409613574575}	[B0D7E3, B0DFL0, B0DZ89, B0DZA4]	[B0CN97, B0CNB1, B0CP55, B0CPA0, B0CQN3, B0CR73, B0CRQ5, B0CRQ9, B0CS91, B0CST4, B0CSU1, B0CSW3, B0CTI4, B0CTI5, B0CTI6, B0CTS3, B0CU11, B0CUJ9, B0CVX6, B0CXR6, B0CY04, B0CZP5, B0D0K1, B0D4P6, B0D4P7, B0D4P8, B0D4R9, B0D5I2, B0D5I3, B0D6T8, B0D6U4, B0D6U8, B0D7E3, B0D7E9, B0D8E3, B0D8T8, B0D957, B0D970, B0D9G3, B0DBE3, B0DCC3, B0DCX9, B0DFA0, B0DFF7, B0DFL0, B0DJ03, B0DK29, B0DMQ8, B0DN39, B0DQ83…	FALSE
B0CQK4	GTP-binding protein ypt5		GO:0070791	GO_BiologicalProcess-Custom-GOA-ACAP-ARAP_23.04.2021_00h00	cleistothecium development	[4, 5, 6, 8, 9, 10, 11]	[Group07]	3	27.2727	0.000561625	0.00386897	{Group07=0.005637702517350878}	{Group07=0.0077518409613574575}	[B0DFL0, B0DZ89, B0DZA4]	[B0CP55, B0CRQ5, B0DFA0, B0DFF7, B0DFL0, B0DJ03, B0DMQ8, B0DZ88, B0DZ89, B0DZA2, B0DZA4]	TRUE
B0CUV0	Niemann-Pick C1 N terminus		GO:0070925	GO_BiologicalProcess-Custom-GOA-ACAP-ARAP_23.04.2021_00h00	organelle assembly	[5]	[Group09]	9	4.61538	0.00339415	0.00956533	{Group09=2.0736486496828951E-4}	{Group09=4.562027029302369E-4}	[B0CP75, B0CQK4, B0CQX1, B0CSI8, B0CSW5, B0CVS9, B0DG43, B0DVN6, B0DZ43]	[B0CN85, B0CP57, B0CP61, B0CP75, B0CPE4, B0CPI0, B0CPQ1, B0CPR9, B0CPS4, B0CPT0, B0CPV2, B0CQ70, B0CQH7, B0CQK4, B0CQQ5, B0CQR0, B0CQS7, B0CQW4, B0CQX1, B0CR16, B0CR22, B0CR68, B0CRP3, B0CRR7, B0CSC3, B0CSG6, B0CSI8, B0CSK2, B0CSK3, B0CSW5, B0CSW7, B0CSY8, B0CT07, B0CTA0, B0CTG9, B0CTP1, B0CTP9, B0CTY4, B0CU68, B0CUA7, B0CUE2, B0CUG2, B0CUH8, B0CUS7, B0CUT1, B0CUV3, B0CUW6, B0CUX3, B0CUY8, B0CV45…	FALSE
B0CVI6	26S proteasome subunit P45		GO:0071824	GO_BiologicalProcess-Custom-GOA-ACAP-ARAP_23.04.2021_00h00	protein-DNA complex subunit organization	[5]	[Group07]	8	4.34783	0.00805215	0.0146833	{Group07=0.005637702517350878}	{Group07=0.0077518409613574575}	[B0CNY6, B0CSI8, B0CVI6, B0D8D0, B0DG43, B0DHE4, B0DZ89, B0DZA4]	[B0CNA9, B0CNY6, B0CP52, B0CP56, B0CP77, B0CP82, B0CPF7, B0CPI6, B0CPR9, B0CQ70, B0CQI2, B0CQP9, B0CQQ3, B0CQY4, B0CR59, B0CRB0, B0CRM8, B0CRQ5, B0CS79, B0CSC1, B0CSI8, B0CSK5, B0CSM1, B0CSM7, B0CSS2, B0CST9, B0CSZ6, B0CSZ8, B0CTU9, B0CU16, B0CU44, B0CU79, B0CUA7, B0CUJ9, B0CUT1, B0CUT5, B0CVD1, B0CVI6, B0CVL6, B0CVW4, B0CXC1, B0CXF1, B0CXI7, B0CXM4, B0CXN8, B0CXU3, B0CXW5, B0CY37, B0CYA9, B0CYC9…	FALSE
B0CSI8	methyltransferase type 11		GO:0072521	GO_BiologicalProcess-Custom-GOA-ACAP-ARAP_23.04.2021_00h00	purine-containing compound metabolic process	[4]	[Group10]	9	5.52147	0.000988585	0.00557203	{Group10=4.4400314734577046E-4}	{Group10=8.140057701339125E-4}	[B0CNR0, B0CP48, B0CSZ4, B0CVS9, B0CXH2, B0D3A7, B0D795, B0D7V3, B0DQB9]	[B0CNG1, B0CNH9, B0CNM5, B0CNN1, B0CNN8, B0CNP2, B0CNR0, B0CNT3, B0CP26, B0CP48, B0CP84, B0CP85, B0CP89, B0CPE2, B0CPI5, B0CPQ0, B0CPT3, B0CR81, B0CRD6, B0CRP0, B0CRT0, B0CRT1, B0CRV7, B0CRX7, B0CS40, B0CSF3, B0CSM3, B0CSN1, B0CSN2, B0CSN5, B0CSY6, B0CSZ4, B0CTR5, B0CU70, B0CU77, B0CU92, B0CUB1, B0CUJ4, B0CUK3, B0CUV2, B0CV35, B0CVI9, B0CVS9, B0CVU1, B0CW04, B0CWW5, B0CX64, B0CX71, B0CX72, B0CXH2…	TRUE
B0CX57	NADP-dependent oxidoreductase domain-containing protein		GO:0072594	GO_BiologicalProcess-Custom-GOA-ACAP-ARAP_23.04.2021_00h00	establishment of protein localization to organelle	[4, 5, 6]	[Group04, Group06, Group09]	16	5.57491	9.08779e-06	0.000563443	{Group04=4.212048308774192E-5, Group06=1.5537510524232863E-4, Group09=2.0736486496828951E-4}	{Group04=1.5444177132172037E-4, Group06=4.2728153941640375E-4, Group09=4.562027029302369E-4}	[B0CP75, B0CPD7, B0CPJ0, B0CPT6, B0CQK4, B0CQX1, B0CR17, B0CS94, B0CSI8, B0CSW5, B0CXK4, B0D3D9, B0D7E3, B0D9Y4, B0DIB5, B0DVN6]	[B0CNI0, B0CP61, B0CP75, B0CP78, B0CP81, B0CPB2, B0CPD7, B0CPE3, B0CPF7, B0CPI7, B0CPI8, B0CPI9, B0CPJ0, B0CPP0, B0CPR1, B0CPT6, B0CQ50, B0CQ58, B0CQ60, B0CQK4, B0CQL3, B0CQP4, B0CQQ0, B0CQR2, B0CQV4, B0CQV5, B0CQX1, B0CR17, B0CRC2, B0CRC8, B0CRF8, B0CRK2, B0CRM6, B0CRP3, B0CRR7, B0CRR9, B0CRX2, B0CS92, B0CS94, B0CS95, B0CSB9, B0CSC3, B0CSF4, B0CSF8, B0CSI8, B0CSK0, B0CSK2, B0CSS5, B0CSU4, B0CSV2…	TRUE
B0DJB3	Trehalose-phosphatase		GO:0072657	GO_BiologicalProcess-Custom-GOA-ACAP-ARAP_23.04.2021_00h00	protein localization to membrane	[5]	[Group05, Group06, Group09]	5	4.42478	0.0317449	0.0378497	{Group05=3.285223168464652E-5, Group06=1.5537510524232863E-4, Group09=2.0736486496828951E-4}	{Group05=1.8068727426555586E-4, Group06=4.2728153941640375E-4, Group09=4.562027029302369E-4}	[B0CPD7, B0CPJ0, B0D3W0, B0D7E3, B0D9Y4]	[B0CPB2, B0CPD7, B0CPF7, B0CPI9, B0CPJ0, B0CPQ1, B0CPR1, B0CQL3, B0CQQ0, B0CQV4, B0CR41, B0CR65, B0CRC8, B0CRZ2, B0CS92, B0CS95, B0CSB9, B0CSF8, B0CSK0, B0CSS5, B0CSU4, B0CSX8, B0CT24, B0CTQ4, B0CU14, B0CU58, B0CUV7, B0CUW6, B0CUZ6, B0CVB7, B0CVB8, B0CVH0, B0CVK5, B0CVL2, B0CVS6, B0CVV2, B0CVV7, B0CW09, B0CW10, B0CWR9, B0CXG9, B0CYI0, B0CYP9, B0CYV6, B0D103, B0D1F9, B0D1L7, B0D217, B0D2P4, B0D2V0…	FALSE
B0D938	predicted protein		GO:1901607	GO_BiologicalProcess-Custom-GOA-ACAP-ARAP_23.04.2021_00h00	alpha-amino acid biosynthetic process	[5, 6, 8]	[Group08]	6	5.60748	0.00647067	0.0143279	{Group08=1.0878015156482897E-5}	{Group08=1.1965816672131187E-4}	[B0CPN4, B0CSN8, B0CVQ3, B0DFR8, B0DQ35, B0DQ58]	[B0CPG5, B0CPH7, B0CPI5, B0CPN4, B0CPN5, B0CPS0, B0CQ48, B0CQ85, B0CQP7, B0CQQ8, B0CQV8, B0CR45, B0CRG8, B0CS16, B0CS59, B0CS62, B0CS83, B0CSN8, B0CSW4, B0CTT6, B0CU22, B0CU78, B0CUB1, B0CUC2, B0CUW3, B0CUW7, B0CV00, B0CV29, B0CV91, B0CVP9, B0CVQ3, B0CXS4, B0CXX6, B0CY26, B0CYF1, B0CYG3, B0CYG8, B0CYH2, B0CYJ4, B0CYV1, B0CZ32, B0CZF4, B0CZR8, B0D0C2, B0D0M2, B0D0U4, B0D0Y7, B0D119, B0D259, B0D2W4…	FALSE
B0DB23	glycosyltransferase family 2 protein
B0CR93	PLC-like phosphodiesterase
B0CP48	ubiquinol-cytochrome c reductase iron-sulfur subunit
B0E504	TPR-like protein
B0DHI1	proteasome activator pa28, REG alpha/beta subunit
B0DDQ7	glycoside hydrolase family 5 protein
B0D3S8	Peptidase family M13
B0CVJ0	DUF500-domain-containing protein
B0CP93	Family of unknown function (DUF5427)
B0DZZ3	eukaryotic translation initiation factor 3 subunit 6
B0CXK4	Nucleoporin autopeptidase
B0E2G7	P-loop containing nucleoside triphosphate hydrolase protein
B0DNQ9	predicted protein
B0DHV7	Alcohol dehydrogenase GroES-like domain
B0CRF4	predicted protein
B0DVQ2	Belongs to the peptidase M36 family
B0DQJ1	predicted protein
B0DFR8	Cys/Met metabolism PLP-dependent enzyme
B0DAR7	Pre-mRNA-splicing factor CEF1
B0DL76	predicted protein
B0D9T3	peroxysomal citrate synthase
B0D9Y4	ras-domain-containing protein
B0D9M0	leucine-tRNA ligase
B0D3D9	Vacuolar protein sorting-associated protein 1
B0DDC4	predicted protein
B0E187	aldehyde dehydrogenase
B0DBJ3	FMN-linked oxidoreductase
B0CNR0	Diphosphomevalonate decarboxylase
B0DPI6	ATP synthase (E/31 kDa) subunit
B0DE98	protein transport protein sec31
B0CUY2	C-4 methyl sterol oxidase
B0DBQ3	diphenol oxidase-A2
B0D5G5	cyclin-dependent protein serine/threonine kinase activity
B0D7V7	Prolyl oligopeptidase family
B0DG43	F-box-like
B0DIB5	Tim17-domain-containing protein
B0E4P5	glycosyltransferase family 20 protein
B0CS94	protein phosphatase 2A regulatory B subunit
B0DWE4	Uncharacterized alpha/beta hydrolase domain (DUF2235)
B0DNP8	RNA recognition motif
B0CR17	ATP-dependent metallopeptidase Hfl
B0DSS9	Belongs to the short-chain dehydrogenases reductases (SDR) family
B0CY23	aspartyl aminopeptidase
B0E0I3	BTB/POZ domain
B0DVN6	WD40 repeat-like protein
B0DA20	peroxisomal acyl-CoA-dehydrogenase
B0D9J1	urease
B0CSV9	predicted protein
B0D6J8	D-lactonohydrolase-like protein
B0D3W0	Sec7-like domain is implicated in guanine nucleotide exchange function
B0DVP8	Belongs to the peptidase M36 family
B0DFL0	cop9 signalosome complex subunit 3
B0DZ89	26S proteasome subunit RPN7
B0CWX5	mRNA 3'-end-processing protein RNA14
B0CVR5	ETC complex I subunit conserved region
B0DAG5	P-loop containing nucleoside triphosphate hydrolase protein
B0DZA4	26S proteasome subunit RPN7
B0CYN7	phenylalanyl-tRNA synthetase subunit beta
B0DTQ5	predicted protein
B0CRH4	mitochondrial inner membrane protein
B0DQB9	Plays an important role in the de novo pathway and in the salvage pathway of purine nucleotide biosynthesis. Catalyzes the first
B0CUH5	V-type ATPase
B0CNY6	DNA helicase
B0D7N6	Belongs to the class-I aminoacyl-tRNA synthetase family
B0DVL9	Elongation factor-2 kinase
B0D7S7	BAR-domain-containing protein
B0D5K2	serine/threonine specific protein phosphatase Sit4
B0DAW4	Eukaryotic translation initiation factor 2 subunit alpha
B0E102	Yip1-domain-containing protein
B0CP28	nuclear matrix protein NMP200
B0DQ58	acetolactate synthase
B0D3A7	pyruvate dehydrogenase X component
B0DBK4	glutathione S-transferase
B0CU95	C-terminal of NADH-ubiquinone oxidoreductase 21 kDa subunit
B0CQX1	Vacuolar protein 8
B0D2V5	Belongs to the carnitine choline acetyltransferase family
B0CRW8	Zn-finger domain-containing protein
B0D8F6	transcription factor
B0CPJ0	arsenical pump-driving ATPase
B0DDS6	Forkhead associated domain
B0CVS9	succinate dehydrogenase
B0CPT6	vacuolar protein sorting-associated protein 13
B0D8D0	FK506-binding protein
B0CV97	hsp90-like protein
B0DRR1	predicted protein
