# Supplementary material for: Expanding the Biological Role of Lipo-Chitooligosaccharides and Chitooligosaccharides in Laccaria bicolor Growth and Development
Source: Front Fungal Biol. 2022 Feb 14;3:808578. doi: 10.3389/ffunb.2022.808578 (PMC10512320; doi:10.3389/ffunb.2022.808578)
Supplement: Supplementary file 6 [file Table_3.XLSX]

## Sheet: Table S3
Table S3. List of unique upregulated proteins between comparisons of L. bicolor treated samples versus controls. A table of predicted, hypothetical and unknown function proteins and their sequence lengths is also provided alongside their predicted signal peptides by SignalP v5.0
			Proteins lacking annotations				SignalP-5.0 Predictions
SLCO vs Control - Unique upregulated proteins			Accessions	Annotations	Treatments	Lengths [aa]	Prediction	SP(Sec/SPI)	OTHER	CS Position
			B0CS71	predicted protein	CO4	281	OTHER	0.001118	0.998882	0
Accessions	Annotations		B0D0G8	predicted protein	CO4	158	OTHER	0.001701	0.998299	0
B0D712	clitocypin cysteine proteinase inhibitor		B0D342	predicted protein	CO4	205	OTHER	0.002077	0.997923	0
B0CNS2	copper radical oxidase		B0D6E6	predicted protein	CO4	150	OTHER	0.003187	0.996813	0
B0CNP4	Domain of unknown function (DUF4782)		B0DBD8	predicted protein	CO4	408	OTHER	0.00802	0.99198	0
B0CSF5	phenylalanyl-trna synthetase		B0DTE3	predicted protein	CO4	834	OTHER	0.001054	0.998946	0
B0DV50	terpenoid synthase		B0CR28	hypothetical protein LACBIDRAFT_291634	CO8	991	OTHER	0.000841	0.999159	0
B0D490	predicted protein		B0DL63	predicted protein	CO8	1327	OTHER	0.002863	0.997137	0
B0E2K6	predicted protein		B0DTD4	predicted protein	CO8	442	OTHER	0.002337	0.997663	0
B0E2I2	transposition, RNA-mediated		B0E1X3	predicted protein	CO8	101	OTHER	0.000219	0.999781	0
B0D459	Hinge domain of cleavage stimulation factor subunit 2		B0E2E7	predicted protein	CO8	553	OTHER	0.001047	0.998953	0
B0D2B0	ribonuclease T1		B0CV42	predicted protein	NSLCO	383	OTHER	0.004011	0.995989	0
B0CRX2	Required for protein import into peroxisomes		B0CVT4	predicted protein	NSLCO	142	OTHER	0.002725	0.997275	0
B0CVX1	F-actin-capping protein subunit alpha		B0CXM1	predicted protein	NSLCO	375	OTHER	0.003434	0.996566	0
B0D7D3	predicted protein		B0D2N9	predicted protein	NSLCO	258	OTHER	0.000465	0.999535	0
B0D167	Protein tyrosine kinase		B0D2S6	Expressed protein	NSLCO	129	OTHER	0.001156	0.998844	0
B0CU64	Domain Homologous to E6-AP Carboxyl Terminus with		B0D455	Protein of unknown function (DUF1308)	NSLCO	636	OTHER	0.000619	0.999381	0
B0DBJ7	histone H2B		B0DAE7	Protein of unknown function (DUF3421)	NSLCO	241	OTHER	0.000897	0.999103	0
B0CTV7	predicted protein		B0DAN9	predicted protein	NSLCO	1104	OTHER	0.00139	0.99861	0
B0E0A8	glycoside hydrolase family 16 protein		B0DCP6	predicted protein	NSLCO	219	OTHER	0.001828	0.998172	0
B0DT58	Protein tyrosine kinase		B0DKW4	DUF21-domain-containing protein	NSLCO	439	SP(Sec/SPI)	0.507334	0.492666	CS pos: 18-19. ALA-SP. Pr: 0.4316
B0CRL5	Steryl acetyl hydrolase		B0DWU8	predicted protein	NSLCO	899	OTHER	0.001215	0.998785	0
B0D404	NlpC/P60-like cell-wall peptidase		B0E2N2	predicted protein	NSLCO	651	OTHER	0.000595	0.999405	0
B0DK63	Ferritin-like domain		B0E505	predicted protein	NSLCO	674	OTHER	0.003716	0.996284	0
B0DAU2	histone H2B		B0CNP4	Domain of unknown function (DUF4782)	SLCO	1052	OTHER	0.000547	0.999453	0
B0DQH5	glycoside hydrolase family 18 protein		B0CTV7	predicted protein	SLCO	245	SP(Sec/SPI)	0.993614	0.006386	CS pos: 20-21. ASA-LP. Pr: 0.8960
B0DKB0	ribosomal protein S30		B0D490	predicted protein	SLCO	776	OTHER	0.00035	0.99965	0
B0D4F4	ATP-dependent RNA helicase dbp4		B0D7D3	predicted protein	SLCO	468	OTHER	0.00121	0.99879	0
B0DG55	Homocysteine synthase		B0E2K6	predicted protein	SLCO	214	OTHER	0.000348	0.999652	0
CO4 vs Control - Unique upregulated proteins
Accessions	Annotations
B0CXR5	phophatase 2C family protein
B0CTE0	actin binding protein
B0E0Y1	Cwf15/Cwc15 cell cycle control protein
B0E589	plasma membrane H+-transporting ATPase
B0E0F4	Zinc finger, C2H2 type
B0DBD8	predicted protein
B0CQ51	Domain in cystathionine beta-synthase and other proteins.
B0CS71	predicted protein
B0CP74	Zinc finger C-x8-C-x5-C-x3-H type (and similar)
B0D342	predicted protein
B0E560	mitochondrial carrier protein
B0DBF8	phosphopantothenate-cysteine ligase
B0DTW2	NMDA receptor-regulated protein 1
B0DXZ2	kinase-like protein
B0CXC1	ISWI chromatin-remodeling complex ATPase ISW2
B0D4U8	GDP-L-fucose synthase
B0DIS0	Ras protein
B0DAB2	SH3-domain-containing protein
B0DTE3	predicted protein
B0CT73	carbon-nitrogen hydrolase
B0D228	Belongs to the Nudix hydrolase family
B0CRB8	glycosyltransferase family 8 protein
B0E2P9	Ras protein
B0D6E6	predicted protein
B0D0G8	predicted protein
B0DBH5	delta-sterol C-methyltransferase
B0CRX6	Belongs to the Ca(2 ) cation antiporter (CaCA) (TC 2.A.19) family
B0CUI2	LIM domain-containing protein
B0CP96	Ras protein
B0DUV0	Ras protein
B0CV84	Prolyl oligopeptidase family
B0DTW2	NMDA receptor-regulated protein 1
B0D5A4	HMGL-like
CO8 vs Control - Unique upregulated proteins
Accessions	Annotations
B0D749	Defective in cullin neddylation protein 1
B0DTF5	Bestrophin, RFP-TM, chloride channel
B0DA48	thioredoxin-like protein
B0CZL6	tectonin 2
B0DCB2	50S ribosome-binding GTPase
B0DTD7	Bestrophin, RFP-TM, chloride channel
B0DX43	peptidase C1B, bleomycin hydrolase
B0E453	Defective in cullin neddylation protein 1
B0D159	aspartic peptidase A1
B0DBE4	Het-C-domain-containing protein
B0E1X3	predicted protein
B0E2E7	predicted protein
B0DTD4	predicted protein
B0DL63	predicted protein
B0CYS1	Alpha/beta hydrolase family
B0D0Y0	P-loop containing nucleoside triphosphate hydrolase protein
B0DBA8	B18 subunit of NADH:ubiquinone oxidoreductase
B0DBH7	MFS general substrate transporter
B0DPL6	HAMP (Histidine kinases, Adenylyl cyclases, Methyl binding proteins, Phosphatases) domain
B0DBT4	Zinc finger, C3HC4 type (RING finger)
B0D4F0	1,3-beta-glucan synthase
B0DVU5	ectomycorrhizas-regulated small secreted protein
B0CR28	hypothetical protein LACBIDRAFT_291634
B0CR27	phosphoglycerate mutase-like protein
B0CVY5	phospholipase D
B0DGP0	FAD/NAD(P)-binding domain-containing protein
B0DQQ5	multidrug resistance-associated ABC transporter
B0CYZ9	multidrug resistance-associated ABC transporter
B0DYZ0	WD40 repeat-like protein
NSLCO VS Control - Unique upregulated proteins
Accessions	Annotations
B0CSM8	N-myristoyl transferase
B0D5T0	ATP binding
B0DCZ7	zinc finger
B0CRM0	Isochorismatase family
B0DWU8	predicted protein
B0D6H0	NADH dehydrogenase, alpha subcomplex, subunit 2
B0DCA0	ATP binding
B0CVT4	predicted protein
B0CSB7	sulfide-quinone oxidoreductase
B0D1Q1	copper transporter
B0D0W8	Zinc finger, C2H2 type
B0CQK7	AMP-dependent synthetase and ligase
B0D2N9	predicted protein
B0D3L9	btb poz domain-containing protein
B0D5E4	P-loop containing nucleoside triphosphate hydrolase protein
B0D0H3	plasma-membrane choline transporter-domain-containing protein
B0CR29	mitochondrial carrier
B0CXM1	predicted protein
B0DKK4	PRTase-like protein
B0CQQ7	aconitate hydratase
B0DXH7	glycoside hydrolase family 13 protein
B0DCP6	predicted protein
B0D746	glycoside hydrolase family 71 protein
B0CSE0	Retinoic acid induced 16-like protein
B0DZA2	26S proteasome subunit RPN7
B0CPP5	nuclear movement protein nudC
B0D0U5	N-terminal nucleophile aminohydrolase
B0D455	Protein of unknown function (DUF1308)
B0D8K0	Serine aminopeptidase, S33
B0D2S6	Expressed protein
B0D320	cytochrome P450
B0E505	predicted protein
B0DSV4	vesicle transport v-snare protein vti1
B0D7V2	acyl-CoA oxidase
B0DKQ8	NAD(P)-binding protein
B0DAN9	predicted protein
B0DT04	glycoside hydrolase family 85 protein
B0CYG3	histidine biosynthesis trifunctional-protein
B0DAP3	replication factor A protein 3
B0CR06	LAG1, DNA binding
B0CWK7	Uncharacterized alpha/beta hydrolase domain (DUF2235)
B0DXI0	glycoside hydrolase family 13 protein
B0DKW4	DUF21-domain-containing protein
B0DZM4	DDE superfamily endonuclease
B0CV42	predicted protein
B0E2N2	predicted protein
B0DLL7	ferroxidase, multicopper oxidase
B0DJX9	Leucine-rich repeat-containing protein 40
B0CRV5	protein transport protein Sec22
B0DZ54	Protein kinase domain
B0CQ36	ETC complex I subunit conserved region
B0D9Z8	DnaJ central domain
B0D0X9	Electron transfer
B0CTR9	Domain present in VPS9
B0CVG3	Serine aminopeptidase, S33
B0DAE7	Protein of unknown function (DUF3421)
