# Supplementary material for: Expanding the Biological Role of Lipo-Chitooligosaccharides and Chitooligosaccharides in Laccaria bicolor Growth and Development
Source: Front Fungal Biol. 2022 Feb 14;3:808578. doi: 10.3389/ffunb.2022.808578 (PMC10512320; doi:10.3389/ffunb.2022.808578)
Supplement: Supplementary file 7 [file Table_4.XLSX]

## Sheet: Table S4
Table S4. STRING Network interaction data from all downregulated proteins belonging to the "cellular component assemby" and "establishment of cell polarity" enriched GO categories. Disconnected nodes in the network are not reported.
STRING Network Interaction Data
node1	accession_node1	node2	accession_node2	neighborhood_on_chromosome	gene_fusion	phylogenetic_cooccurrence	homology	coexpression	experimentally_determined_interaction	database_annotated	automated_textmining	combined_score		Accessions	#_Interactions
B0CNU2	Ca2+-binding EF-Hand superfamily protein	B0CU94	Belongs to the protein kinase superfamily	0	0	0	0	0.203	0	0.574	0.242	0.717		B0DHF2	9
B0CNU2	Ca2+-binding EF-Hand superfamily protein	B0CVH5	gamma tubulin	0	0	0	0	0.197	0	0	0.776	0.787		B0D3X0	8
B0CPE1	Pre-mRNA-splicing factor RSE1	B0CSM2	GYF domain	0	0	0	0	0.104	0.275	0	0.645	0.731		B0CU94	6
B0CPE1	Pre-mRNA-splicing factor RSE1	B0D3F6	Pre-mRNA splicing factor PRP21 like protein	0	0	0	0	0.238	0.743	0.851	0.501	0.982		B0CVH5	5
B0CPQ4	vesicular-fusion protein SEC17	B0D6R1	SURF4 family	0	0	0	0	0.185	0.181	0.581	0.377	0.798		B0DK43	5
B0CPQ4	vesicular-fusion protein SEC17	B0CUW6	small monomeric GTPase	0	0	0	0	0.101	0.506	0.596	0.416	0.878		B0CUC1	5
B0CPR1	Peroxisomal membrane protein PEX16	B0CQ60	Peroxisomal membrane anchor protein (Pex14p) conserved region	0	0	0	0	0.115	0.275	0.875	0.68	0.968		B0CQI5	4
B0CPT2	kinase-like domain-containing protein	B0DHF2	CMGC/CDK/CDC2 protein kinase	0	0	0	0.526	0	0.617	0	0.784	0.757		B0D0Y8	4
B0CPU7	actin-related protein	B0CQH1	Nuclear distribution protein nudE 1	0	0	0	0	0	0	0.598	0.61	0.826		B0D2A6	4
B0CPU7	actin-related protein	B0CVH5	gamma tubulin	0	0	0	0	0.343	0.536	0.599	0.125	0.878		B0D756	4
B0CQ60	Peroxisomal membrane anchor protein (Pex14p) conserved region	B0CPR1	Peroxisomal membrane protein PEX16	0	0	0	0	0.115	0.275	0.875	0.68	0.968		B0D873	4
B0CQH1	Nuclear distribution protein nudE 1	B0CPU7	actin-related protein	0	0	0	0	0	0	0.598	0.61	0.826		B0DZX4	4
B0CQH1	Nuclear distribution protein nudE 1	B0CVH5	gamma tubulin	0	0	0	0	0.11	0.265	0.599	0.194	0.758		B0DUK7	4
B0CQI5	Centromere/microtubule-binding protein cbf5	B0D7J2	pre-RNA processing PIH1/Nop17	0	0	0	0	0	0	0.767	0	0.767		B0CS88	3
B0CQI5	Centromere/microtubule-binding protein cbf5	B0DBE3	Nuclear transport factor 2 (NTF2) domain	0	0	0	0	0.513	0.667	0	0.14	0.847		B0CTT9	3
B0CQI5	Centromere/microtubule-binding protein cbf5	B0DK43	eukaryotic translation initiation factor 5b	0.061	0	0.265	0	0.468	0.719	0	0.348	0.917		B0CUW6	3
B0CQI5	Centromere/microtubule-binding protein cbf5	B0CWZ5	DUF663-domain-containing protein	0	0	0	0	0.797	0.222	0.811	0.712	0.989		B0D8U9	3
B0CQS6	BAR domain	B0DZX4	nonmuscle myosin heavy chain b	0	0	0	0	0	0.508	0	0.52	0.743		B0DA69	3
B0CS88	DNA primase large subunit	B0D3X0	FACT complex subunit SPT16	0	0	0	0	0.479	0	0	0.695	0.819		B0D0U7	3
B0CS88	DNA primase large subunit	B0DHF2	CMGC/CDK/CDC2 protein kinase	0	0	0	0	0.284	0	0.958	0.303	0.976		B0CNU2	2
B0CS88	DNA primase large subunit	B0D873	MCM-domain-containing protein	0	0	0	0	0.227	0	0.966	0.64	0.989		B0CPE1	2
B0CSM2	GYF domain	B0CPE1	Pre-mRNA-splicing factor RSE1	0	0	0	0	0.104	0.275	0	0.645	0.731		B0CPQ4	2
B0CTT9	Pkinase-domain-containing protein	B0CYA7	STE/STE20/YSK protein kinase	0	0	0	0.739	0	0	0.69	0.249	0.707		B0CPU7	2
B0CTT9	Pkinase-domain-containing protein	B0DZX4	nonmuscle myosin heavy chain b	0	0	0	0	0.185	0	0.846	0.31	0.904		B0CQH1	2
B0CTT9	Pkinase-domain-containing protein	B0D0Y8	Belongs to the protein kinase superfamily	0	0	0	0.37	0	0.576	0.789	0.311	0.923		B0CWZ5	2
B0CU94	Belongs to the protein kinase superfamily	B0CNU2	Ca2+-binding EF-Hand superfamily protein	0	0	0	0	0.203	0	0.574	0.242	0.717		B0CY65	2
B0CU94	Belongs to the protein kinase superfamily	B0D3X0	FACT complex subunit SPT16	0	0	0	0	0.142	0	0.601	0.202	0.7		B0CY77	2
B0CU94	Belongs to the protein kinase superfamily	B0CUC1	RNA polymerase-associated protein LEO1	0	0	0	0	0.143	0.18	0.6	0.193	0.74		B0CYC2	2
B0CU94	Belongs to the protein kinase superfamily	B0DA69	transcription factor iws1	0	0	0	0	0.203	0	0.914	0.362	0.951		B0D513	2
B0CU94	Belongs to the protein kinase superfamily	B0D756	Transcription initiation factor IIF subunit beta	0	0	0	0	0.28	0.639	0.914	0.44	0.985		B0D514	2
B0CU94	Belongs to the protein kinase superfamily	B0DHF2	CMGC/CDK/CDC2 protein kinase	0	0	0	0.788	0.119	0.793	0.958	0.88	0.993		B0D6R1	2
B0CUW6	small monomeric GTPase	B0CPQ4	vesicular-fusion protein SEC17	0	0	0	0	0.101	0.506	0.596	0.416	0.878		B0D7P9	2
B0CUW6	small monomeric GTPase	B0DSE4	C-terminal region of Mon2 protein	0	0	0	0	0	0.701	0	0.716	0.902		B0D7Q1	2
B0CUW6	small monomeric GTPase	B0CY77	sec7 guanine nucleotide exchange factor	0	0	0	0	0	0.815	0	0.875	0.969		B0DAB4	2
B0CVH5	gamma tubulin	B0CNU2	Ca2+-binding EF-Hand superfamily protein	0	0	0	0	0.197	0	0	0.776	0.787		B0DBE3	2
B0CVH5	gamma tubulin	B0CPU7	actin-related protein	0	0	0	0	0.343	0.536	0.599	0.125	0.878		B0DK71	2
B0CVH5	gamma tubulin	B0CQH1	Nuclear distribution protein nudE 1	0	0	0	0	0.11	0.265	0.599	0.194	0.758		B0DSE4	2
B0CVH5	gamma tubulin	B0DZX4	nonmuscle myosin heavy chain b	0	0	0	0	0	0	0.756	0.241	0.804		B0DSF9	2
B0CVH5	gamma tubulin	B0DHF2	CMGC/CDK/CDC2 protein kinase	0	0	0	0	0.285	0.597	0.5	0.404	0.9		B0DTW3	2
B0CWZ5	DUF663-domain-containing protein	B0CQI5	Centromere/microtubule-binding protein cbf5	0	0	0	0	0.797	0.222	0.811	0.712	0.989		B0E4T3	2
B0CWZ5	DUF663-domain-containing protein	B0DK43	eukaryotic translation initiation factor 5b	0	0	0	0	0.493	0.229	0	0.418	0.746		B0CPR1	1
B0CY65	Mob1/phocein family	B0DZX4	nonmuscle myosin heavy chain b	0	0	0	0	0.098	0.567	0	0.652	0.841		B0CPT2	1
B0CY65	Mob1/phocein family	B0DHF2	CMGC/CDK/CDC2 protein kinase	0	0	0	0	0.252	0.554	0	0.752	0.899		B0CQ60	1
B0CY77	sec7 guanine nucleotide exchange factor	B0CUW6	small monomeric GTPase	0	0	0	0	0	0.815	0	0.875	0.969		B0CQS6	1
B0CY77	sec7 guanine nucleotide exchange factor	B0DSE4	C-terminal region of Mon2 protein	0	0	0	0.072	0.42	0.232	0	0.745	0.851		B0CSM2	1
B0CYA7	STE/STE20/YSK protein kinase	B0CTT9	Pkinase-domain-containing protein	0	0	0	0.739	0	0	0.69	0.249	0.707		B0CYA7	1
B0CYC2	Ubiquitin-conjugating enzyme E2, catalytic domain homologues	B0D7P9	ubiquitin-conjugating enzyme	0	0	0	0.373	0	0	0.69	0.427	0.768		B0D3F6	1
B0CYC2	Ubiquitin-conjugating enzyme E2, catalytic domain homologues	B0D7Q1	ubiquitin-conjugating enzyme	0	0	0	0.38	0.353	0	0.794	0.553	0.907		B0D7J2	1
B0D0Y8	Belongs to the protein kinase superfamily	B0CTT9	Pkinase-domain-containing protein	0	0	0	0.37	0	0.576	0.789	0.311	0.923		B0DBE2	1
B0D0Y8	Belongs to the protein kinase superfamily	B0E2B7	heterotrimeric G-protein alpha subunit, GPA1-like protein	0	0	0	0	0	0	0.693	0.177	0.734		B0E2B7	1
B0D0Y8	Belongs to the protein kinase superfamily	B0DBE2	Mitogen-activated protein kinase	0	0	0	0.859	0	0.23	0.697	0.315	0.766
B0D0Y8	Belongs to the protein kinase superfamily	B0DHF2	CMGC/CDK/CDC2 protein kinase	0	0	0	0.506	0.2	0.698	0.363	0.445	0.867
B0D2A6	translation initiation factor eIF-2A	B0DBE3	Nuclear transport factor 2 (NTF2) domain	0	0	0	0	0.135	0.724	0	0.25	0.803
B0D2A6	translation initiation factor eIF-2A	B0D513	translation initiation factor	0	0	0	0	0.17	0.446	0.502	0.379	0.835
B0D2A6	translation initiation factor eIF-2A	B0D514	translation initiation factor	0	0	0	0	0.17	0.446	0.502	0.379	0.835
B0D2A6	translation initiation factor eIF-2A	B0DK43	eukaryotic translation initiation factor 5b	0	0	0	0	0.137	0	0.811	0.65	0.933
B0D3F6	Pre-mRNA splicing factor PRP21 like protein	B0CPE1	Pre-mRNA-splicing factor RSE1	0	0	0	0	0.238	0.743	0.851	0.501	0.982
B0D513	translation initiation factor	B0D2A6	translation initiation factor eIF-2A	0	0	0	0	0.17	0.446	0.502	0.379	0.835
B0D513	translation initiation factor	B0DK43	eukaryotic translation initiation factor 5b	0	0	0.208	0	0.18	0.233	0.709	0.348	0.885
B0D514	translation initiation factor	B0D2A6	translation initiation factor eIF-2A	0	0	0	0	0.17	0.446	0.502	0.379	0.835
B0D514	translation initiation factor	B0DK43	eukaryotic translation initiation factor 5b	0	0	0.208	0	0.18	0.233	0.709	0.348	0.885
B0D6R1	SURF4 family	B0CPQ4	vesicular-fusion protein SEC17	0	0	0	0	0.185	0.181	0.581	0.377	0.798
B0D6R1	SURF4 family	B0D8U9	heat shock protein 70	0	0	0	0	0.483	0.317	0	0.392	0.761
B0D756	Transcription initiation factor IIF subunit beta	B0CU94	Belongs to the protein kinase superfamily	0	0	0	0	0.28	0.639	0.914	0.44	0.985
B0D756	Transcription initiation factor IIF subunit beta	B0CUC1	RNA polymerase-associated protein LEO1	0	0	0	0	0.185	0	0.794	0.126	0.839
B0D756	Transcription initiation factor IIF subunit beta	B0D3X0	FACT complex subunit SPT16	0	0	0	0	0.186	0	0.914	0.264	0.943
B0D756	Transcription initiation factor IIF subunit beta	B0DK71	Domain of unknown function (DUF3546)	0	0	0	0	0.187	0.535	0.574	0	0.824
B0D7J2	pre-RNA processing PIH1/Nop17	B0CQI5	Centromere/microtubule-binding protein cbf5	0	0	0	0	0	0	0.767	0	0.767
B0D7P9	ubiquitin-conjugating enzyme	B0CYC2	Ubiquitin-conjugating enzyme E2, catalytic domain homologues	0	0	0	0.373	0	0	0.69	0.427	0.768
B0D7P9	ubiquitin-conjugating enzyme	B0D7Q1	ubiquitin-conjugating enzyme	0	0	0	0.78	0.281	0	0.82	0.87	0.89
B0D7Q1	ubiquitin-conjugating enzyme	B0CYC2	Ubiquitin-conjugating enzyme E2, catalytic domain homologues	0	0	0	0.38	0.353	0	0.794	0.553	0.907
B0D7Q1	ubiquitin-conjugating enzyme	B0D7P9	ubiquitin-conjugating enzyme	0	0	0	0.78	0.281	0	0.82	0.87	0.89
B0D873	MCM-domain-containing protein	B0CS88	DNA primase large subunit	0	0	0	0	0.227	0	0.966	0.64	0.989
B0D873	MCM-domain-containing protein	B0D3X0	FACT complex subunit SPT16	0	0	0	0	0.346	0.515	0.811	0.763	0.981
B0D873	MCM-domain-containing protein	B0DUK7	structural maintenance of chromosome protein 3	0	0	0	0	0.596	0.213	0	0.601	0.854
B0D873	MCM-domain-containing protein	B0DHF2	CMGC/CDK/CDC2 protein kinase	0	0	0	0	0.259	0.208	0.503	0.684	0.886
B0D8U9	heat shock protein 70	B0D6R1	SURF4 family	0	0	0	0	0.483	0.317	0	0.392	0.761
B0D8U9	heat shock protein 70	B0DSF9	Nuclear pore protein 84 / 107	0	0	0	0	0	0	0.832	0.115	0.844
B0D8U9	heat shock protein 70	B0E4T3	Nuclear pore protein 84 / 107	0	0	0	0	0	0	0.832	0.115	0.844
B0DA69	transcription factor iws1	B0CU94	Belongs to the protein kinase superfamily	0	0	0	0	0.203	0	0.914	0.362	0.951
B0DA69	transcription factor iws1	B0CUC1	RNA polymerase-associated protein LEO1	0	0	0	0	0.309	0.829	0.914	0.581	0.994
B0DA69	transcription factor iws1	B0D3X0	FACT complex subunit SPT16	0	0	0	0	0.38	0.551	0.914	0.62	0.989
B0DAB4	Nuclear pore complex	B0DSF9	Nuclear pore protein 84 / 107	0	0	0	0	0.22	0.412	0.503	0.307	0.818
B0DAB4	Nuclear pore complex	B0E4T3	Nuclear pore protein 84 / 107	0	0	0	0	0.22	0.412	0.503	0.307	0.818
B0DBE2	Mitogen-activated protein kinase	B0D0Y8	Belongs to the protein kinase superfamily	0	0	0	0.859	0	0.23	0.697	0.315	0.766
B0DBE3	Nuclear transport factor 2 (NTF2) domain	B0CQI5	Centromere/microtubule-binding protein cbf5	0	0	0	0	0.513	0.667	0	0.14	0.847
B0DBE3	Nuclear transport factor 2 (NTF2) domain	B0D2A6	translation initiation factor eIF-2A	0	0	0	0	0.135	0.724	0	0.25	0.803
B0DHF2	CMGC/CDK/CDC2 protein kinase	B0CPT2	kinase-like domain-containing protein	0	0	0	0.526	0	0.617	0	0.784	0.757
B0DHF2	CMGC/CDK/CDC2 protein kinase	B0CS88	DNA primase large subunit	0	0	0	0	0.284	0	0.958	0.303	0.976
B0DHF2	CMGC/CDK/CDC2 protein kinase	B0CU94	Belongs to the protein kinase superfamily	0	0	0	0.788	0.119	0.793	0.958	0.88	0.993
B0DHF2	CMGC/CDK/CDC2 protein kinase	B0CVH5	gamma tubulin	0	0	0	0	0.285	0.597	0.5	0.404	0.9
B0DHF2	CMGC/CDK/CDC2 protein kinase	B0CY65	Mob1/phocein family	0	0	0	0	0.252	0.554	0	0.752	0.899
B0DHF2	CMGC/CDK/CDC2 protein kinase	B0D0Y8	Belongs to the protein kinase superfamily	0	0	0	0.506	0.2	0.698	0.363	0.445	0.867
B0DHF2	CMGC/CDK/CDC2 protein kinase	B0D873	MCM-domain-containing protein	0	0	0	0	0.259	0.208	0.503	0.684	0.886
B0DHF2	CMGC/CDK/CDC2 protein kinase	B0DUK7	structural maintenance of chromosome protein 3	0	0	0	0	0.135	0.174	0.557	0.749	0.899
B0DHF2	CMGC/CDK/CDC2 protein kinase	B0DTW3	cohesin-associated protein Pds5	0	0	0	0	0.114	0.169	0.557	0.783	0.908
B0DK43	eukaryotic translation initiation factor 5b	B0CQI5	Centromere/microtubule-binding protein cbf5	0.061	0	0.265	0	0.468	0.719	0	0.348	0.917
B0DK43	eukaryotic translation initiation factor 5b	B0CWZ5	DUF663-domain-containing protein	0	0	0	0	0.493	0.229	0	0.418	0.746
B0DK43	eukaryotic translation initiation factor 5b	B0D2A6	translation initiation factor eIF-2A	0	0	0	0	0.137	0	0.811	0.65	0.933
B0DK43	eukaryotic translation initiation factor 5b	B0D513	translation initiation factor	0	0	0.208	0	0.18	0.233	0.709	0.348	0.885
B0DK43	eukaryotic translation initiation factor 5b	B0D514	translation initiation factor	0	0	0.208	0	0.18	0.233	0.709	0.348	0.885
B0DK71	Domain of unknown function (DUF3546)	B0D3X0	FACT complex subunit SPT16	0	0	0	0	0.259	0.654	0	0.27	0.793
B0DK71	Domain of unknown function (DUF3546)	B0D756	Transcription initiation factor IIF subunit beta	0	0	0	0	0.187	0.535	0.574	0	0.824
B0DSE4	C-terminal region of Mon2 protein	B0CUW6	small monomeric GTPase	0	0	0	0	0	0.701	0	0.716	0.902
B0DSE4	C-terminal region of Mon2 protein	B0CY77	sec7 guanine nucleotide exchange factor	0	0	0	0.072	0.42	0.232	0	0.745	0.851
B0DSF9	Nuclear pore protein 84 / 107	B0D8U9	heat shock protein 70	0	0	0	0	0	0	0.832	0.115	0.844
B0DSF9	Nuclear pore protein 84 / 107	B0DAB4	Nuclear pore complex	0	0	0	0	0.22	0.412	0.503	0.307	0.818
B0DTW3	cohesin-associated protein Pds5	B0DHF2	CMGC/CDK/CDC2 protein kinase	0	0	0	0	0.114	0.169	0.557	0.783	0.908
B0DTW3	cohesin-associated protein Pds5	B0DUK7	structural maintenance of chromosome protein 3	0	0	0	0	0.531	0.823	0.601	0.961	0.997
B0DZX4	nonmuscle myosin heavy chain b	B0CQS6	BAR domain	0	0	0	0	0	0.508	0	0.52	0.743
B0DZX4	nonmuscle myosin heavy chain b	B0CTT9	Pkinase-domain-containing protein	0	0	0	0	0.185	0	0.846	0.31	0.904
B0DZX4	nonmuscle myosin heavy chain b	B0CVH5	gamma tubulin	0	0	0	0	0	0	0.756	0.241	0.804
B0DZX4	nonmuscle myosin heavy chain b	B0CY65	Mob1/phocein family	0	0	0	0	0.098	0.567	0	0.652	0.841
B0E2B7	heterotrimeric G-protein alpha subunit, GPA1-like protein	B0D0Y8	Belongs to the protein kinase superfamily	0	0	0	0	0	0	0.693	0.177	0.734
B0E4T3	Nuclear pore protein 84 / 107	B0D8U9	heat shock protein 70	0	0	0	0	0	0	0.832	0.115	0.844
B0E4T3	Nuclear pore protein 84 / 107	B0DAB4	Nuclear pore complex	0	0	0	0	0.22	0.412	0.503	0.307	0.818
B0D0U7	chromodomain-helicase DNA-binding protein	B0CUC1	RNA polymerase-associated protein LEO1	0	0	0	0	0.115	0.765	0	0.645	0.914
B0D0U7	chromodomain-helicase DNA-binding protein	B0DUK7	structural maintenance of chromosome protein 3	0	0	0	0	0.421	0.514	0	0.317	0.787
B0D0U7	chromodomain-helicase DNA-binding protein	B0D3X0	FACT complex subunit SPT16	0	0	0	0	0.139	0.951	0	0.915	0.994
B0DUK7	structural maintenance of chromosome protein 3	B0D0U7	chromodomain-helicase DNA-binding protein	0	0	0	0	0.421	0.514	0	0.317	0.787
B0DUK7	structural maintenance of chromosome protein 3	B0D873	MCM-domain-containing protein	0	0	0	0	0.596	0.213	0	0.601	0.854
B0DUK7	structural maintenance of chromosome protein 3	B0DHF2	CMGC/CDK/CDC2 protein kinase	0	0	0	0	0.135	0.174	0.557	0.749	0.899
B0DUK7	structural maintenance of chromosome protein 3	B0DTW3	cohesin-associated protein Pds5	0	0	0	0	0.531	0.823	0.601	0.961	0.997
B0D3X0	FACT complex subunit SPT16	B0CS88	DNA primase large subunit	0	0	0	0	0.479	0	0	0.695	0.819
B0D3X0	FACT complex subunit SPT16	B0CU94	Belongs to the protein kinase superfamily	0	0	0	0	0.142	0	0.601	0.202	0.7
B0D3X0	FACT complex subunit SPT16	B0CUC1	RNA polymerase-associated protein LEO1	0	0	0	0	0.351	0.843	0.794	0.559	0.988
B0D3X0	FACT complex subunit SPT16	B0D0U7	chromodomain-helicase DNA-binding protein	0	0	0	0	0.139	0.951	0	0.915	0.994
B0D3X0	FACT complex subunit SPT16	B0DK71	Domain of unknown function (DUF3546)	0	0	0	0	0.259	0.654	0	0.27	0.793
B0D3X0	FACT complex subunit SPT16	B0D756	Transcription initiation factor IIF subunit beta	0	0	0	0	0.186	0	0.914	0.264	0.943
B0D3X0	FACT complex subunit SPT16	B0D873	MCM-domain-containing protein	0	0	0	0	0.346	0.515	0.811	0.763	0.981
B0D3X0	FACT complex subunit SPT16	B0DA69	transcription factor iws1	0	0	0	0	0.38	0.551	0.914	0.62	0.989
B0CUC1	RNA polymerase-associated protein LEO1	B0CU94	Belongs to the protein kinase superfamily	0	0	0	0	0.143	0.18	0.6	0.193	0.74
B0CUC1	RNA polymerase-associated protein LEO1	B0D756	Transcription initiation factor IIF subunit beta	0	0	0	0	0.185	0	0.794	0.126	0.839
B0CUC1	RNA polymerase-associated protein LEO1	B0D0U7	chromodomain-helicase DNA-binding protein	0	0	0	0	0.115	0.765	0	0.645	0.914
B0CUC1	RNA polymerase-associated protein LEO1	B0D3X0	FACT complex subunit SPT16	0	0	0	0	0.351	0.843	0.794	0.559	0.988
B0CUC1	RNA polymerase-associated protein LEO1	B0DA69	transcription factor iws1	0	0	0	0	0.309	0.829	0.914	0.581	0.994
